# Supplementary material for: Causal relationship between gut microbiota and pyogenic arthritis: a two-sample Mendelian randomization study
Source: J Med Microbiol. 2025 Apr 15;74(4):002004. doi: 10.1099/jmm.0.002004 (PMC12282277; doi:10.1099/jmm.0.002004)
Supplement: Uncited Supplementary Material 1. [file jmm-74-02004-s001.xlsx]

## Sheet: Supplementary Table 1
Supplementary Table 1：Descriptive detail of SNPs associated with gut microbiome
	SNP	chr.exposure	pos.exposure	other_allele.exposure	effect_allele.exposure	beta.exposure	se.exposure	pval.exposure	samplesize.exposure	mr_keep.exposure	pval_origin.exposure	id.exposure	eaf.exposure	data_source.exposure	R2	F
Actinomyces	rs34583783	6	67207371	T	G	0.127	0.0268	4.49e-06	7468	TRUE	reported	XhwQzI	0.1024	textfile	0.00297	22
Actinomyces	rs2715439	15	99492313	T	C	0.0747	0.0165	6.27e-06	7468	TRUE	reported	XhwQzI	0.4543	textfile	0.00274	21
Actinomyces	rs4146653	10	4782841	A	G	0.0985	0.0214	4.5e-06	7468	TRUE	reported	XhwQzI	0.1968	textfile	0.00283	21
Actinomyces	rs35011108	6	133007480	G	A	0.233	0.0512	6.34e-06	3515	TRUE	reported	XhwQzI	0.0636	textfile	0.00584	21
Actinomyces	rs4073240	6	169224781	A	G	0.075	0.0167	7.94e-06	7468	TRUE	reported	XhwQzI	0.3827	textfile	0.00268	20
Actinomyces	rs7915461	10	127532121	C	T	0.188	0.0402	5.92e-06	5282	TRUE	reported	XhwQzI	0.0577	textfile	0.00412	22
Actinomyces	rs71315246	3	101352439	G	A	-0.097	0.0219	9.83e-06	7468	TRUE	reported	XhwQzI	0.1431	textfile	0.00261	20
Actinomyces	rs10787984	10	121356829	C	G	0.0943	0.0214	9.62e-06	7468	TRUE	reported	XhwQzI	0.1759	textfile	0.00261	20
Adlercreutzia	rs7680684	4	171281359	T	C	-0.0834	0.0169	9.77e-07	8243	TRUE	reported	XrIYr7	0.325	textfile	0.00295	24
Adlercreutzia	rs2147798	1	201061818	G	C	0.0923	0.0192	1.4e-06	8243	TRUE	reported	XrIYr7	0.1958	textfile	0.00279	23
Adlercreutzia	rs80078995	5	94059857	T	A	-0.113	0.0233	1.57e-06	8243	TRUE	reported	XrIYr7	0.1342	textfile	0.00287	24
Adlercreutzia	rs2717140	18	75009770	T	C	-0.119	0.0251	2.05e-06	8243	TRUE	reported	XrIYr7	0.1113	textfile	0.00273	23
Adlercreutzia	rs9490822	6	123909083	T	C	-0.0735	0.0156	2.54e-06	8243	TRUE	reported	XrIYr7	0.4473	textfile	0.00269	22
Adlercreutzia	rs12522517	5	31991834	T	A	-0.105	0.0235	4.41e-06	8187	TRUE	reported	XrIYr7	0.1272	textfile	0.00243	20
Adlercreutzia	rs13231526	7	48844151	A	C	0.143	0.0312	4.81e-06	8051	TRUE	reported	XrIYr7	0.0636	textfile	0.00262	21
Adlercreutzia	rs6664405	1	69444163	C	T	-0.0953	0.0211	5.23e-06	8051	TRUE	reported	XrIYr7	0.1441	textfile	0.00253	20
Adlercreutzia	rs1046175	10	135204950	G	C	0.113	0.0256	6.36e-06	8051	TRUE	reported	XrIYr7	0.1262	textfile	0.0024	19
Adlercreutzia	rs9915817	17	48864179	C	T	0.0749	0.0168	8.22e-06	8243	TRUE	reported	XrIYr7	0.329	textfile	0.0024	20
Adlercreutzia	rs55719207	3	105355971	A	G	-0.0699	0.0158	9.61e-06	8243	TRUE	reported	XrIYr7	0.4175	textfile	0.00237	20
Adlercreutzia	rs11604400	11	98386085	T	C	-0.103	0.0235	9.74e-06	8107	TRUE	reported	XrIYr7	0.1153	textfile	0.00235	19
Akkermansia	rs11729256	4	95027272	C	T	0.075	0.015	6.58e-07	11860	TRUE	reported	VsdsjX	0.2386	textfile	0.0021	25
Akkermansia	rs4936098	11	130280667	G	A	0.0649	0.0136	1.1e-06	11857	TRUE	reported	VsdsjX	0.34	textfile	0.00192	23
Akkermansia	rs9349825	6	56341481	G	A	-0.0703	0.0147	2.6e-06	11857	TRUE	reported	VsdsjX	0.2793	textfile	0.00192	23
Akkermansia	rs74542928	4	100544188	C	T	0.113	0.0236	1.48e-06	11215	TRUE	reported	VsdsjX	0.0785	textfile	0.00202	23
Akkermansia	rs2602429	16	81063149	T	C	0.0745	0.0156	2.72e-06	11689	TRUE	reported	VsdsjX	0.2217	textfile	0.00194	23
Akkermansia	rs61779207	1	41074472	A	G	-0.0761	0.0168	6.32e-06	11590	TRUE	reported	VsdsjX	0.1779	textfile	0.00177	21
Akkermansia	rs11184341	1	105422565	C	G	0.0656	0.0142	4.06e-06	11863	TRUE	reported	VsdsjX	0.2783	textfile	0.00179	21
Akkermansia	rs4242783	10	5064327	A	G	0.0685	0.0148	3e-06	11689	TRUE	reported	VsdsjX	0.2873	textfile	0.00184	22
Akkermansia	rs117107102	18	49473635	G	A	0.204	0.0432	3.01e-06	4974	TRUE	reported	VsdsjX	0.0447	textfile	0.00449	22
Akkermansia	rs12908520	15	97570657	A	G	0.0618	0.0131	2.26e-06	11862	TRUE	reported	VsdsjX	0.4563	textfile	0.00187	22
Akkermansia	rs111862613	12	130309670	C	T	0.0911	0.0197	3.39e-06	11620	TRUE	reported	VsdsjX	0.166	textfile	0.00184	21
Akkermansia	rs941682	20	31867840	A	G	-0.0633	0.0144	9.17e-06	11808	TRUE	reported	VsdsjX	0.3111	textfile	0.00164	19
Alistipes	rs67281112	7	135778919	C	G	0.0635	0.0138	3.92e-06	17090	TRUE	reported	58J0WB	0.2167	textfile	0.00124	21
Alistipes	rs67705352	1	19790706	G	T	-0.0532	0.0111	1.65e-06	17567	TRUE	reported	58J0WB	0.3738	textfile	0.00131	23
Alistipes	rs11769002	7	62443498	A	G	-0.0529	0.0109	1.45e-06	17571	TRUE	reported	58J0WB	0.4006	textfile	0.00133	23
Alistipes	rs7129639	11	17511427	A	C	-0.0525	0.011	1.78e-06	17571	TRUE	reported	58J0WB	0.4016	textfile	0.0013	23
Alistipes	rs1689282	9	14080129	C	A	-0.052	0.0114	5.28e-06	17090	TRUE	reported	58J0WB	0.34	textfile	0.00122	21
Alistipes	rs11958296	5	177755179	G	A	-0.0981	0.0218	9.3e-06	16214	TRUE	reported	58J0WB	0.0706	textfile	0.00124	20
Alistipes	rs8130320	21	40580258	G	A	-0.049	0.0107	4.84e-06	17571	TRUE	reported	58J0WB	0.4821	textfile	0.00119	21
Alistipes	rs2875322	11	130887552	C	T	-0.0581	0.0131	8.78e-06	17459	TRUE	reported	58J0WB	0.2068	textfile	0.00112	20
Alistipes	rs2290844	10	127787142	T	C	0.0814	0.0192	9.1e-06	17571	TRUE	reported	58J0WB	0.1133	textfile	0.00103	18
Alistipes	rs2450745	8	144428720	C	A	-0.0805	0.0185	7.12e-06	17571	TRUE	reported	58J0WB	0.0825	textfile	0.00108	19
Alistipes	rs62576416	9	112120264	C	T	0.0493	0.011	7.5e-06	17564	TRUE	reported	58J0WB	0.3976	textfile	0.00115	20
Alistipes	rs1107244	13	38057357	A	G	0.0759	0.0171	3.59e-06	17571	TRUE	reported	58J0WB	0.0785	textfile	0.00112	20
Alistipes	rs34417064	17	52776479	G	A	-0.0482	0.0107	7.01e-06	17570	TRUE	reported	58J0WB	0.5119	textfile	0.00116	20
Alistipes	rs12990744	2	178000949	T	C	-0.0777	0.0173	8.21e-06	16694	TRUE	reported	58J0WB	0.1233	textfile	0.00121	20
Alistipes	rs4810359	20	41191335	G	A	-0.0652	0.0146	7.5e-06	17380	TRUE	reported	58J0WB	0.1471	textfile	0.00115	20
Allisonella	rs602075	9	79110160	G	A	0.169	0.0297	3.57e-08	3212	TRUE	reported	c0pdii	0.2306	textfile	0.00998	32
Allisonella	rs35778461	9	100150556	T	C	0.147	0.0297	1.21e-06	3212	TRUE	reported	c0pdii	0.1918	textfile	0.00753	24
Allisonella	rs6742198	2	33607071	A	G	0.149	0.0316	3.35e-06	3182	TRUE	reported	c0pdii	0.1958	textfile	0.00693	22
Allisonella	rs1901739	5	114286707	G	T	0.116	0.0249	3.59e-06	3212	TRUE	reported	c0pdii	0.495	textfile	0.0067	22
Allisonella	rs76904847	7	137968010	A	G	0.149	0.0335	6.09e-06	3182	TRUE	reported	c0pdii	0.1899	textfile	0.00614	20
Allisonella	rs35110698	12	28018998	C	T	-0.146	0.0321	5.72e-06	3212	TRUE	reported	c0pdii	0.1491	textfile	0.00643	21
Allisonella	rs7898615	10	122413451	G	T	0.168	0.0374	8.87e-06	3212	TRUE	reported	c0pdii	0.1153	textfile	0.00625	20
Allisonella	rs594561	11	88632972	T	C	0.112	0.0252	9.41e-06	3212	TRUE	reported	c0pdii	0.4414	textfile	0.00615	20
Allisonella	rs685403	18	75370866	C	G	-0.175	0.0404	4.88e-06	3212	TRUE	reported	c0pdii	0.1083	textfile	0.00581	19
Alloprevotella	rs12675596	8	69994816	T	G	0.146	0.0291	9.64e-07	3008	TRUE	reported	CVCKRr	0.2445	textfile	0.00828	25
Alloprevotella	rs58212166	4	189076705	G	A	-0.162	0.0359	7.94e-06	3005	TRUE	reported	CVCKRr	0.1332	textfile	0.00669	20
Alloprevotella	rs34619204	21	40993008	A	G	-0.156	0.0344	8.84e-06	3003	TRUE	reported	CVCKRr	0.1998	textfile	0.00679	21
Alloprevotella	rs17380632	3	79794395	T	A	0.126	0.028	9.27e-06	3009	TRUE	reported	CVCKRr	0.3032	textfile	0.00662	20
Alloprevotella	rs4680035	3	152805600	G	A	-0.12	0.0259	4.99e-06	3007	TRUE	reported	CVCKRr	0.5457	textfile	0.00702	21
Alloprevotella	rs4364940	1	234126516	G	A	0.126	0.0282	8.58e-06	3008	TRUE	reported	CVCKRr	0.2793	textfile	0.00663	20
Alloprevotella	rs2154444	21	36053643	G	T	0.138	0.0309	8.37e-06	3009	TRUE	reported	CVCKRr	0.2227	textfile	0.00661	20
Anaerofilum	rs816292	12	117811409	C	T	-0.113	0.022	2.64e-07	5017	TRUE	reported	cPBhnd	0.2425	textfile	0.00521	26
Anaerofilum	rs79598899	2	191139151	T	C	0.183	0.0357	3.75e-07	4709	TRUE	reported	cPBhnd	0.0825	textfile	0.00552	26
Anaerofilum	rs4506496	1	247145690	A	G	0.103	0.0213	1.49e-06	4935	TRUE	reported	cPBhnd	0.337	textfile	0.00473	23
Anaerofilum	rs712981	3	129686434	C	A	0.101	0.0203	6.83e-07	5051	TRUE	reported	cPBhnd	0.4185	textfile	0.00486	25
Anaerofilum	rs17105491	10	125294406	C	G	-0.193	0.0411	1.57e-06	4856	TRUE	reported	cPBhnd	0.0596	textfile	0.00452	22
Anaerofilum	rs10794359	11	1051715	C	T	-0.0954	0.0201	2.23e-06	4994	TRUE	reported	cPBhnd	0.4871	textfile	0.0045	23
Anaerofilum	rs17096874	14	30991358	T	C	-0.126	0.0269	2.86e-06	5051	TRUE	reported	cPBhnd	0.1809	textfile	0.00435	22
Anaerofilum	rs356049	17	6450532	A	G	0.133	0.029	6.56e-06	4994	TRUE	reported	cPBhnd	0.1859	textfile	0.00417	21
Anaerofilum	rs1563175	2	3838940	C	A	0.0924	0.0202	5.54e-06	5051	TRUE	reported	cPBhnd	0.4443	textfile	0.00412	21
Anaerofilum	rs17012738	2	76698142	G	T	0.0903	0.02	7.24e-06	5051	TRUE	reported	cPBhnd	0.4076	textfile	0.00401	20
Anaerofilum	rs9299345	9	104339812	C	T	-0.136	0.0302	8.04e-06	5051	TRUE	reported	cPBhnd	0.1173	textfile	0.00401	20
Anaerofilum	rs4244069	12	67167461	A	G	-0.147	0.0327	9.81e-06	5030	TRUE	reported	cPBhnd	0.1133	textfile	0.004	20
Anaerostipes	rs7193624	16	77574020	T	C	0.0751	0.0151	5.35e-07	16926	TRUE	reported	N71g9J	0.1491	textfile	0.00146	25
Anaerostipes	rs2804244	10	117383184	G	A	-0.0531	0.0111	2.04e-06	16926	TRUE	reported	N71g9J	0.4553	textfile	0.00135	23
Anaerostipes	rs62215703	21	25873624	A	G	0.0645	0.0137	1.98e-06	15550	TRUE	reported	N71g9J	0.2197	textfile	0.00143	22
Anaerostipes	rs2396460	2	228018671	C	T	-0.0513	0.011	2.91e-06	16912	TRUE	reported	N71g9J	0.4394	textfile	0.00129	22
Anaerostipes	rs3900776	9	13525082	A	G	-0.11	0.0236	2.75e-06	14694	TRUE	reported	N71g9J	0.0706	textfile	0.00147	22
Anaerostipes	rs2014785	3	171100102	C	T	0.0516	0.0112	4.68e-06	16445	TRUE	reported	N71g9J	0.3887	textfile	0.00128	21
Anaerostipes	rs62157625	2	142774333	C	T	0.0886	0.0186	1.45e-06	15215	TRUE	reported	N71g9J	0.1133	textfile	0.0015	23
Anaerostipes	rs6726833	2	39351569	A	C	-0.0877	0.0189	3.32e-06	16924	TRUE	reported	N71g9J	0.0944	textfile	0.00127	21
Anaerostipes	rs6474958	9	1582701	G	A	-0.05	0.0112	6.74e-06	16918	TRUE	reported	N71g9J	0.4026	textfile	0.00118	20
Anaerostipes	rs6854026	4	169690814	C	T	-0.0508	0.0109	3.2e-06	16921	TRUE	reported	N71g9J	0.5119	textfile	0.00128	22
Anaerostipes	rs78735375	19	1497547	C	A	-0.137	0.0305	5.33e-06	10360	TRUE	reported	N71g9J	0.0527	textfile	0.00195	20
Anaerostipes	rs7823228	8	128397494	C	G	-0.0621	0.0137	5.84e-06	16445	TRUE	reported	N71g9J	0.2157	textfile	0.00126	21
Anaerostipes	rs13376554	1	67595108	T	A	0.197	0.0459	7.72e-06	3101	TRUE	reported	N71g9J	0.0308	textfile	0.00594	19
Anaerostipes	rs60983350	17	2850737	A	G	-0.054	0.0117	4.42e-06	16344	TRUE	reported	N71g9J	0.4354	textfile	0.00131	21
Anaerostipes	rs10502061	11	105615253	G	A	0.0836	0.0192	7.94e-06	16825	TRUE	reported	N71g9J	0.0944	textfile	0.00112	19
Anaerotruncus	rs6563550	13	38058413	C	T	0.0877	0.0177	2.35e-07	16566	TRUE	reported	TcFSZN	0.0785	textfile	0.00148	25
Anaerotruncus	rs8005030	14	30607199	T	C	0.0554	0.0118	2.28e-06	16548	TRUE	reported	TcFSZN	0.3022	textfile	0.00134	22
Anaerotruncus	rs4669806	2	12200752	T	G	0.0576	0.0123	2.42e-06	16566	TRUE	reported	TcFSZN	0.2495	textfile	0.00132	22
Anaerotruncus	rs10150232	14	30418008	G	A	0.0567	0.0125	6.68e-06	16117	TRUE	reported	TcFSZN	0.2535	textfile	0.00128	21
Anaerotruncus	rs1272208	9	78630894	T	G	-0.0612	0.013	4.28e-06	16117	TRUE	reported	TcFSZN	0.2803	textfile	0.00138	22
Anaerotruncus	rs12056802	8	74713100	G	C	0.0774	0.0177	6.13e-06	16010	TRUE	reported	TcFSZN	0.0825	textfile	0.00119	19
Anaerotruncus	rs11018566	11	89040226	G	A	-0.156	0.0366	6.14e-06	6278	TRUE	reported	TcFSZN	0.0517	textfile	0.0029	18
Anaerotruncus	rs7675045	4	172808992	T	A	-0.0498	0.0111	6.92e-06	16566	TRUE	reported	TcFSZN	0.4722	textfile	0.00122	20
Anaerotruncus	rs1431492	3	150855371	T	C	-0.0655	0.0146	7.36e-06	16560	TRUE	reported	TcFSZN	0.1829	textfile	0.00121	20
Anaerotruncus	rs9347879	6	165015261	C	T	0.0506	0.011	4.22e-06	16566	TRUE	reported	TcFSZN	0.4602	textfile	0.00127	21
Anaerotruncus	rs17734739	2	211663702	C	T	0.066	0.0149	7.43e-06	15927	TRUE	reported	TcFSZN	0.1899	textfile	0.00123	20
Anaerotruncus	rs6494922	15	33459867	G	A	0.0903	0.0202	6.62e-06	16067	TRUE	reported	TcFSZN	0.0726	textfile	0.00124	20
Anaerotruncus	rs34449434	12	76523655	C	A	-0.0497	0.0113	9.85e-06	16117	TRUE	reported	TcFSZN	0.4563	textfile	0.00119	19
Anaerotruncus	rs7155595	14	77502546	A	C	0.0539	0.0119	7.55e-06	16553	TRUE	reported	TcFSZN	0.3091	textfile	0.00124	21
Anaerotruncus	rs115414803	4	88163243	C	A	-0.144	0.0318	6.83e-06	9273	TRUE	reported	TcFSZN	0.0586	textfile	0.00222	21
Anaerotruncus	rs2704155	11	54908652	A	T	-0.106	0.0235	5.42e-06	12419	TRUE	reported	TcFSZN	0.9652	textfile	0.00165	20
Bacteroides	rs6795673	3	10593224	T	C	0.0539	0.0105	3.38e-07	18301	TRUE	reported	HLYKB0	0.4115	textfile	0.00143	26
Bacteroides	rs28757219	6	29143451	A	T	0.0818	0.017	1.29e-06	14833	TRUE	reported	HLYKB0	0.1521	textfile	0.00155	23
Bacteroides	rs9507307	13	24910476	T	C	0.0604	0.0129	2.13e-06	18184	TRUE	reported	HLYKB0	0.1899	textfile	0.0012	22
Bacteroides	rs66474973	20	58605432	T	G	0.0813	0.0164	6.81e-07	17405	TRUE	reported	HLYKB0	0.1153	textfile	0.0014	24
Bacteroides	rs11585893	1	10644351	G	A	-0.0741	0.0148	1.8e-06	17821	TRUE	reported	HLYKB0	0.1481	textfile	0.00141	25
Bacteroides	rs495004	9	112855426	G	C	-0.0607	0.013	3.42e-06	17707	TRUE	reported	HLYKB0	0.2097	textfile	0.00123	22
Bacteroides	rs17619981	19	24342250	G	T	0.0881	0.0187	2.69e-06	15801	TRUE	reported	HLYKB0	0.0656	textfile	0.0014	22
Bacteroides	rs2023437	14	22045949	C	T	-0.0782	0.0168	5.02e-06	17484	TRUE	reported	HLYKB0	0.1243	textfile	0.00124	22
Bacteroides	rs66710942	3	77215327	T	C	0.0488	0.0107	5.86e-06	17821	TRUE	reported	HLYKB0	0.4155	textfile	0.00116	21
Bacteroides	rs13207588	6	41519430	G	A	-0.0592	0.0131	7.49e-06	17707	TRUE	reported	HLYKB0	0.2326	textfile	0.00115	20
Bacteroides	rs2366421	3	62019400	A	T	-0.0528	0.0117	7.65e-06	18299	TRUE	reported	HLYKB0	0.2336	textfile	0.00111	20
Bacteroides	rs1340391	1	102960989	C	T	-0.0592	0.0132	6.73e-06	18302	TRUE	reported	HLYKB0	0.1918	textfile	0.00109	20
Barnesiella	rs2276875	4	5730954	G	A	-0.0697	0.014	4.65e-07	13893	TRUE	reported	oLAn9q	0.2545	textfile	0.00179	25
Barnesiella	rs2428166	6	110831148	A	G	-0.166	0.0337	8.51e-07	8091	TRUE	reported	oLAn9q	0.0487	textfile	0.00298	24
Barnesiella	rs60316894	12	54872438	T	C	-0.121	0.0252	1.19e-06	12717	TRUE	reported	oLAn9q	0.0596	textfile	0.00183	23
Barnesiella	rs35177866	3	181589155	G	A	0.0917	0.019	2.95e-06	13394	TRUE	reported	oLAn9q	0.1243	textfile	0.00173	23
Barnesiella	rs13242616	7	122021518	C	T	-0.0584	0.0123	2.29e-06	13945	TRUE	reported	oLAn9q	0.3698	textfile	0.00161	22
Barnesiella	rs79795328	4	114546595	G	A	-0.0819	0.0176	4.23e-06	13657	TRUE	reported	oLAn9q	0.1252	textfile	0.00157	22
Barnesiella	rs2057922	7	10076378	C	G	0.0915	0.0195	3.83e-06	14208	TRUE	reported	oLAn9q	0.1064	textfile	0.00155	22
Barnesiella	rs199035	6	23435415	A	G	0.0559	0.012	3e-06	13945	TRUE	reported	oLAn9q	0.5089	textfile	0.00156	22
Barnesiella	rs62251337	3	44327429	G	A	-0.0691	0.0149	4.24e-06	13945	TRUE	reported	oLAn9q	0.1581	textfile	0.00153	21
Barnesiella	rs77455852	5	54107036	G	T	-0.0891	0.0196	3.16e-06	13394	TRUE	reported	oLAn9q	0.1213	textfile	0.00155	21
Barnesiella	rs11155559	6	148601905	C	T	0.0956	0.0213	8.92e-06	13383	TRUE	reported	oLAn9q	0.0954	textfile	0.0015	20
Barnesiella	rs12909713	15	87145913	T	C	-0.0551	0.012	4.95e-06	14205	TRUE	reported	oLAn9q	0.4692	textfile	0.00148	21
Barnesiella	rs113258194	2	180020849	G	A	0.099	0.0214	7.31e-06	13945	TRUE	reported	oLAn9q	0.1024	textfile	0.00153	21
Barnesiella	rs28479800	1	206216607	T	A	-0.0915	0.021	7.93e-06	12399	TRUE	reported	oLAn9q	0.0974	textfile	0.00153	19
Barnesiella	rs76181748	8	105458416	T	C	-0.0779	0.0172	6.78e-06	14201	TRUE	reported	oLAn9q	0.1441	textfile	0.00145	21
Barnesiella	rs72684847	4	102616869	C	T	-0.114	0.0254	6.76e-06	12984	TRUE	reported	oLAn9q	0.0656	textfile	0.00156	20
Barnesiella	rs28418786	8	25834694	G	C	-0.0791	0.0175	6.48e-06	13698	TRUE	reported	oLAn9q	0.1561	textfile	0.00149	20
Bifidobacterium	rs182549	2	136616754	T	C	0.12	0.0127	1.28e-20	14778	TRUE	reported	hB5c0v	0.4911	textfile	0.00595	88
Bifidobacterium	rs7322849	13	112859829	C	T	0.112	0.0202	1.08e-08	14778	TRUE	reported	hB5c0v	0.0964	textfile	0.0021	31
Bifidobacterium	rs10841473	12	20378911	C	G	-0.0624	0.0129	1.65e-06	14777	TRUE	reported	hB5c0v	0.2704	textfile	0.00157	23
Bifidobacterium	rs56108664	5	537890	C	T	0.073	0.0158	2.44e-06	13916	TRUE	reported	hB5c0v	0.1849	textfile	0.00153	21
Bifidobacterium	rs2686790	7	48090746	C	T	0.0707	0.0158	7.5e-06	14778	TRUE	reported	hB5c0v	0.1153	textfile	0.00136	20
Bifidobacterium	rs4567981	2	49906864	A	T	0.0562	0.0118	1.93e-06	14666	TRUE	reported	hB5c0v	0.4394	textfile	0.00155	23
Bifidobacterium	rs2491158	10	126089703	A	G	0.0713	0.016	8.05e-06	14021	TRUE	reported	hB5c0v	0.1819	textfile	0.00142	20
Bifidobacterium	rs76671854	5	169748189	G	C	-0.0846	0.0184	3.96e-06	13806	TRUE	reported	hB5c0v	0.1252	textfile	0.00153	21
Bifidobacterium	rs75344046	21	31861790	T	C	0.232	0.0506	4.86e-06	3856	TRUE	reported	hB5c0v	0.0497	textfile	0.00544	21
Bifidobacterium	rs540489	17	72897722	G	T	-0.0638	0.0139	5.19e-06	14561	TRUE	reported	hB5c0v	0.2336	textfile	0.00145	21
Bifidobacterium	rs857444	6	14617591	T	C	0.0558	0.0121	3.57e-06	14777	TRUE	reported	hB5c0v	0.3608	textfile	0.00143	21
Bifidobacterium	rs12022129	1	207003374	A	G	0.0619	0.0139	8e-06	14776	TRUE	reported	hB5c0v	0.2207	textfile	0.00134	20
Bifidobacterium	rs62181700	2	189805784	A	G	-0.0625	0.0131	2.17e-06	14774	TRUE	reported	hB5c0v	0.2813	textfile	0.00153	23
Bifidobacterium	rs55888705	4	1517826	G	A	0.0546	0.0121	6.67e-06	14777	TRUE	reported	hB5c0v	0.3867	textfile	0.00137	20
Bifidobacterium	rs5746486	22	18354272	C	T	-0.0536	0.0121	9e-06	14778	TRUE	reported	hB5c0v	0.3539	textfile	0.00133	20
Bifidobacterium	rs73797465	5	142793467	G	T	-0.0954	0.0209	4.38e-06	14666	TRUE	reported	hB5c0v	0.0865	textfile	0.00141	21
Bilophila	rs116261629	6	20505628	C	G	0.128	0.0261	8.62e-07	11276	TRUE	reported	Udawe3	0.0716	textfile	0.00213	24
Bilophila	rs1571225	9	4940871	T	C	0.0827	0.0171	1.12e-06	12854	TRUE	reported	Udawe3	0.1491	textfile	0.00182	23
Bilophila	rs3827020	20	61980991	T	C	0.0766	0.0161	1.79e-06	12628	TRUE	reported	Udawe3	0.1899	textfile	0.0018	23
Bilophila	rs1241171	1	103299921	A	G	-0.0693	0.015	4.24e-06	12856	TRUE	reported	Udawe3	0.2157	textfile	0.00165	21
Bilophila	rs7802841	7	138583840	A	C	0.067	0.0138	1.77e-06	12856	TRUE	reported	Udawe3	0.3509	textfile	0.00184	24
Bilophila	rs8013541	14	67640571	T	A	-0.0572	0.0126	5.48e-06	12856	TRUE	reported	Udawe3	0.4235	textfile	0.00161	21
Bilophila	rs6793291	3	194419531	A	C	0.113	0.0242	3.11e-06	11051	TRUE	reported	Udawe3	0.0924	textfile	0.00197	22
Bilophila	rs1917709	7	123174986	T	A	0.119	0.0267	7.37e-06	10886	TRUE	reported	Udawe3	0.0537	textfile	0.0018	20
Bilophila	rs542415	15	50011554	C	T	-0.0614	0.0133	4.71e-06	12777	TRUE	reported	Udawe3	0.34	textfile	0.00165	21
Bilophila	rs72676854	8	109990939	C	T	0.123	0.0269	5.62e-06	11616	TRUE	reported	Udawe3	0.0656	textfile	0.00181	21
Bilophila	rs4798126	18	3765773	A	G	0.0733	0.0168	7.15e-06	12777	TRUE	reported	Udawe3	0.1501	textfile	0.00149	19
Bilophila	rs1969927	12	100786847	A	G	0.0565	0.0127	9.07e-06	12777	TRUE	reported	Udawe3	0.3797	textfile	0.00155	20
Bilophila	rs60178956	8	90878338	A	G	-0.0625	0.0141	8.06e-06	12777	TRUE	reported	Udawe3	0.2346	textfile	0.00152	19
Bilophila	rs2728491	7	47211732	T	G	-0.0627	0.0139	6.33e-06	12856	TRUE	reported	Udawe3	0.3101	textfile	0.00157	20
Bilophila	rs2713349	7	9510367	T	A	0.0617	0.014	8.63e-06	12853	TRUE	reported	Udawe3	0.2545	textfile	0.00151	19
Bilophila	rs9899990	17	9121579	G	A	-0.103	0.0234	9.07e-06	12088	TRUE	reported	Udawe3	0.0656	textfile	0.00159	19
Bilophila	rs11069458	13	102402685	C	T	-0.0681	0.0155	7.72e-06	12856	TRUE	reported	Udawe3	0.1899	textfile	0.0015	19
Blautia	rs11149971	16	77238810	T	C	0.118	0.0234	1.04e-06	16255	TRUE	reported	B9luQr	0.0537	textfile	0.00155	25
Blautia	rs12453000	17	16895873	T	C	0.0625	0.013	1.26e-06	17815	TRUE	reported	B9luQr	0.2197	textfile	0.0013	23
Blautia	rs115043014	1	175757311	A	G	-0.207	0.044	5.19e-06	4902	TRUE	reported	B9luQr	0.0437	textfile	0.00448	22
Blautia	rs67794373	7	124210039	T	C	0.0602	0.0123	1e-06	18158	TRUE	reported	B9luQr	0.2137	textfile	0.00131	24
Blautia	rs117001700	7	68396262	C	T	0.196	0.0441	8.84e-06	4965	TRUE	reported	B9luQr	0.0437	textfile	0.00398	20
Blautia	rs72973581	19	1043103	G	A	0.125	0.0265	1.74e-06	12764	TRUE	reported	B9luQr	0.0547	textfile	0.00174	22
Blautia	rs4926264	19	13420917	C	T	0.0826	0.0178	5.1e-06	18276	TRUE	reported	B9luQr	0.0785	textfile	0.00117	21
Blautia	rs7860714	9	1866537	G	A	-0.0502	0.011	4.09e-06	18162	TRUE	reported	B9luQr	0.334	textfile	0.00115	21
Blautia	rs682885	11	87805911	G	A	-0.0493	0.0107	4.49e-06	18274	TRUE	reported	B9luQr	0.4165	textfile	0.00115	21
Blautia	rs2788271	1	219117743	G	T	-0.0576	0.0133	7.16e-06	18276	TRUE	reported	B9luQr	0.165	textfile	0.00102	19
Blautia	rs113271346	14	78062644	T	C	0.0783	0.0172	6.85e-06	17465	TRUE	reported	B9luQr	0.1183	textfile	0.00118	21
Blautia	rs3005511	6	74605806	G	A	0.0501	0.0111	6.19e-06	18276	TRUE	reported	B9luQr	0.336	textfile	0.00112	20
Blautia	rs16892041	6	9298640	C	T	-0.0623	0.0142	8.82e-06	18276	TRUE	reported	B9luQr	0.171	textfile	0.00105	19
Butyricicoccus	rs56221232	2	153453410	C	T	0.0828	0.0167	7.62e-07	17133	TRUE	reported	tt56Rn	0.1083	textfile	0.00143	24
Butyricicoccus	rs2017189	4	7460153	T	G	-0.0507	0.011	3.87e-06	17133	TRUE	reported	tt56Rn	0.4215	textfile	0.00123	21
Butyricicoccus	rs7322368	13	100213990	C	T	0.0816	0.0183	5.52e-06	17134	TRUE	reported	tt56Rn	0.0845	textfile	0.00116	20
Butyricicoccus	rs75238760	18	22899113	A	T	0.0619	0.014	6.8e-06	17022	TRUE	reported	tt56Rn	0.1938	textfile	0.00115	20
Butyricicoccus	rs12585793	13	27018240	C	T	-0.262	0.0565	5.79e-06	3135	TRUE	reported	tt56Rn	0.0527	textfile	0.00683	22
Butyricicoccus	rs62478070	7	157688150	G	T	0.224	0.0495	5.94e-06	4007	TRUE	reported	tt56Rn	0.0437	textfile	0.00509	20
Butyricicoccus	rs4962426	10	126908208	T	G	0.0614	0.0136	7.38e-06	16889	TRUE	reported	tt56Rn	0.1978	textfile	0.00121	20
Butyricicoccus	rs10084203	2	191304149	G	A	0.055	0.0124	8.59e-06	17135	TRUE	reported	tt56Rn	0.2416	textfile	0.00115	20
Butyricicoccus	rs12034718	1	67379595	G	A	0.0701	0.0158	9.58e-06	16237	TRUE	reported	tt56Rn	0.165	textfile	0.00121	20
Butyricimonas	rs113054641	21	16550389	A	G	-0.145	0.0275	1.74e-07	9949	TRUE	reported	HNXdVP	0.0845	textfile	0.00279	28
Butyricimonas	rs62390301	5	159867647	C	T	-0.0873	0.0175	7.42e-07	10634	TRUE	reported	HNXdVP	0.1829	textfile	0.00234	25
Butyricimonas	rs7083431	10	72711156	C	A	0.0704	0.0144	8.85e-07	10737	TRUE	reported	HNXdVP	0.3549	textfile	0.0022	24
Butyricimonas	rs2642760	5	62119947	C	G	0.0713	0.0145	8.58e-07	10634	TRUE	reported	HNXdVP	0.3767	textfile	0.00226	24
Butyricimonas	rs782080	3	127468661	A	T	0.0653	0.0138	2.23e-06	10733	TRUE	reported	HNXdVP	0.4066	textfile	0.00209	22
Butyricimonas	rs1862649	16	22172866	A	G	0.113	0.0248	4.76e-06	10123	TRUE	reported	HNXdVP	0.0915	textfile	0.00205	21
Butyricimonas	rs12304031	12	129438771	A	G	-0.0863	0.0197	6.7e-06	10658	TRUE	reported	HNXdVP	0.1292	textfile	0.0018	19
Butyricimonas	rs71428626	2	83093264	T	G	-0.133	0.029	4.8e-06	9776	TRUE	reported	HNXdVP	0.0726	textfile	0.00215	21
Butyricimonas	rs78453362	3	78740009	G	A	-0.149	0.0327	4.06e-06	8207	TRUE	reported	HNXdVP	0.0577	textfile	0.00254	21
Butyricimonas	rs326049	5	997217	G	C	0.076	0.0168	8.19e-06	10557	TRUE	reported	HNXdVP	0.2048	textfile	0.00194	21
Butyricimonas	rs62130338	19	49162501	A	G	-0.0733	0.0158	3.9e-06	10557	TRUE	reported	HNXdVP	0.2624	textfile	0.00202	21
Butyricimonas	rs9657374	8	4834406	T	C	0.0681	0.0148	4.5e-06	10737	TRUE	reported	HNXdVP	0.3022	textfile	0.00196	21
Butyricimonas	rs12458763	18	34091618	C	A	0.122	0.027	6.37e-06	10383	TRUE	reported	HNXdVP	0.0716	textfile	0.00197	20
Butyricimonas	rs2114713	15	80528373	T	G	0.0627	0.0139	6.88e-06	10734	TRUE	reported	HNXdVP	0.4513	textfile	0.00189	20
Butyricimonas	rs270727	1	45082825	C	G	-0.0694	0.0151	5.38e-06	10634	TRUE	reported	HNXdVP	0.3221	textfile	0.00199	21
Butyricimonas	rs72814525	10	72443070	G	A	0.0664	0.015	8.25e-06	10736	TRUE	reported	HNXdVP	0.3231	textfile	0.00183	20
Butyricimonas	rs11228830	11	56664962	G	A	0.135	0.0298	6.55e-06	8974	TRUE	reported	HNXdVP	0.0706	textfile	0.00228	21
Butyrivibrio	rs72723662	14	76065563	T	C	0.224	0.0449	7.86e-07	3073	TRUE	reported	6AFMe0	0.1004	textfile	0.00803	25
Butyrivibrio	rs7412979	1	235580646	G	C	0.187	0.0389	1.71e-06	3480	TRUE	reported	6AFMe0	0.0875	textfile	0.00658	23
Butyrivibrio	rs7752361	6	111780705	G	A	-0.119	0.024	7.69e-07	3481	TRUE	reported	6AFMe0	0.504	textfile	0.00704	25
Butyrivibrio	rs4537857	13	27292666	C	T	-0.125	0.0261	1.8e-06	3482	TRUE	reported	6AFMe0	0.2922	textfile	0.0065	23
Butyrivibrio	rs11761679	7	150596929	C	T	0.155	0.0322	2.2e-06	3482	TRUE	reported	6AFMe0	0.1561	textfile	0.00661	23
Butyrivibrio	rs16941336	17	20575697	T	C	0.127	0.0268	1.53e-06	3482	TRUE	reported	6AFMe0	0.2644	textfile	0.00646	23
Butyrivibrio	rs77356209	18	10267733	C	T	0.217	0.0483	6.66e-06	3379	TRUE	reported	6AFMe0	0.0477	textfile	0.00592	20
Butyrivibrio	rs74622183	14	34150977	G	A	-0.201	0.0428	2.46e-06	3478	TRUE	reported	6AFMe0	0.0875	textfile	0.0063	22
Butyrivibrio	rs7763512	6	21960091	A	G	0.12	0.0253	3.11e-06	3259	TRUE	reported	6AFMe0	0.3827	textfile	0.00682	22
Butyrivibrio	rs142855850	10	22587900	G	A	0.205	0.0457	6.86e-06	3234	TRUE	reported	6AFMe0	0.1014	textfile	0.00618	20
Butyrivibrio	rs9349693	6	53939724	G	A	0.118	0.026	5.55e-06	3482	TRUE	reported	6AFMe0	0.3111	textfile	0.00588	21
Butyrivibrio	rs486484	20	811507	G	A	-0.108	0.024	6.61e-06	3456	TRUE	reported	6AFMe0	0.4712	textfile	0.00586	20
Butyrivibrio	rs17163238	5	128976021	A	G	0.141	0.0309	5.51e-06	3482	TRUE	reported	6AFMe0	0.1998	textfile	0.00594	21
Butyrivibrio	rs4928024	3	54288503	G	A	-0.175	0.0389	8.19e-06	3481	TRUE	reported	6AFMe0	0.0984	textfile	0.00575	20
Butyrivibrio	rs1007475	6	148403405	T	G	0.118	0.0261	7.92e-06	3482	TRUE	reported	6AFMe0	0.2942	textfile	0.00583	20
Butyrivibrio	rs16934069	9	119693164	C	T	-0.134	0.0299	8.86e-06	3482	TRUE	reported	6AFMe0	0.1988	textfile	0.0057	20
CandidatusSoleaferrea	rs4294381	1	224688107	C	T	0.112	0.0232	1.37e-06	6145	TRUE	reported	qxrX68	0.1799	textfile	0.0038	23
CandidatusSoleaferrea	rs10090365	8	138638199	G	A	-0.0834	0.0181	4.17e-06	6145	TRUE	reported	qxrX68	0.5586	textfile	0.00345	21
CandidatusSoleaferrea	rs4678258	3	137945192	C	T	0.0986	0.0216	5.53e-06	6101	TRUE	reported	qxrX68	0.2763	textfile	0.00342	21
CandidatusSoleaferrea	rs10108780	8	123882833	G	A	-0.0928	0.02	3.64e-06	5999	TRUE	reported	qxrX68	0.2674	textfile	0.00359	22
CandidatusSoleaferrea	rs386526	10	82879688	G	C	0.0818	0.018	8.33e-06	6144	TRUE	reported	qxrX68	0.5169	textfile	0.00335	21
CandidatusSoleaferrea	rs36155147	7	352368	T	C	0.105	0.0241	5.41e-06	5958	TRUE	reported	qxrX68	0.3618	textfile	0.00317	19
CandidatusSoleaferrea	rs6881988	5	172758774	C	G	-0.0819	0.0182	9.23e-06	6140	TRUE	reported	qxrX68	0.4443	textfile	0.00329	20
CandidatusSoleaferrea	rs11153159	6	109376647	C	G	-0.128	0.0285	4.42e-06	6101	TRUE	reported	qxrX68	0.1292	textfile	0.00329	20
CandidatusSoleaferrea	rs10809135	9	10611282	C	T	0.0835	0.0182	5.47e-06	5999	TRUE	reported	qxrX68	0.4911	textfile	0.00348	21
CandidatusSoleaferrea	rs9973954	2	19885907	G	A	0.0892	0.0195	5.95e-06	6145	TRUE	reported	qxrX68	0.3062	textfile	0.00338	21
CandidatusSoleaferrea	rs6489992	12	115352769	G	A	-0.084	0.0187	7.89e-06	6142	TRUE	reported	qxrX68	0.3847	textfile	0.00328	20
CandidatusSoleaferrea	rs6494306	15	62394540	G	A	-0.0969	0.0214	5.8e-06	6145	TRUE	reported	qxrX68	0.1968	textfile	0.00332	20
CandidatusSoleaferrea	rs12500231	4	52935445	T	A	0.0814	0.0183	7.68e-06	6145	TRUE	reported	qxrX68	0.4254	textfile	0.00322	20
CandidatusSoleaferrea	rs7400877	14	76403542	C	T	-0.0951	0.0213	9.29e-06	6145	TRUE	reported	qxrX68	0.2505	textfile	0.00324	20
CandidatusSoleaferrea	rs2193878	3	190349049	A	T	0.228	0.0509	9.46e-06	3088	TRUE	reported	qxrX68	0.0487	textfile	0.00646	20
CandidatusSoleaferrea	rs830149	19	47991441	G	C	0.185	0.0397	9.58e-06	5065	TRUE	reported	qxrX68	0.0586	textfile	0.00425	22
Catenibacterium	rs12404911	1	240118443	T	C	0.141	0.0304	2.8e-06	3239	TRUE	reported	ar2gW7	0.17	textfile	0.00657	21
Catenibacterium	rs77285108	4	122282768	A	G	-0.162	0.0353	3.63e-06	3210	TRUE	reported	ar2gW7	0.1461	textfile	0.00649	21
Catenibacterium	rs73128290	7	57364320	G	A	0.13	0.0285	4.29e-06	3239	TRUE	reported	ar2gW7	0.2634	textfile	0.00638	21
Catenibacterium	rs212393	6	159485742	A	G	-0.135	0.0286	3.62e-06	3239	TRUE	reported	ar2gW7	0.3101	textfile	0.00685	22
Catenibacterium	rs7742829	6	105089665	T	C	0.114	0.0251	5.61e-06	3239	TRUE	reported	ar2gW7	0.4195	textfile	0.00634	21
ChristensenellaceaeR.7group	rs999354	19	34076956	A	T	0.058	0.0117	7.01e-07	16324	TRUE	reported	uqtUx7	0.325	textfile	0.0015	25
ChristensenellaceaeR.7group	rs78521377	10	126448374	T	C	0.125	0.0275	5.61e-06	12605	TRUE	reported	uqtUx7	0.0527	textfile	0.00164	21
ChristensenellaceaeR.7group	rs62467127	7	118096925	T	C	0.114	0.0252	3.25e-06	12719	TRUE	reported	uqtUx7	0.0447	textfile	0.00161	21
ChristensenellaceaeR.7group	rs17081797	18	67555560	G	A	-0.0904	0.0204	3.34e-06	16324	TRUE	reported	uqtUx7	0.0686	textfile	0.0012	20
ChristensenellaceaeR.7group	rs62132810	19	49279227	G	A	-0.0829	0.018	5.67e-06	15066	TRUE	reported	uqtUx7	0.1083	textfile	0.00141	21
ChristensenellaceaeR.7group	rs60954665	19	35883736	G	T	0.0498	0.0111	7.13e-06	16324	TRUE	reported	uqtUx7	0.5099	textfile	0.00124	20
ChristensenellaceaeR.7group	rs10461257	4	156131004	G	A	-0.0552	0.0122	6.51e-06	15987	TRUE	reported	uqtUx7	0.2853	textfile	0.00128	20
ChristensenellaceaeR.7group	rs79150079	5	29352420	A	C	0.122	0.0271	9.42e-06	11994	TRUE	reported	uqtUx7	0.0716	textfile	0.00167	20
ChristensenellaceaeR.7group	rs62190261	2	230943099	C	A	0.0958	0.0215	8.74e-06	15274	TRUE	reported	uqtUx7	0.0905	textfile	0.0013	20
ChristensenellaceaeR.7group	rs892686	9	83043376	G	A	0.0514	0.0111	3.97e-06	16325	TRUE	reported	uqtUx7	0.4513	textfile	0.0013	21
ChristensenellaceaeR.7group	rs73952017	18	1779609	T	C	-0.0862	0.0194	8.46e-06	15274	TRUE	reported	uqtUx7	0.0875	textfile	0.00129	20
Clostridiuminnocuumgroup	rs6890185	5	71186626	C	T	0.113	0.0233	1.12e-06	4166	TRUE	reported	URuq8g	0.3111	textfile	0.00565	24
Clostridiuminnocuumgroup	rs61267978	18	6348227	C	T	0.147	0.0321	5.59e-06	4165	TRUE	reported	URuq8g	0.1243	textfile	0.00502	21
Clostridiuminnocuumgroup	rs1948423	3	103025517	A	T	-0.109	0.0234	3.49e-06	4165	TRUE	reported	URuq8g	0.3082	textfile	0.00516	22
Clostridiuminnocuumgroup	rs6577484	1	8419420	A	G	0.16	0.0361	8.41e-06	3858	TRUE	reported	URuq8g	0.1481	textfile	0.0051	20
Clostridiuminnocuumgroup	rs10074000	5	113126539	C	T	-0.103	0.0228	7e-06	4048	TRUE	reported	URuq8g	0.4135	textfile	0.005	20
Clostridiuminnocuumgroup	rs1942371	18	69274308	A	G	-0.158	0.0342	4.06e-06	3971	TRUE	reported	URuq8g	0.1302	textfile	0.00535	21
Clostridiuminnocuumgroup	rs40656	5	9368158	T	C	0.143	0.0311	8.62e-06	4048	TRUE	reported	URuq8g	0.1889	textfile	0.00517	21
Clostridiuminnocuumgroup	rs71564433	6	143718234	A	T	-0.127	0.0275	7.8e-06	4164	TRUE	reported	URuq8g	0.1789	textfile	0.00509	21
Clostridiuminnocuumgroup	rs77845139	15	59704208	G	A	-0.115	0.0257	8.41e-06	4048	TRUE	reported	URuq8g	0.2952	textfile	0.00491	20
Clostridiuminnocuumgroup	rs10506058	12	30268485	G	A	0.0997	0.0222	8.92e-06	4163	TRUE	reported	URuq8g	0.3966	textfile	0.00483	20
Clostridiuminnocuumgroup	rs4869133	5	95717619	A	G	-0.181	0.041	7.24e-06	3735	TRUE	reported	URuq8g	0.0885	textfile	0.00518	19
Clostridiumsensustricto1	rs550843	6	165722832	C	T	-0.0783	0.0169	2.05e-06	14102	TRUE	reported	pJdF7X	0.1491	textfile	0.00152	21
Clostridiumsensustricto1	rs2795528	10	43270264	A	G	-0.184	0.0392	2.72e-06	6366	TRUE	reported	pJdF7X	0.0487	textfile	0.00346	22
Clostridiumsensustricto1	rs2817172	1	3041519	T	C	0.0581	0.0124	2.77e-06	13658	TRUE	reported	pJdF7X	0.4125	textfile	0.00159	22
Clostridiumsensustricto1	rs115807074	5	84997131	G	A	-0.227	0.0493	4.32e-06	4229	TRUE	reported	pJdF7X	0.0497	textfile	0.00501	21
Clostridiumsensustricto1	rs116847295	12	43485015	T	C	0.11	0.0246	4.58e-06	12910	TRUE	reported	pJdF7X	0.0755	textfile	0.00155	20
Clostridiumsensustricto1	rs12341505	9	136710881	A	G	0.0811	0.018	4.82e-06	14118	TRUE	reported	pJdF7X	0.1113	textfile	0.00143	20
Clostridiumsensustricto1	rs11586026	1	83252771	T	A	0.111	0.025	8.85e-06	13095	TRUE	reported	pJdF7X	0.0636	textfile	0.0015	20
Clostridiumsensustricto1	rs11264403	1	155676492	A	G	-0.139	0.0334	7.76e-06	7285	TRUE	reported	pJdF7X	0.0398	textfile	0.00237	17
Clostridiumsensustricto1	rs12490337	3	111482845	G	C	-0.0617	0.0138	7.49e-06	14121	TRUE	reported	pJdF7X	0.2455	textfile	0.00142	20
Collinsella	rs9541268	13	68610061	A	C	0.096	0.0197	8.79e-07	12914	TRUE	reported	eDVLT4	0.0964	textfile	0.00183	24
Collinsella	rs2671662	17	47529492	G	C	-0.0568	0.0119	2.22e-06	14334	TRUE	reported	eDVLT4	0.4682	textfile	0.00157	23
Collinsella	rs73052258	2	195739311	A	G	0.093	0.0203	1.72e-06	14334	TRUE	reported	eDVLT4	0.0964	textfile	0.00147	21
Collinsella	rs2103510	21	29355467	A	G	0.0787	0.0168	2.42e-06	14334	TRUE	reported	eDVLT4	0.1312	textfile	0.00152	22
Collinsella	rs75672793	4	149818294	G	A	-0.109	0.0241	6.14e-06	12601	TRUE	reported	eDVLT4	0.0706	textfile	0.00162	20
Collinsella	rs10890671	11	107123199	C	T	-0.0537	0.0119	6.52e-06	14334	TRUE	reported	eDVLT4	0.5268	textfile	0.00142	20
Collinsella	rs12921100	16	77283458	T	A	0.0564	0.0127	8.23e-06	14334	TRUE	reported	eDVLT4	0.3171	textfile	0.00137	20
Collinsella	rs59414781	15	50026113	G	C	0.0669	0.015	9.15e-06	14334	TRUE	reported	eDVLT4	0.1799	textfile	0.00139	20
Collinsella	rs62448871	7	24465024	A	C	-0.054	0.012	6.78e-06	14334	TRUE	reported	eDVLT4	0.4612	textfile	0.0014	20
Collinsella	rs1496626	19	31760841	C	T	-0.0722	0.0162	6.78e-06	14334	TRUE	reported	eDVLT4	0.1541	textfile	0.00139	20
Collinsella	rs149807560	19	56526640	A	C	-0.104	0.0236	7.1e-06	13473	TRUE	reported	eDVLT4	0.0895	textfile	0.00145	20
Collinsella	rs11597285	10	8589813	T	G	-0.0538	0.0121	9.38e-06	14334	TRUE	reported	eDVLT4	0.4245	textfile	0.00139	20
Coprobacter	rs305411	1	88233128	G	A	0.129	0.0265	1.01e-06	6777	TRUE	reported	mjQskb	0.1352	textfile	0.00351	24
Coprobacter	rs3828477	3	46483717	T	G	-0.0912	0.0196	2.89e-06	6798	TRUE	reported	mjQskb	0.2813	textfile	0.00319	22
Coprobacter	rs55672356	4	34852443	A	T	-0.193	0.0414	2.74e-06	4903	TRUE	reported	mjQskb	0.0527	textfile	0.00443	22
Coprobacter	rs143662916	11	103549974	T	C	0.253	0.054	3.07e-06	3083	TRUE	reported	mjQskb	0.0577	textfile	0.00708	22
Coprobacter	rs213863	6	97234939	T	C	-0.0887	0.0188	2.35e-06	6798	TRUE	reported	mjQskb	0.3091	textfile	0.00325	22
Coprobacter	rs72821405	6	4714797	C	T	-0.147	0.032	4.76e-06	6177	TRUE	reported	mjQskb	0.0885	textfile	0.00342	21
Coprobacter	rs11532348	12	98289796	T	C	-0.104	0.0227	5.71e-06	6364	TRUE	reported	mjQskb	0.1829	textfile	0.00329	21
Coprobacter	rs12996055	2	137223458	C	A	0.0922	0.0209	8.08e-06	6570	TRUE	reported	mjQskb	0.1918	textfile	0.00294	19
Coprobacter	rs12684609	9	137784868	C	T	0.101	0.022	6.1e-06	6364	TRUE	reported	mjQskb	0.1978	textfile	0.00328	21
Coprobacter	rs5011652	15	91166608	C	G	0.09	0.02	5.51e-06	6783	TRUE	reported	mjQskb	0.2455	textfile	0.00297	20
Coprobacter	rs74919520	2	32242452	A	G	0.126	0.0276	5.76e-06	6387	TRUE	reported	mjQskb	0.1282	textfile	0.00323	21
Coprobacter	rs28402691	4	96389240	C	T	0.111	0.0251	9.56e-06	6387	TRUE	reported	mjQskb	0.167	textfile	0.00303	19
Coprobacter	rs189356	20	57574851	A	G	0.0781	0.0172	6.26e-06	6763	TRUE	reported	mjQskb	0.5219	textfile	0.00304	21
Coprobacter	rs76001613	4	3852385	G	C	0.216	0.0493	9.13e-06	3385	TRUE	reported	mjQskb	0.0696	textfile	0.00563	19
Coprococcus1	rs4277593	20	4319420	A	G	-0.0586	0.011	1.14e-07	16651	TRUE	reported	yvZTJh	0.4831	textfile	0.0017	28
Coprococcus1	rs56405618	4	174468316	G	A	-0.0896	0.0187	1.57e-06	16379	TRUE	reported	yvZTJh	0.1113	textfile	0.00141	23
Coprococcus1	rs74101919	1	95424321	C	T	-0.0719	0.0145	1.03e-06	16732	TRUE	reported	yvZTJh	0.1869	textfile	0.00147	25
Coprococcus1	rs1010560	1	30400301	A	C	0.058	0.0123	1.96e-06	16723	TRUE	reported	yvZTJh	0.2962	textfile	0.00133	22
Coprococcus1	rs73031725	11	134622282	C	T	0.168	0.0355	1.98e-06	7206	TRUE	reported	yvZTJh	0.0606	textfile	0.00308	22
Coprococcus1	rs1519491	2	22079770	C	T	0.0499	0.0114	8.95e-06	16733	TRUE	reported	yvZTJh	0.4085	textfile	0.00115	19
Coprococcus1	rs1576241	6	72529277	G	A	-0.051	0.011	3.33e-06	16729	TRUE	reported	yvZTJh	0.4394	textfile	0.0013	22
Coprococcus1	rs73167075	3	165693143	C	T	0.0573	0.0128	8.57e-06	16733	TRUE	reported	yvZTJh	0.2396	textfile	0.0012	20
Coprococcus1	rs12794898	11	124554061	T	G	0.0903	0.0197	4.92e-06	15186	TRUE	reported	yvZTJh	0.0944	textfile	0.00138	21
Coprococcus1	rs946513	10	15913820	T	C	0.206	0.046	8.62e-06	4310	TRUE	reported	yvZTJh	0.0547	textfile	0.00463	20
Coprococcus1	rs1762123	6	150288094	T	C	-0.0892	0.0199	8.01e-06	16724	TRUE	reported	yvZTJh	0.0716	textfile	0.0012	20
Coprococcus1	rs7784490	7	132556835	G	C	-0.0519	0.0113	4.55e-06	16733	TRUE	reported	yvZTJh	0.3887	textfile	0.00125	21
Coprococcus1	rs12886051	14	29898456	C	G	-0.0522	0.0118	8.01e-06	16633	TRUE	reported	yvZTJh	0.3429	textfile	0.00117	20
Coprococcus1	rs2907920	19	2600717	G	A	0.0561	0.0127	7.65e-06	16040	TRUE	reported	yvZTJh	0.2903	textfile	0.00122	20
Coprococcus2	rs59936925	20	49266770	T	A	0.117	0.0234	9.38e-07	10931	TRUE	reported	85RifR	0.1004	textfile	0.00229	25
Coprococcus2	rs6677933	1	112139008	T	C	-0.0804	0.0164	1.19e-06	11483	TRUE	reported	85RifR	0.2416	textfile	0.00209	24
Coprococcus2	rs1958519	14	86833255	A	T	0.0665	0.0139	1.58e-06	11009	TRUE	reported	85RifR	0.4364	textfile	0.00209	23
Coprococcus2	rs72680320	4	131125786	C	T	-0.0649	0.0139	2.27e-06	11009	TRUE	reported	85RifR	0.4135	textfile	0.00197	22
Coprococcus2	rs2482516	9	25554068	T	C	0.0754	0.0165	4.72e-06	11483	TRUE	reported	85RifR	0.2256	textfile	0.00183	21
Coprococcus2	rs35890118	10	129715759	G	A	-0.0665	0.0148	8.26e-06	11478	TRUE	reported	85RifR	0.3171	textfile	0.00177	20
Coprococcus2	rs9426473	1	4210455	G	A	0.0727	0.0162	6.31e-06	11486	TRUE	reported	85RifR	0.2793	textfile	0.00176	20
Coprococcus2	rs12634070	3	180544880	C	T	0.0736	0.0165	9.95e-06	11457	TRUE	reported	85RifR	0.1928	textfile	0.00174	20
Coprococcus2	rs61823518	1	223688236	C	A	-0.0955	0.0216	6.68e-06	10980	TRUE	reported	85RifR	0.0954	textfile	0.00178	20
Coprococcus2	rs10070053	5	34794789	G	A	0.0594	0.0135	7.65e-06	11473	TRUE	reported	85RifR	0.4076	textfile	0.00168	19
Coprococcus3	rs8100692	19	40032132	C	T	0.0577	0.0113	4.16e-07	15829	TRUE	reported	qxer6D	0.4274	textfile	0.00163	26
Coprococcus3	rs62481985	8	4128340	C	G	-0.0582	0.0115	4.18e-07	15472	TRUE	reported	qxer6D	0.4364	textfile	0.00165	26
Coprococcus3	rs178271	22	21331556	C	T	0.145	0.0294	7.81e-07	10794	TRUE	reported	qxer6D	0.0527	textfile	0.00225	24
Coprococcus3	rs13394391	2	240727657	T	C	-0.0709	0.0151	2.2e-06	15834	TRUE	reported	qxer6D	0.16	textfile	0.00139	22
Coprococcus3	rs11080344	17	26104511	T	C	0.0517	0.0113	4.79e-06	15835	TRUE	reported	qxer6D	0.4742	textfile	0.00132	21
Coprococcus3	rs7521171	1	149998497	A	G	-0.0596	0.0129	4.32e-06	15472	TRUE	reported	qxer6D	0.338	textfile	0.00137	21
Coprococcus3	rs11077359	17	76343961	C	T	-0.0645	0.0149	9.64e-06	15378	TRUE	reported	qxer6D	0.1998	textfile	0.00122	19
Coprococcus3	rs13247359	7	76357726	A	G	0.0512	0.0113	7.33e-06	15833	TRUE	reported	qxer6D	0.4801	textfile	0.00129	21
Coprococcus3	rs4575475	14	99141751	A	G	0.062	0.0138	7.04e-06	15154	TRUE	reported	qxer6D	0.2366	textfile	0.00133	20
Coprococcus3	rs10810043	9	13799809	G	A	0.0516	0.0116	9.27e-06	15833	TRUE	reported	qxer6D	0.3897	textfile	0.00125	20
DefluviitaleaceaeUCG011	rs4677103	3	72207794	G	A	0.0978	0.0197	9.6e-07	7983	TRUE	reported	rw4NC2	0.171	textfile	0.00307	25
DefluviitaleaceaeUCG011	rs72731813	4	147414743	T	C	-0.147	0.0294	4.33e-07	7767	TRUE	reported	rw4NC2	0.0815	textfile	0.00323	25
DefluviitaleaceaeUCG011	rs112893842	9	8786663	C	T	0.114	0.0233	1.45e-06	8183	TRUE	reported	rw4NC2	0.0974	textfile	0.00291	24
DefluviitaleaceaeUCG011	rs9725395	1	85205632	G	A	-0.138	0.0296	3.52e-06	8011	TRUE	reported	rw4NC2	0.0875	textfile	0.00273	22
DefluviitaleaceaeUCG011	rs55658617	21	41811003	C	T	0.174	0.0362	2.15e-06	6663	TRUE	reported	rw4NC2	0.0696	textfile	0.00347	23
DefluviitaleaceaeUCG011	rs9608282	22	24804081	G	T	0.143	0.03	2.52e-06	7716	TRUE	reported	rw4NC2	0.0656	textfile	0.00294	23
DefluviitaleaceaeUCG011	rs28696126	7	79734541	T	A	-0.107	0.0238	6.63e-06	7811	TRUE	reported	rw4NC2	0.1918	textfile	0.00255	20
DefluviitaleaceaeUCG011	rs1582238	1	118723685	C	T	0.0805	0.0167	1.57e-06	7983	TRUE	reported	rw4NC2	0.3718	textfile	0.00289	23
DefluviitaleaceaeUCG011	rs4344384	10	66407366	T	G	0.0716	0.0156	4.83e-06	8180	TRUE	reported	rw4NC2	0.4742	textfile	0.00256	21
DefluviitaleaceaeUCG011	rs2892880	4	120741726	A	G	0.0818	0.0182	6.83e-06	8182	TRUE	reported	rw4NC2	0.2604	textfile	0.00247	20
Desulfovibrio	rs11160353	14	97116904	A	T	-0.0692	0.0147	2.7e-06	9234	TRUE	reported	QDBP5U	0.508	textfile	0.00238	22
Desulfovibrio	rs2853179	8	105462047	T	C	0.0812	0.0174	2.42e-06	8949	TRUE	reported	QDBP5U	0.2485	textfile	0.00242	22
Desulfovibrio	rs16863365	2	198089911	G	A	0.109	0.0227	1.79e-06	8776	TRUE	reported	QDBP5U	0.1173	textfile	0.00264	23
Desulfovibrio	rs12031543	1	68664315	C	T	-0.127	0.0282	6.55e-06	8855	TRUE	reported	QDBP5U	0.0755	textfile	0.00229	20
Desulfovibrio	rs13066142	3	67478973	A	G	0.119	0.0251	3.79e-06	9241	TRUE	reported	QDBP5U	0.0934	textfile	0.00243	23
Desulfovibrio	rs2590913	13	64264446	A	G	0.154	0.0339	6.65e-06	7225	TRUE	reported	QDBP5U	0.0726	textfile	0.00286	21
Desulfovibrio	rs2032031	10	130170270	G	A	-0.0655	0.0149	9.14e-06	9241	TRUE	reported	QDBP5U	0.4732	textfile	0.0021	19
Desulfovibrio	rs72647089	8	57972916	G	T	-0.107	0.0239	8.3e-06	8985	TRUE	reported	QDBP5U	0.1064	textfile	0.0022	20
Desulfovibrio	rs7729080	5	52653978	A	C	-0.0703	0.0158	9.96e-06	9241	TRUE	reported	QDBP5U	0.2893	textfile	0.00215	20
Desulfovibrio	rs4797774	18	13447995	A	G	0.213	0.047	5.64e-06	3476	TRUE	reported	QDBP5U	0.0686	textfile	0.00585	20
Desulfovibrio	rs6580353	5	139410687	C	T	0.0771	0.017	4.94e-06	9241	TRUE	reported	QDBP5U	0.2604	textfile	0.00223	21
Dialister	rs11166701	8	138295725	A	G	-0.0655	0.0132	5.51e-07	11720	TRUE	reported	oRh75T	0.5159	textfile	0.0021	25
Dialister	rs517089	11	10967286	A	T	0.0762	0.017	5.14e-06	11988	TRUE	reported	oRh75T	0.169	textfile	0.00167	20
Dialister	rs4747450	10	23199653	A	C	0.0669	0.0148	5.84e-06	11987	TRUE	reported	oRh75T	0.2664	textfile	0.00171	20
Dialister	rs2314294	16	9336862	C	T	0.0866	0.0194	8.08e-06	11339	TRUE	reported	oRh75T	0.1183	textfile	0.00176	20
Dialister	rs4753063	11	92267129	A	G	-0.0596	0.013	4.86e-06	11989	TRUE	reported	oRh75T	0.4414	textfile	0.00175	21
Dialister	rs2435610	7	150890034	C	A	0.0647	0.0143	5.93e-06	11984	TRUE	reported	oRh75T	0.2604	textfile	0.0017	20
Dialister	rs10938938	4	23294359	A	G	-0.0774	0.0171	7.37e-06	11401	TRUE	reported	oRh75T	0.1938	textfile	0.00179	20
Dialister	rs10138457	14	102458052	C	T	-0.113	0.0262	7.88e-06	10968	TRUE	reported	oRh75T	0.0716	textfile	0.0017	19
Dialister	rs11071887	15	32955095	C	T	0.0662	0.0146	5.91e-06	11989	TRUE	reported	oRh75T	0.2634	textfile	0.00171	20
Dialister	rs764177	3	45809449	A	C	-0.0601	0.0135	9.61e-06	11988	TRUE	reported	oRh75T	0.338	textfile	0.00164	20
Dialister	rs76680460	9	25447080	A	G	-0.161	0.0364	8.19e-06	7176	TRUE	reported	oRh75T	0.0477	textfile	0.00272	20
Dialister	rs75416973	1	172809633	G	A	0.0727	0.0165	9.46e-06	11402	TRUE	reported	oRh75T	0.2256	textfile	0.00171	20
Dorea	rs13279148	8	127905865	A	G	0.0715	0.0151	2.25e-06	17605	TRUE	reported	IbZfTq	0.166	textfile	0.00128	22
Dorea	rs62503162	8	15768657	G	A	-0.0974	0.0194	7.47e-07	16210	TRUE	reported	IbZfTq	0.0875	textfile	0.00155	25
Dorea	rs12216169	6	116078810	A	T	0.0882	0.0194	5.33e-06	16086	TRUE	reported	IbZfTq	0.0835	textfile	0.00129	21
Dorea	rs73729431	6	25078050	T	C	-0.137	0.03	3.17e-06	9596	TRUE	reported	IbZfTq	0.0606	textfile	0.00218	21
Dorea	rs4793307	17	70733523	T	C	0.0574	0.0122	4.01e-06	17600	TRUE	reported	IbZfTq	0.2455	textfile	0.00125	22
Dorea	rs11150408	16	81803497	G	T	0.0488	0.0109	7.06e-06	17215	TRUE	reported	IbZfTq	0.4453	textfile	0.00116	20
Dorea	rs345219	3	6826520	G	T	-0.0497	0.0113	8.8e-06	17215	TRUE	reported	IbZfTq	0.3757	textfile	0.00113	20
Dorea	rs62583469	9	106815466	A	T	-0.0634	0.0142	5.78e-06	16819	TRUE	reported	IbZfTq	0.1988	textfile	0.00118	20
Dorea	rs3005511	6	74605806	G	A	0.0516	0.0113	5.29e-06	17610	TRUE	reported	IbZfTq	0.336	textfile	0.00119	21
Dorea	rs1899291	4	60992340	T	C	0.0697	0.015	4.57e-06	17609	TRUE	reported	IbZfTq	0.1282	textfile	0.00122	22
Dorea	rs3752849	11	8729057	A	G	0.164	0.0366	7.68e-06	5322	TRUE	reported	IbZfTq	0.0328	textfile	0.00375	20
Dorea	rs12537781	7	154978183	C	T	-0.0555	0.0125	9.15e-06	17608	TRUE	reported	IbZfTq	0.2296	textfile	0.00112	20
Eggerthella	rs3851328	2	45453805	G	T	-0.108	0.0237	4.18e-06	5147	TRUE	reported	yKJNFr	0.2664	textfile	0.00402	21
Eggerthella	rs2240838	7	38335954	G	A	0.0981	0.0198	7.36e-07	5147	TRUE	reported	yKJNFr	0.502	textfile	0.00476	25
Eggerthella	rs2223081	21	29778032	A	G	0.103	0.0221	3.89e-06	5147	TRUE	reported	yKJNFr	0.2922	textfile	0.00416	22
Eggerthella	rs112205261	1	9136139	C	T	-0.189	0.0404	3.35e-06	5036	TRUE	reported	yKJNFr	0.0577	textfile	0.00432	22
Eggerthella	rs4985746	17	17098213	A	G	0.111	0.0248	5.71e-06	4906	TRUE	reported	yKJNFr	0.1789	textfile	0.00404	20
Eggerthella	rs1784446	11	102461599	A	G	0.0908	0.0198	5.23e-06	5147	TRUE	reported	yKJNFr	0.4423	textfile	0.00406	21
Eggerthella	rs76663501	20	55647869	T	C	0.175	0.0379	4.83e-06	4814	TRUE	reported	yKJNFr	0.0815	textfile	0.00444	21
Eggerthella	rs6430926	2	141337454	T	C	0.088	0.0197	8.37e-06	5147	TRUE	reported	yKJNFr	0.5139	textfile	0.00385	20
Eggerthella	rs2877457	4	70483957	A	G	-0.0935	0.021	9.03e-06	5083	TRUE	reported	yKJNFr	0.8678	textfile	0.00388	20
Eggerthella	rs13070736	3	20807454	C	A	-0.121	0.0272	7.62e-06	5147	TRUE	reported	yKJNFr	0.1571	textfile	0.00385	20
Eggerthella	rs67490567	15	65691324	C	T	0.108	0.0245	8.94e-06	5083	TRUE	reported	yKJNFr	0.1978	textfile	0.00383	20
Eisenbergiella	rs3812426	8	50822676	A	G	0.106	0.0224	2.72e-06	5583	TRUE	reported	PZLgHE	0.2078	textfile	0.00402	23
Eisenbergiella	rs1508033	15	53375201	C	A	0.0915	0.0196	3.23e-06	5580	TRUE	reported	PZLgHE	0.3499	textfile	0.0039	22
Eisenbergiella	rs12278566	11	124764527	A	T	-0.121	0.0252	1.65e-06	5582	TRUE	reported	PZLgHE	0.175	textfile	0.00413	23
Eisenbergiella	rs2683098	15	36178565	T	C	0.107	0.0225	2.24e-06	5582	TRUE	reported	PZLgHE	0.2237	textfile	0.00405	23
Eisenbergiella	rs11079158	17	53367641	C	T	0.101	0.0225	7.35e-06	5582	TRUE	reported	PZLgHE	0.2197	textfile	0.00356	20
Eisenbergiella	rs13258851	8	55330814	G	A	0.137	0.0302	7.75e-06	5583	TRUE	reported	PZLgHE	0.0855	textfile	0.00367	21
Eisenbergiella	rs12710729	2	19973210	A	C	0.0893	0.0199	9.84e-06	5583	TRUE	reported	PZLgHE	0.3708	textfile	0.00359	20
Eisenbergiella	rs12257723	10	109417101	C	A	-0.0953	0.0212	8.85e-06	5582	TRUE	reported	PZLgHE	0.339	textfile	0.00362	20
Eisenbergiella	rs4462860	21	21610254	A	G	0.0939	0.0201	4.16e-06	5460	TRUE	reported	PZLgHE	0.3439	textfile	0.00398	22
Eisenbergiella	rs11027642	11	24001840	T	C	0.129	0.0285	4.92e-06	5583	TRUE	reported	PZLgHE	0.1243	textfile	0.00366	21
Eisenbergiella	rs11938607	4	189060431	C	T	0.0978	0.0217	8.22e-06	5583	TRUE	reported	PZLgHE	0.2634	textfile	0.00364	20
Eisenbergiella	rs1553971	3	111419486	G	T	0.121	0.0263	5.27e-06	5583	TRUE	reported	PZLgHE	0.161	textfile	0.00377	21
Enterorhabdus	rs11098863	4	127336602	A	T	-0.0966	0.0163	3.06e-09	7524	TRUE	reported	LAQR99	0.4821	textfile	0.00466	35
Enterorhabdus	rs7923280	10	20280612	T	A	0.086	0.0169	5.24e-07	7524	TRUE	reported	LAQR99	0.3946	textfile	0.00342	26
Enterorhabdus	rs114731706	2	19611953	G	T	0.182	0.0382	2.17e-06	5956	TRUE	reported	LAQR99	0.0835	textfile	0.0038	23
Enterorhabdus	rs3017103	11	62174193	G	A	0.0981	0.0209	2.94e-06	7524	TRUE	reported	LAQR99	0.1899	textfile	0.00292	22
Enterorhabdus	rs73331712	12	69515102	C	T	0.262	0.0551	4.85e-06	3109	TRUE	reported	LAQR99	0.0427	textfile	0.00721	23
Enterorhabdus	rs77655283	2	236439879	A	G	0.133	0.0298	5.88e-06	7494	TRUE	reported	LAQR99	0.0686	textfile	0.00265	20
Enterorhabdus	rs9470637	6	37567189	T	A	-0.0756	0.0166	5.7e-06	7524	TRUE	reported	LAQR99	0.4026	textfile	0.00274	21
Enterorhabdus	rs424715	19	35863028	C	T	0.0819	0.0175	4.41e-06	7524	TRUE	reported	LAQR99	0.5537	textfile	0.00291	22
Enterorhabdus	rs10098492	8	113109756	C	T	0.132	0.0294	6.41e-06	7361	TRUE	reported	LAQR99	0.0905	textfile	0.00275	20
Enterorhabdus	rs2051957	7	89709883	T	C	0.0843	0.019	8.9e-06	7524	TRUE	reported	LAQR99	0.2346	textfile	0.00262	20
Erysipelatoclostridium	rs7221249	17	10177708	G	A	0.084	0.0143	4.31e-09	9781	TRUE	reported	alD11O	0.5467	textfile	0.00353	35
Erysipelatoclostridium	rs710230	1	42333631	C	T	0.143	0.0282	6.33e-07	9016	TRUE	reported	alD11O	0.0865	textfile	0.00287	26
Erysipelatoclostridium	rs4697572	4	25446787	G	A	-0.0811	0.0163	7.59e-07	9779	TRUE	reported	alD11O	0.2455	textfile	0.00251	25
Erysipelatoclostridium	rs58236560	11	121876913	T	G	-0.111	0.0234	2.16e-06	9368	TRUE	reported	alD11O	0.1372	textfile	0.00239	22
Erysipelatoclostridium	rs622418	9	90586043	G	A	-0.0668	0.0143	3.68e-06	9783	TRUE	reported	alD11O	0.5109	textfile	0.00222	22
Erysipelatoclostridium	rs17804233	5	77815056	C	T	-0.0663	0.0144	4.59e-06	9783	TRUE	reported	alD11O	0.4821	textfile	0.00216	21
Erysipelatoclostridium	rs1434153	2	34595533	A	G	-0.0685	0.0152	6.85e-06	9662	TRUE	reported	alD11O	0.3211	textfile	0.00208	20
Erysipelatoclostridium	rs340991	5	34892042	G	A	-0.074	0.0159	3.75e-06	9781	TRUE	reported	alD11O	0.2982	textfile	0.00222	22
Erysipelatoclostridium	rs6474512	8	38780606	C	A	0.067	0.0143	3.02e-06	9783	TRUE	reported	alD11O	0.4513	textfile	0.00223	22
Erysipelatoclostridium	rs9590927	13	46372065	A	G	-0.0646	0.0143	6.39e-06	9782	TRUE	reported	alD11O	0.494	textfile	0.00207	20
Erysipelatoclostridium	rs61806970	1	167818597	T	C	0.143	0.0321	9.09e-06	8644	TRUE	reported	alD11O	0.0646	textfile	0.00228	20
Erysipelatoclostridium	rs45480394	19	55857777	G	T	-0.0687	0.0152	7.66e-06	9604	TRUE	reported	alD11O	0.3618	textfile	0.00213	20
Erysipelatoclostridium	rs2901723	11	36871523	A	C	0.0641	0.0144	8.79e-06	9662	TRUE	reported	alD11O	0.503	textfile	0.00204	20
Erysipelatoclostridium	rs34528142	17	71411325	G	C	-0.0876	0.0196	6.13e-06	9604	TRUE	reported	alD11O	0.171	textfile	0.00208	20
Erysipelatoclostridium	rs16936671	10	36394609	T	C	-0.0968	0.0218	6.04e-06	9488	TRUE	reported	alD11O	0.1362	textfile	0.00208	20
Erysipelatoclostridium	rs3804326	6	24292185	G	A	0.141	0.0336	9.85e-06	7028	TRUE	reported	alD11O	0.0676	textfile	0.00251	18
ErysipelotrichaceaeUCG003	rs28568391	10	125628540	G	A	-0.0584	0.0119	6.42e-07	14544	TRUE	reported	LZfMPM	0.4493	textfile	0.00166	24
ErysipelotrichaceaeUCG003	rs11994308	8	91660344	T	C	0.115	0.0243	1.33e-06	13558	TRUE	reported	LZfMPM	0.0696	textfile	0.00167	23
ErysipelotrichaceaeUCG003	rs76502207	15	86522244	C	T	0.145	0.029	6.41e-07	10740	TRUE	reported	LZfMPM	0.0905	textfile	0.00232	25
ErysipelotrichaceaeUCG003	rs10164067	18	46614602	G	T	-0.103	0.0212	1.13e-06	14427	TRUE	reported	LZfMPM	0.0746	textfile	0.00164	24
ErysipelotrichaceaeUCG003	rs8053479	16	4076830	G	A	-0.0838	0.0187	5.83e-06	13813	TRUE	reported	LZfMPM	0.1412	textfile	0.00146	20
ErysipelotrichaceaeUCG003	rs17798136	7	33684926	A	G	0.159	0.0348	3.24e-06	7421	TRUE	reported	LZfMPM	0.0616	textfile	0.0028	21
ErysipelotrichaceaeUCG003	rs59104037	18	43034126	G	A	-0.0951	0.0205	4.48e-06	14848	TRUE	reported	LZfMPM	0.0815	textfile	0.00145	22
ErysipelotrichaceaeUCG003	rs11666127	19	57828980	G	A	-0.0719	0.0161	7.9e-06	13813	TRUE	reported	LZfMPM	0.171	textfile	0.00144	20
ErysipelotrichaceaeUCG003	rs62403464	6	24220160	C	T	-0.0732	0.0157	3.44e-06	14899	TRUE	reported	LZfMPM	0.164	textfile	0.00146	22
ErysipelotrichaceaeUCG003	rs59068084	4	113256737	G	T	0.0565	0.012	3.12e-06	14544	TRUE	reported	LZfMPM	0.4215	textfile	0.00152	22
ErysipelotrichaceaeUCG003	rs73074432	7	20554814	T	C	0.0722	0.0164	9.99e-06	14217	TRUE	reported	LZfMPM	0.166	textfile	0.00135	19
ErysipelotrichaceaeUCG003	rs4758231	11	7765096	T	G	-0.0552	0.0122	6.55e-06	14890	TRUE	reported	LZfMPM	0.3499	textfile	0.00137	20
ErysipelotrichaceaeUCG003	rs74988980	16	80167277	A	G	-0.133	0.0349	8.64e-06	5944	TRUE	reported	LZfMPM	0.0437	textfile	0.00245	15
ErysipelotrichaceaeUCG003	rs75949021	2	175403951	C	T	-0.17	0.0374	3.58e-06	6721	TRUE	reported	LZfMPM	0.0457	textfile	0.00305	21
ErysipelotrichaceaeUCG003	rs6875357	5	32345671	T	C	0.166	0.0354	6.7e-06	7034	TRUE	reported	LZfMPM	0.0467	textfile	0.00311	22
ErysipelotrichaceaeUCG003	rs79396538	14	47935928	G	C	0.0848	0.0191	8.63e-06	13750	TRUE	reported	LZfMPM	0.1034	textfile	0.00143	20
ErysipelotrichaceaeUCG003	rs12251396	10	873148	G	A	-0.0705	0.0159	9.52e-06	14211	TRUE	reported	LZfMPM	0.1938	textfile	0.00139	20
Escherichia.Shigella	rs2267739	7	31136897	C	G	0.116	0.0238	1.42e-06	11853	TRUE	reported	jr2jbg	0.0855	textfile	0.00199	24
Escherichia.Shigella	rs1154904	11	134774845	G	A	-0.0613	0.0131	3.04e-06	12002	TRUE	reported	jr2jbg	0.4642	textfile	0.00183	22
Escherichia.Shigella	rs73208162	21	39324484	G	A	-0.119	0.0248	2.19e-06	11073	TRUE	reported	jr2jbg	0.0586	textfile	0.00208	23
Escherichia.Shigella	rs113513883	7	140678199	G	A	0.172	0.038	5.28e-06	6280	TRUE	reported	jr2jbg	0.0577	textfile	0.00326	21
Escherichia.Shigella	rs7502686	17	14173290	C	G	-0.136	0.0303	5.9e-06	9990	TRUE	reported	jr2jbg	0.0626	textfile	0.00203	20
Escherichia.Shigella	rs57024273	2	236515155	C	T	0.0626	0.014	9.7e-06	11853	TRUE	reported	jr2jbg	0.3181	textfile	0.00169	20
Escherichia.Shigella	rs113127095	13	23253392	G	A	0.151	0.0323	3.33e-06	8433	TRUE	reported	jr2jbg	0.0517	textfile	0.00258	22
Escherichia.Shigella	rs117092367	10	69394914	T	A	0.117	0.0265	9.65e-06	10304	TRUE	reported	jr2jbg	0.0885	textfile	0.00191	20
Escherichia.Shigella	rs112767262	16	3750623	C	T	0.0733	0.0164	8.21e-06	11771	TRUE	reported	jr2jbg	0.1958	textfile	0.0017	20
Escherichia.Shigella	rs11706043	3	3173016	A	T	0.0757	0.0164	5.87e-06	12001	TRUE	reported	jr2jbg	0.1571	textfile	0.00177	21
Escherichia.Shigella	rs592299	9	136179347	C	T	-0.0592	0.0129	4.77e-06	11995	TRUE	reported	jr2jbg	0.4682	textfile	0.00174	21
Escherichia.Shigella	rs4731451	7	128054100	A	G	-0.061	0.0135	7.47e-06	12001	TRUE	reported	jr2jbg	0.3718	textfile	0.00169	20
Escherichia.Shigella	rs35555519	16	77711641	G	C	0.102	0.0223	4.92e-06	12002	TRUE	reported	jr2jbg	0.1143	textfile	0.00174	21
Escherichia.Shigella	rs118526	5	79863544	A	C	-0.0594	0.0136	8e-06	11853	TRUE	reported	jr2jbg	0.3926	textfile	0.00161	19
Escherichia.Shigella	rs2798105	1	48961903	G	A	-0.101	0.0222	8.25e-06	11296	TRUE	reported	jr2jbg	0.1183	textfile	0.00182	21
Eubacteriumbrachygroup	rs112617308	10	94185213	C	T	-0.171	0.0363	2.38e-06	4001	TRUE	reported	01mRV1	0.0795	textfile	0.00551	22
Eubacteriumbrachygroup	rs9613196	22	26922534	A	T	-0.239	0.0529	4.99e-06	3004	TRUE	reported	01mRV1	0.0765	textfile	0.00674	20
Eubacteriumbrachygroup	rs62348779	5	17460096	C	T	-0.201	0.0433	3.78e-06	3827	TRUE	reported	01mRV1	0.0815	textfile	0.00563	22
Eubacteriumbrachygroup	rs2913110	10	22892667	T	C	0.105	0.0229	4.56e-06	4001	TRUE	reported	01mRV1	0.3777	textfile	0.00522	21
Eubacteriumbrachygroup	rs4862235	4	184628931	A	G	0.105	0.0226	3.73e-06	4000	TRUE	reported	01mRV1	0.4443	textfile	0.00536	22
Eubacteriumbrachygroup	rs12151423	2	218237281	G	A	0.101	0.0227	9.27e-06	3854	TRUE	reported	01mRV1	0.4791	textfile	0.00513	20
Eubacteriumbrachygroup	rs73199919	4	6856564	C	T	-0.237	0.0531	8.16e-06	3008	TRUE	reported	01mRV1	0.0567	textfile	0.00656	20
Eubacteriumbrachygroup	rs6591893	11	80236833	A	G	0.108	0.024	7.34e-06	3999	TRUE	reported	01mRV1	0.3479	textfile	0.00505	20
Eubacteriumbrachygroup	rs720439	22	48190598	G	A	-0.112	0.0251	7.03e-06	4001	TRUE	reported	01mRV1	0.2515	textfile	0.00494	20
Eubacteriumbrachygroup	rs13139592	4	144665178	C	T	-0.146	0.0327	7.97e-06	3842	TRUE	reported	01mRV1	0.1223	textfile	0.00516	20
Eubacteriumbrachygroup	rs1384962	14	23060552	G	A	0.121	0.0266	6.99e-06	4001	TRUE	reported	01mRV1	0.2107	textfile	0.00513	21
Eubacteriumcoprostanoligenesgroup	rs17159861	7	31085162	T	C	0.0962	0.0168	1.04e-08	17380	TRUE	reported	Pj4fO2	0.1332	textfile	0.00188	33
Eubacteriumcoprostanoligenesgroup	rs9648214	7	16380806	C	T	-0.0829	0.0164	2.52e-07	17379	TRUE	reported	Pj4fO2	0.1183	textfile	0.00146	25
Eubacteriumcoprostanoligenesgroup	rs115325767	1	200638489	C	G	0.0783	0.0175	2.62e-06	16555	TRUE	reported	Pj4fO2	0.0934	textfile	0.00121	20
Eubacteriumcoprostanoligenesgroup	rs12906958	15	36911598	T	C	-0.0533	0.0116	4.35e-06	17380	TRUE	reported	Pj4fO2	0.3022	textfile	0.00122	21
Eubacteriumcoprostanoligenesgroup	rs4076415	15	86440997	G	T	0.0515	0.011	1.99e-06	16960	TRUE	reported	Pj4fO2	0.4006	textfile	0.00128	22
Eubacteriumcoprostanoligenesgroup	rs6762473	3	127139574	A	C	0.0522	0.0112	4.26e-06	17377	TRUE	reported	Pj4fO2	0.3569	textfile	0.00124	22
Eubacteriumcoprostanoligenesgroup	rs10444197	10	2215931	G	A	-0.0506	0.0113	5.98e-06	17380	TRUE	reported	Pj4fO2	0.3678	textfile	0.00114	20
Eubacteriumcoprostanoligenesgroup	rs2644213	10	84506096	A	G	0.0539	0.0121	9.86e-06	17380	TRUE	reported	Pj4fO2	0.2366	textfile	0.00114	20
Eubacteriumcoprostanoligenesgroup	rs11720857	3	113794507	T	C	0.0631	0.0144	9.26e-06	16960	TRUE	reported	Pj4fO2	0.1769	textfile	0.00112	19
Eubacteriumcoprostanoligenesgroup	rs4717831	7	73306506	T	A	0.0787	0.0174	9.18e-06	16854	TRUE	reported	Pj4fO2	0.1193	textfile	0.00121	20
Eubacteriumcoprostanoligenesgroup	rs62024432	15	97869293	T	C	-0.077	0.0172	7.5e-06	17271	TRUE	reported	Pj4fO2	0.1252	textfile	0.00116	20
Eubacteriumcoprostanoligenesgroup	rs76898927	3	81595477	A	G	0.123	0.0266	4.79e-06	12197	TRUE	reported	Pj4fO2	0.0477	textfile	0.00175	21
Eubacteriumcoprostanoligenesgroup	rs1020520	7	33603146	G	T	-0.0591	0.0133	8.89e-06	17371	TRUE	reported	Pj4fO2	0.2038	textfile	0.00114	20
Eubacteriumcoprostanoligenesgroup	rs11052069	12	32713919	C	T	0.0478	0.0108	9.38e-06	17380	TRUE	reported	Pj4fO2	0.4344	textfile	0.00113	20
Eubacteriumcoprostanoligenesgroup	rs79895140	2	50797401	C	T	-0.0641	0.0141	8.62e-06	16139	TRUE	reported	Pj4fO2	0.2167	textfile	0.00128	21
Eubacteriumeligensgroup	rs4583233	16	81820486	C	A	0.067	0.0128	2.84e-07	14327	TRUE	reported	WdR6ch	0.334	textfile	0.00191	27
Eubacteriumeligensgroup	rs265534	10	83092007	G	T	-0.0564	0.012	2.27e-06	14776	TRUE	reported	WdR6ch	0.4553	textfile	0.00149	22
Eubacteriumeligensgroup	rs72839198	2	115197171	G	C	0.156	0.0376	3.14e-06	4926	TRUE	reported	WdR6ch	0.0557	textfile	0.00347	17
Eubacteriumeligensgroup	rs74606150	14	39301409	G	C	-0.196	0.0426	4.25e-06	5381	TRUE	reported	WdR6ch	0.0457	textfile	0.00394	21
Eubacteriumeligensgroup	rs6923695	6	70956815	G	T	0.103	0.023	4.87e-06	12891	TRUE	reported	WdR6ch	0.0567	textfile	0.00157	20
Eubacteriumeligensgroup	rs56080211	2	110260993	T	C	0.123	0.0283	9.14e-06	10699	TRUE	reported	WdR6ch	0.0557	textfile	0.00177	19
Eubacteriumeligensgroup	rs158115	14	77619186	C	G	0.0915	0.0191	9.74e-06	14678	TRUE	reported	WdR6ch	0.0924	textfile	0.00157	23
Eubacteriumeligensgroup	rs2200429	13	107563458	G	A	-0.0889	0.0198	5.3e-06	14761	TRUE	reported	WdR6ch	0.0736	textfile	0.00136	20
Eubacteriumeligensgroup	rs182318	11	31098691	A	G	-0.0825	0.0196	8.4e-06	14777	TRUE	reported	WdR6ch	0.0775	textfile	0.0012	18
Eubacteriumeligensgroup	rs12719051	7	51365152	G	A	0.0917	0.0208	7.12e-06	12799	TRUE	reported	WdR6ch	0.1004	textfile	0.00151	19
Eubacteriumfissicatenagroup	rs3771393	2	71145246	T	C	0.131	0.0267	7.38e-07	3792	TRUE	reported	3oHTIB	0.2843	textfile	0.00631	24
Eubacteriumfissicatenagroup	rs2733072	8	5433699	A	G	0.11	0.0228	1.49e-06	3833	TRUE	reported	3oHTIB	0.4652	textfile	0.00598	23
Eubacteriumfissicatenagroup	rs7104872	11	115165111	A	G	0.139	0.0292	2.73e-06	3829	TRUE	reported	3oHTIB	0.1779	textfile	0.00585	23
Eubacteriumfissicatenagroup	rs151257695	7	73043561	G	A	0.21	0.0455	3.1e-06	3587	TRUE	reported	3oHTIB	0.0805	textfile	0.00588	21
Eubacteriumfissicatenagroup	rs11876297	18	45753272	C	T	0.131	0.0282	2.67e-06	3396	TRUE	reported	3oHTIB	0.2157	textfile	0.00637	22
Eubacteriumfissicatenagroup	rs6934739	6	39940437	G	A	0.111	0.0253	9.75e-06	3831	TRUE	reported	3oHTIB	0.2952	textfile	0.00505	19
Eubacteriumfissicatenagroup	rs10147907	14	89484373	G	T	0.172	0.0396	8.27e-06	3833	TRUE	reported	3oHTIB	0.0686	textfile	0.00491	19
Eubacteriumfissicatenagroup	rs1768152	3	39604954	C	T	0.139	0.0316	8.7e-06	3590	TRUE	reported	3oHTIB	0.1372	textfile	0.00539	19
Eubacteriumfissicatenagroup	rs11818408	10	96758467	A	G	0.106	0.0237	8.2e-06	3590	TRUE	reported	3oHTIB	0.4771	textfile	0.00552	20
Eubacteriumhalliigroup	rs13116360	4	111885431	C	T	0.154	0.0297	2.94e-07	10323	TRUE	reported	CgTbLq	0.0626	textfile	0.0026	27
Eubacteriumhalliigroup	rs949971	3	110283389	G	T	-0.054	0.0116	3.29e-06	16566	TRUE	reported	CgTbLq	0.3837	textfile	0.0013	22
Eubacteriumhalliigroup	rs10798999	1	34308917	T	C	0.0602	0.0127	2.61e-06	16561	TRUE	reported	CgTbLq	0.2157	textfile	0.00136	23
Eubacteriumhalliigroup	rs60254196	7	148856720	G	A	-0.0523	0.0112	2.7e-06	16238	TRUE	reported	CgTbLq	0.5408	textfile	0.00134	22
Eubacteriumhalliigroup	rs10808115	7	100635375	C	A	-0.0505	0.011	4.42e-06	16566	TRUE	reported	CgTbLq	0.4781	textfile	0.00127	21
Eubacteriumhalliigroup	rs74018587	15	62014160	T	C	0.209	0.0438	3.7e-06	3039	TRUE	reported	CgTbLq	0.0368	textfile	0.00743	23
Eubacteriumhalliigroup	rs6550770	3	23663416	C	T	-0.198	0.0444	4.82e-06	4279	TRUE	reported	CgTbLq	0.0517	textfile	0.00464	20
Eubacteriumhalliigroup	rs10501370	11	58040621	T	C	-0.116	0.0252	5.42e-06	13824	TRUE	reported	CgTbLq	0.0527	textfile	0.00151	21
Eubacteriumhalliigroup	rs281379	19	49214274	G	A	-0.05	0.0112	9.33e-06	16130	TRUE	reported	CgTbLq	0.4602	textfile	0.00123	20
Eubacteriumhalliigroup	rs78056098	11	123789877	T	G	-0.0507	0.0114	8.29e-06	16568	TRUE	reported	CgTbLq	0.3608	textfile	0.0012	20
Eubacteriumhalliigroup	rs138531890	3	195238086	G	A	0.153	0.0349	5.43e-06	7710	TRUE	reported	CgTbLq	0.0537	textfile	0.00248	19
Eubacteriumhalliigroup	rs28584818	3	64664456	G	A	0.126	0.0269	4.43e-06	11095	TRUE	reported	CgTbLq	0.0686	textfile	0.00198	22
Eubacteriumhalliigroup	rs117748144	11	11771637	C	T	-0.127	0.0287	7.86e-06	10861	TRUE	reported	CgTbLq	0.0427	textfile	0.00179	19
Eubacteriumhalliigroup	rs17474256	1	104524676	A	G	0.0811	0.0185	9.45e-06	16460	TRUE	reported	CgTbLq	0.1233	textfile	0.00117	19
Eubacteriumhalliigroup	rs630939	18	48384463	T	C	-0.0509	0.0114	9.16e-06	16238	TRUE	reported	CgTbLq	0.3996	textfile	0.00122	20
Eubacteriumhalliigroup	rs17074066	4	183709536	C	T	-0.0814	0.0189	9.35e-06	15804	TRUE	reported	CgTbLq	0.0915	textfile	0.00117	18
Eubacteriumnodatumgroup	rs34297067	14	52185888	G	A	-0.187	0.0341	6.6e-08	3271	TRUE	reported	ysdnb1	0.1392	textfile	0.00908	30
Eubacteriumnodatumgroup	rs113893692	9	28245518	T	C	-0.185	0.0404	5.76e-06	3195	TRUE	reported	ysdnb1	0.0984	textfile	0.00654	21
Eubacteriumnodatumgroup	rs77910827	9	96597985	T	C	0.202	0.0414	9.05e-07	3271	TRUE	reported	ysdnb1	0.1034	textfile	0.00723	24
Eubacteriumnodatumgroup	rs61841040	10	9659749	T	G	0.161	0.0342	3.56e-06	3295	TRUE	reported	ysdnb1	0.166	textfile	0.00666	22
Eubacteriumnodatumgroup	rs9425984	1	34529736	C	T	-0.13	0.0292	7.21e-06	3294	TRUE	reported	ysdnb1	0.2386	textfile	0.00599	20
Eubacteriumnodatumgroup	rs10263623	7	64894137	T	C	0.193	0.0439	8.91e-06	3080	TRUE	reported	ysdnb1	0.1044	textfile	0.00627	19
Eubacteriumnodatumgroup	rs11006576	10	61322015	G	A	-0.11	0.0246	7.99e-06	3295	TRUE	reported	ysdnb1	0.5129	textfile	0.00605	20
Eubacteriumnodatumgroup	rs7880204	1	171060821	C	T	-0.125	0.0275	6.84e-06	3294	TRUE	reported	ysdnb1	0.2475	textfile	0.00626	21
Eubacteriumnodatumgroup	rs6818880	4	94712747	G	A	-0.11	0.0246	7.83e-06	3291	TRUE	reported	ysdnb1	0.4553	textfile	0.00605	20
Eubacteriumnodatumgroup	rs10458299	7	135052348	C	T	-0.188	0.042	8.37e-06	3271	TRUE	reported	ysdnb1	0.0805	textfile	0.00608	20
Eubacteriumnodatumgroup	rs7827125	8	4954912	T	C	0.122	0.0271	7.17e-06	3294	TRUE	reported	ysdnb1	0.2823	textfile	0.00613	20
Eubacteriumoxidoreducensgroup	rs12423772	12	94515340	T	G	0.141	0.0295	2.63e-06	5321	TRUE	reported	HMkehi	0.1501	textfile	0.00427	23
Eubacteriumoxidoreducensgroup	rs2973294	4	37526679	T	G	0.0924	0.0195	2.39e-06	5378	TRUE	reported	HMkehi	0.4205	textfile	0.00414	22
Eubacteriumoxidoreducensgroup	rs34561138	16	86480355	A	G	0.216	0.046	2.51e-06	4186	TRUE	reported	HMkehi	0.0586	textfile	0.00525	22
Eubacteriumoxidoreducensgroup	rs440215	5	106882394	T	C	0.0933	0.0195	1.65e-06	5377	TRUE	reported	HMkehi	0.4622	textfile	0.00422	23
Eubacteriumoxidoreducensgroup	rs1425962	4	187905399	C	G	0.0906	0.0201	7.32e-06	5321	TRUE	reported	HMkehi	0.3429	textfile	0.00382	20
Eubacteriumoxidoreducensgroup	rs12129908	1	195064019	A	C	0.0893	0.0198	5.8e-06	5377	TRUE	reported	HMkehi	0.4473	textfile	0.00376	20
Eubacteriumrectalegroup	rs35398954	15	93006765	G	A	-0.0901	0.0175	5.4e-07	16621	TRUE	reported	UbPJxb	0.1213	textfile	0.0016	27
Eubacteriumrectalegroup	rs117151453	12	20066025	C	G	-0.113	0.0244	1.84e-06	13908	TRUE	reported	UbPJxb	0.0507	textfile	0.00155	22
Eubacteriumrectalegroup	rs16960159	18	37703874	G	C	-0.157	0.0336	4.1e-06	8334	TRUE	reported	UbPJxb	0.0477	textfile	0.0026	22
Eubacteriumrectalegroup	rs314726	2	125553155	C	T	0.0529	0.0109	1.38e-06	16966	TRUE	reported	UbPJxb	0.4573	textfile	0.00137	23
Eubacteriumrectalegroup	rs10797540	1	234530370	G	A	0.0503	0.0108	3.53e-06	17350	TRUE	reported	UbPJxb	0.4344	textfile	0.00124	22
Eubacteriumrectalegroup	rs10248854	7	121281238	A	C	-0.0528	0.0113	4.21e-06	17348	TRUE	reported	UbPJxb	0.3598	textfile	0.00125	22
Eubacteriumrectalegroup	rs3980709	1	170900221	T	A	-0.0623	0.0141	6.86e-06	17340	TRUE	reported	UbPJxb	0.161	textfile	0.00113	20
Eubacteriumrectalegroup	rs2884897	11	8129537	G	A	-0.129	0.0289	6.44e-06	10813	TRUE	reported	UbPJxb	0.0527	textfile	0.00185	20
Eubacteriumrectalegroup	rs10892089	11	98523638	G	C	-0.0636	0.014	6.22e-06	17351	TRUE	reported	UbPJxb	0.1968	textfile	0.00118	21
Eubacteriumrectalegroup	rs143694765	1	116082909	C	T	0.087	0.0198	9.75e-06	15124	TRUE	reported	UbPJxb	0.0944	textfile	0.00128	19
Eubacteriumrectalegroup	rs59427698	9	129425745	G	A	-0.0576	0.0131	5.37e-06	16613	TRUE	reported	UbPJxb	0.2028	textfile	0.00117	19
Eubacteriumrectalegroup	rs62547233	9	92013419	G	A	0.0536	0.012	9.9e-06	17347	TRUE	reported	UbPJxb	0.3072	textfile	0.00115	20
Eubacteriumruminantiumgroup	rs2116427	5	121182996	G	A	0.0911	0.0182	4.67e-07	7739	TRUE	reported	9ky4Bg	0.2565	textfile	0.00322	25
Eubacteriumruminantiumgroup	rs139749	22	25303055	T	C	-0.0845	0.0172	8.59e-07	7314	TRUE	reported	9ky4Bg	0.3419	textfile	0.0033	24
Eubacteriumruminantiumgroup	rs72836424	10	129037453	T	C	-0.14	0.0301	2.62e-06	7314	TRUE	reported	9ky4Bg	0.0954	textfile	0.00295	22
Eubacteriumruminantiumgroup	rs2229917	9	130980937	G	A	0.154	0.0324	2.16e-06	7050	TRUE	reported	9ky4Bg	0.0666	textfile	0.00318	22
Eubacteriumruminantiumgroup	rs10131724	14	52219066	C	A	-0.2	0.0415	2.39e-06	5071	TRUE	reported	9ky4Bg	0.0636	textfile	0.00456	23
Eubacteriumruminantiumgroup	rs16891896	5	33897589	A	G	-0.175	0.0391	2.38e-06	4753	TRUE	reported	9ky4Bg	0.0586	textfile	0.0042	20
Eubacteriumruminantiumgroup	rs7000472	8	138626268	G	A	-0.0762	0.0165	4.07e-06	7739	TRUE	reported	9ky4Bg	0.3618	textfile	0.00274	21
Eubacteriumruminantiumgroup	rs13025464	2	201610645	C	T	-0.0737	0.0164	6.97e-06	7738	TRUE	reported	9ky4Bg	0.3827	textfile	0.00261	20
Eubacteriumruminantiumgroup	rs2418654	2	71247578	T	C	-0.0749	0.0166	6.17e-06	7314	TRUE	reported	9ky4Bg	0.4781	textfile	0.00278	20
Eubacteriumruminantiumgroup	rs6676699	1	197978281	T	G	-0.0888	0.0196	6.38e-06	7708	TRUE	reported	9ky4Bg	0.2217	textfile	0.00264	20
Eubacteriumruminantiumgroup	rs73139629	12	63306003	C	A	-0.115	0.0248	5.36e-06	7314	TRUE	reported	9ky4Bg	0.1322	textfile	0.00294	22
Eubacteriumruminantiumgroup	rs112375806	22	48749548	A	T	0.143	0.0294	5.82e-06	7123	TRUE	reported	9ky4Bg	0.1074	textfile	0.00332	24
Eubacteriumruminantiumgroup	rs606117	9	2539358	G	A	0.0833	0.0181	4.82e-06	7263	TRUE	reported	9ky4Bg	0.332	textfile	0.00292	21
Eubacteriumruminantiumgroup	rs57340348	6	130030114	C	T	-0.0979	0.0212	4.93e-06	7314	TRUE	reported	9ky4Bg	0.2147	textfile	0.00291	21
Eubacteriumruminantiumgroup	rs2817174	1	3044181	T	C	-0.0734	0.0164	7.87e-06	7710	TRUE	reported	9ky4Bg	0.4294	textfile	0.0026	20
Eubacteriumruminantiumgroup	rs10923018	1	88523399	A	G	0.0726	0.0161	6.8e-06	7739	TRUE	reported	9ky4Bg	0.4722	textfile	0.00263	20
Eubacteriumruminantiumgroup	rs11637981	15	61289622	T	G	-0.0733	0.0161	5.44e-06	7718	TRUE	reported	9ky4Bg	0.4841	textfile	0.00268	21
Eubacteriumruminantiumgroup	rs17519472	12	30360954	T	C	0.108	0.0234	4.7e-06	7710	TRUE	reported	9ky4Bg	0.1541	textfile	0.00275	21
Eubacteriumruminantiumgroup	rs209813	6	11953633	A	G	-0.103	0.0236	9.23e-06	7264	TRUE	reported	9ky4Bg	0.166	textfile	0.00263	19
Eubacteriumventriosumgroup	rs6048195	20	2308307	T	A	-0.0604	0.0117	2.5e-07	14839	TRUE	reported	27G2qb	0.4791	textfile	0.0018	27
Eubacteriumventriosumgroup	rs73615400	20	50140919	C	T	-0.0956	0.0193	9.54e-07	15146	TRUE	reported	27G2qb	0.0905	textfile	0.00161	24
Eubacteriumventriosumgroup	rs57199565	3	190223732	C	T	0.0783	0.016	7.97e-07	14913	TRUE	reported	27G2qb	0.2406	textfile	0.0016	24
Eubacteriumventriosumgroup	rs11617697	13	98785900	G	A	-0.143	0.0286	7.22e-07	11497	TRUE	reported	27G2qb	0.0477	textfile	0.00218	25
Eubacteriumventriosumgroup	rs16884680	8	114445055	T	G	-0.0906	0.0192	1.74e-06	15289	TRUE	reported	27G2qb	0.1074	textfile	0.00146	22
Eubacteriumventriosumgroup	rs12964517	18	22460785	A	G	0.0587	0.0123	2.07e-06	15289	TRUE	reported	27G2qb	0.3161	textfile	0.00148	23
Eubacteriumventriosumgroup	rs876734	12	52423996	T	C	-0.0619	0.0133	2.89e-06	14913	TRUE	reported	27G2qb	0.2893	textfile	0.00146	22
Eubacteriumventriosumgroup	rs3809430	14	44975510	C	T	-0.0548	0.0118	3.55e-06	15287	TRUE	reported	27G2qb	0.3479	textfile	0.0014	21
Eubacteriumventriosumgroup	rs72783037	16	60348381	A	C	0.0659	0.0144	6.55e-06	15286	TRUE	reported	27G2qb	0.1869	textfile	0.00137	21
Eubacteriumventriosumgroup	rs73849225	4	126371814	C	T	0.0976	0.0224	5.21e-06	14573	TRUE	reported	27G2qb	0.0795	textfile	0.0013	19
Eubacteriumventriosumgroup	rs9316536	13	51938576	G	T	-0.0817	0.0183	7.84e-06	15289	TRUE	reported	27G2qb	0.1362	textfile	0.0013	20
Eubacteriumventriosumgroup	rs35179274	14	51960625	T	C	-0.0627	0.0138	5.76e-06	15287	TRUE	reported	27G2qb	0.2435	textfile	0.00135	21
Eubacteriumventriosumgroup	rs78250280	1	147291928	A	G	0.075	0.0164	3.36e-06	14835	TRUE	reported	27G2qb	0.1491	textfile	0.0014	21
Eubacteriumventriosumgroup	rs66746423	1	109398264	T	C	0.0752	0.0165	6.11e-06	14578	TRUE	reported	27G2qb	0.1561	textfile	0.00142	21
Eubacteriumventriosumgroup	rs6704822	2	203661779	G	A	0.0739	0.0167	6.62e-06	15289	TRUE	reported	27G2qb	0.1163	textfile	0.00128	20
Eubacteriumventriosumgroup	rs13082419	3	107736434	T	C	-0.0716	0.0161	9.56e-06	14501	TRUE	reported	27G2qb	0.17	textfile	0.00135	20
Eubacteriumventriosumgroup	rs66830358	3	171895485	A	T	0.0529	0.0118	6.87e-06	14913	TRUE	reported	27G2qb	0.4175	textfile	0.00135	20
Eubacteriumxylanophilumgroup	rs17830032	20	57995506	A	G	-0.161	0.0311	2.39e-07	9527	TRUE	reported	kuGrR9	0.0537	textfile	0.0028	27
Eubacteriumxylanophilumgroup	rs13239072	7	43566344	A	G	0.0687	0.0143	1.82e-06	13307	TRUE	reported	kuGrR9	0.2753	textfile	0.00174	23
Eubacteriumxylanophilumgroup	rs79582700	17	66689958	G	C	-0.0952	0.02	2.41e-06	13256	TRUE	reported	kuGrR9	0.1074	textfile	0.00171	23
Eubacteriumxylanophilumgroup	rs12980122	19	8255478	G	C	-0.108	0.0238	5.02e-06	12039	TRUE	reported	kuGrR9	0.0845	textfile	0.00171	21
Eubacteriumxylanophilumgroup	rs2012708	16	84790559	G	A	0.0573	0.0127	6.53e-06	13306	TRUE	reported	kuGrR9	0.3638	textfile	0.00153	20
Eubacteriumxylanophilumgroup	rs2213117	11	131009660	G	T	0.0878	0.0189	4.21e-06	12878	TRUE	reported	kuGrR9	0.161	textfile	0.00167	22
Eubacteriumxylanophilumgroup	rs10140184	14	73181783	C	A	0.0577	0.0126	4.96e-06	12930	TRUE	reported	kuGrR9	0.4125	textfile	0.00162	21
Eubacteriumxylanophilumgroup	rs10917203	1	22627266	C	A	0.0613	0.0131	3.15e-06	12930	TRUE	reported	kuGrR9	0.335	textfile	0.00169	22
Eubacteriumxylanophilumgroup	rs112176119	16	73696771	T	C	-0.113	0.0246	3.33e-06	12199	TRUE	reported	kuGrR9	0.0646	textfile	0.00174	21
Eubacteriumxylanophilumgroup	rs1999224	9	130498120	T	G	-0.0949	0.0204	3.75e-06	13309	TRUE	reported	kuGrR9	0.0885	textfile	0.00163	22
Eubacteriumxylanophilumgroup	rs75586835	4	87891938	G	A	-0.114	0.0263	9.39e-06	12550	TRUE	reported	kuGrR9	0.0666	textfile	0.0015	19
Eubacteriumxylanophilumgroup	rs4654122	1	246780557	G	C	0.0554	0.0124	7.2e-06	13309	TRUE	reported	kuGrR9	0.4394	textfile	0.0015	20
Faecalibacterium	rs12320842	12	83502773	G	C	0.0948	0.0164	7.57e-09	17638	TRUE	reported	xaem9O	0.1322	textfile	0.00189	33
Faecalibacterium	rs6910935	6	131587157	G	A	0.135	0.0277	1.38e-06	12640	TRUE	reported	xaem9O	0.0537	textfile	0.00187	24
Faecalibacterium	rs1271565	14	64044097	T	C	-0.0576	0.012	1.3e-06	17638	TRUE	reported	xaem9O	0.2724	textfile	0.00131	23
Faecalibacterium	rs75499067	16	6099863	T	C	0.228	0.0466	1.76e-06	4526	TRUE	reported	xaem9O	0.0636	textfile	0.00525	24
Faecalibacterium	rs9536330	13	53567017	C	T	-0.0483	0.0108	5.33e-06	18082	TRUE	reported	xaem9O	0.4085	textfile	0.00111	20
Faecalibacterium	rs28376661	15	47404021	G	C	0.0505	0.0109	3.66e-06	18087	TRUE	reported	xaem9O	0.3738	textfile	0.00118	21
Faecalibacterium	rs10927394	1	245267339	T	G	-0.232	0.0512	7.02e-06	3495	TRUE	reported	xaem9O	0.0268	textfile	0.00585	21
Faecalibacterium	rs114946999	2	37125235	T	C	-0.0862	0.019	5.7e-06	15673	TRUE	reported	xaem9O	0.0984	textfile	0.00132	21
Faecalibacterium	rs79656633	1	111036827	C	T	0.146	0.0323	8.14e-06	9080	TRUE	reported	xaem9O	0.1054	textfile	0.00223	20
Faecalibacterium	rs61875484	10	128614990	G	C	0.0818	0.0184	9.18e-06	16718	TRUE	reported	xaem9O	0.0905	textfile	0.00118	20
Faecalibacterium	rs12753492	1	14201546	C	A	0.0641	0.015	8.8e-06	17525	TRUE	reported	xaem9O	0.1491	textfile	0.00104	18
Faecalibacterium	rs2835874	21	39027901	C	T	-0.0866	0.0196	7.54e-06	17567	TRUE	reported	xaem9O	0.0696	textfile	0.00111	19
Faecalibacterium	rs11776390	8	38593645	C	T	-0.0784	0.0172	6.4e-06	16718	TRUE	reported	xaem9O	0.0895	textfile	0.00124	21
FamilyXIIIAD3011group	rs9852893	3	3556826	G	C	0.0658	0.0129	3.88e-07	14184	TRUE	reported	x7AH37	0.2565	textfile	0.00183	26
FamilyXIIIAD3011group	rs62200412	20	4618639	T	C	-0.0801	0.0164	5.8e-07	13661	TRUE	reported	x7AH37	0.171	textfile	0.00175	24
FamilyXIIIAD3011group	rs16840310	1	240694163	G	A	-0.0608	0.0122	6.75e-07	14201	TRUE	reported	x7AH37	0.3718	textfile	0.00174	25
FamilyXIIIAD3011group	rs72730932	1	192019835	A	C	-0.09	0.0177	6.89e-07	13102	TRUE	reported	x7AH37	0.164	textfile	0.00197	26
FamilyXIIIAD3011group	rs16940167	15	58683697	T	C	0.0733	0.016	3.91e-06	14201	TRUE	reported	x7AH37	0.169	textfile	0.00148	21
FamilyXIIIAD3011group	rs17156849	7	28603985	A	G	-0.113	0.0245	4.19e-06	13352	TRUE	reported	x7AH37	0.0626	textfile	0.00158	21
FamilyXIIIAD3011group	rs62029761	16	16006242	G	A	0.129	0.0276	3.89e-06	9655	TRUE	reported	x7AH37	0.0676	textfile	0.00225	22
FamilyXIIIAD3011group	rs11736617	4	38917830	A	G	-0.0759	0.0172	9.02e-06	13778	TRUE	reported	x7AH37	0.1203	textfile	0.00141	19
FamilyXIIIAD3011group	rs12812672	12	18127597	C	T	-0.0961	0.0208	2.56e-06	13565	TRUE	reported	x7AH37	0.0736	textfile	0.00157	21
FamilyXIIIAD3011group	rs9276029	6	32695336	G	A	-0.0811	0.0186	8.93e-06	13566	TRUE	reported	x7AH37	0.168	textfile	0.00141	19
FamilyXIIIAD3011group	rs12911842	15	40047706	T	A	-0.0812	0.0183	6.91e-06	14125	TRUE	reported	x7AH37	0.1243	textfile	0.00139	20
FamilyXIIIAD3011group	rs149302	5	14159925	C	T	-0.0646	0.0143	7.48e-06	14192	TRUE	reported	x7AH37	0.2127	textfile	0.00143	20
FamilyXIIIAD3011group	rs9837139	3	29811865	G	A	0.108	0.024	8.71e-06	13527	TRUE	reported	x7AH37	0.0815	textfile	0.00148	20
FamilyXIIIAD3011group	rs739451	9	136678954	T	C	0.065	0.0148	7.88e-06	14197	TRUE	reported	x7AH37	0.1759	textfile	0.00136	19
FamilyXIIIAD3011group	rs11126423	2	74195551	T	C	0.0904	0.0196	5.91e-06	13735	TRUE	reported	x7AH37	0.1133	textfile	0.00154	21
FamilyXIIIUCG001	rs1426266	3	188224096	C	T	-0.0666	0.0137	1.25e-06	12751	TRUE	reported	DVpMwN	0.2962	textfile	0.00184	24
FamilyXIIIUCG001	rs12049454	1	85228325	C	T	-0.0647	0.0134	1.17e-06	12748	TRUE	reported	DVpMwN	0.3012	textfile	0.00183	23
FamilyXIIIUCG001	rs3842897	1	183503664	A	G	-0.113	0.0243	5.2e-06	12407	TRUE	reported	DVpMwN	0.0646	textfile	0.00173	22
FamilyXIIIUCG001	rs116979587	15	25151194	A	T	-0.122	0.0261	3.05e-06	11989	TRUE	reported	DVpMwN	0.0706	textfile	0.00181	22
FamilyXIIIUCG001	rs62414802	6	76598635	T	C	-0.0612	0.0135	4.29e-06	12750	TRUE	reported	DVpMwN	0.2982	textfile	0.00162	21
FamilyXIIIUCG001	rs2276529	21	45153079	G	C	-0.0759	0.0165	5.36e-06	12748	TRUE	reported	DVpMwN	0.1859	textfile	0.00166	21
FamilyXIIIUCG001	rs112362903	17	33761027	G	A	-0.149	0.0333	7.88e-06	8579	TRUE	reported	DVpMwN	0.0427	textfile	0.00233	20
FamilyXIIIUCG001	rs8076666	17	78223817	G	A	0.0887	0.0198	8.02e-06	12265	TRUE	reported	DVpMwN	0.1362	textfile	0.00163	20
FamilyXIIIUCG001	rs7119679	11	94681786	A	G	-0.0809	0.0175	3.52e-06	12445	TRUE	reported	DVpMwN	0.1501	textfile	0.00172	21
FamilyXIIIUCG001	rs76463770	3	45479090	G	A	0.193	0.042	3.77e-06	5651	TRUE	reported	DVpMwN	0.0517	textfile	0.00373	21
Flavonifractor	rs12030302	1	77887835	G	A	-0.0692	0.0137	5.61e-07	10805	TRUE	reported	weQQtE	0.4911	textfile	0.00234	25
Flavonifractor	rs806808	10	32381186	C	T	0.0667	0.0137	1.18e-06	10801	TRUE	reported	weQQtE	0.4761	textfile	0.00221	24
Flavonifractor	rs34066017	11	44849689	G	A	0.0764	0.016	1.52e-06	10705	TRUE	reported	weQQtE	0.2455	textfile	0.00213	23
Flavonifractor	rs11811696	1	237351354	C	T	-0.116	0.0241	2.07e-06	10221	TRUE	reported	weQQtE	0.1103	textfile	0.00226	23
Flavonifractor	rs11642826	16	6696929	C	G	0.147	0.0325	6.65e-06	8151	TRUE	reported	weQQtE	0.0636	textfile	0.0025	20
Flavonifractor	rs114873521	5	168218403	T	C	-0.13	0.0294	7.13e-06	9156	TRUE	reported	weQQtE	0.0765	textfile	0.00213	20
Flavonifractor	rs6761463	2	50201547	C	G	-0.0834	0.0185	8.11e-06	10805	TRUE	reported	weQQtE	0.165	textfile	0.00189	20
Flavonifractor	rs12038887	1	102287083	G	C	0.0943	0.0212	9.37e-06	10583	TRUE	reported	weQQtE	0.1093	textfile	0.00187	20
Fusicatenibacter	rs4378146	1	24927625	C	A	-0.0617	0.0125	7.2e-07	17384	TRUE	reported	uw5VZo	0.2416	textfile	0.00139	24
Fusicatenibacter	rs62353480	5	29595000	G	A	-0.0701	0.0146	1.57e-06	16119	TRUE	reported	uw5VZo	0.171	textfile	0.00144	23
Fusicatenibacter	rs704418	3	64252803	C	T	0.0739	0.0151	7.77e-07	16626	TRUE	reported	uw5VZo	0.1859	textfile	0.00144	24
Fusicatenibacter	rs2132128	8	15360718	A	G	-0.0772	0.016	1.08e-06	17370	TRUE	reported	uw5VZo	0.165	textfile	0.00133	23
Fusicatenibacter	rs206581	18	10370596	G	A	-0.0568	0.0128	8.96e-06	17384	TRUE	reported	uw5VZo	0.2087	textfile	0.00113	20
Fusicatenibacter	rs62187631	2	226649570	C	T	-0.0711	0.0159	4.55e-06	16522	TRUE	reported	uw5VZo	0.1402	textfile	0.0012	20
Fusicatenibacter	rs2025938	10	112177119	A	G	-0.0967	0.0205	2.99e-06	15626	TRUE	reported	uw5VZo	0.0765	textfile	0.00142	22
Fusicatenibacter	rs3303	10	120447429	C	T	-0.0954	0.0204	3.94e-06	16877	TRUE	reported	uw5VZo	0.0765	textfile	0.00129	22
Fusicatenibacter	rs2039204	9	130371107	A	T	-0.0497	0.0108	3.94e-06	17383	TRUE	reported	uw5VZo	0.4314	textfile	0.00122	21
Fusicatenibacter	rs8028026	15	88353215	G	A	-0.0792	0.0181	8.06e-06	16522	TRUE	reported	uw5VZo	0.0915	textfile	0.00116	19
Fusicatenibacter	rs1864685	17	70721782	C	A	-0.0495	0.0108	4.96e-06	17374	TRUE	reported	uw5VZo	0.4652	textfile	0.0012	21
Fusicatenibacter	rs792108	2	5532793	C	T	-0.0508	0.0114	8.5e-06	16978	TRUE	reported	uw5VZo	0.3539	textfile	0.00117	20
Fusicatenibacter	rs60254196	7	148856720	G	A	-0.0492	0.0109	5.47e-06	16978	TRUE	reported	uw5VZo	0.5408	textfile	0.00119	20
Fusicatenibacter	rs9905659	17	70697344	A	G	-0.0616	0.0137	7.31e-06	17384	TRUE	reported	uw5VZo	0.1879	textfile	0.00117	20
Fusicatenibacter	rs8063430	16	73821805	C	T	-0.104	0.0222	4.93e-06	15552	TRUE	reported	uw5VZo	0.0596	textfile	0.00141	22
Fusicatenibacter	rs6515626	20	25257001	A	G	0.142	0.0314	7.29e-06	7796	TRUE	reported	uw5VZo	0.0616	textfile	0.00261	20
Fusicatenibacter	rs10439674	21	42681392	G	A	-0.0572	0.013	7.68e-06	17381	TRUE	reported	uw5VZo	0.2018	textfile	0.00111	19
Fusicatenibacter	rs167879	20	55937366	T	C	-0.066	0.0149	5.87e-06	16542	TRUE	reported	uw5VZo	0.167	textfile	0.00119	20
Fusicatenibacter	rs73103914	12	58658311	G	A	-0.0597	0.0134	8.3e-06	17384	TRUE	reported	uw5VZo	0.1779	textfile	0.00113	20
Gordonibacter	rs76287110	3	187450354	T	A	-0.243	0.0466	1.67e-07	3483	TRUE	reported	fwJbry	0.0706	textfile	0.00774	27
Gordonibacter	rs7294633	12	29024534	T	C	0.129	0.025	3.44e-07	3723	TRUE	reported	fwJbry	0.3509	textfile	0.00707	26
Gordonibacter	rs7220558	17	10148653	T	A	0.117	0.0235	6.71e-07	3723	TRUE	reported	fwJbry	0.4324	textfile	0.00661	25
Gordonibacter	rs71545975	7	47144505	G	A	-0.154	0.0339	7.04e-06	3556	TRUE	reported	fwJbry	0.173	textfile	0.00577	21
Gordonibacter	rs35042269	4	8142607	A	C	-0.18	0.0403	8.11e-06	3595	TRUE	reported	fwJbry	0.1889	textfile	0.00553	20
Gordonibacter	rs72714787	4	136768501	A	C	0.181	0.0377	1.43e-06	3723	TRUE	reported	fwJbry	0.1044	textfile	0.00618	23
Gordonibacter	rs322296	7	136937189	A	G	0.179	0.0377	4.02e-06	3595	TRUE	reported	fwJbry	0.1193	textfile	0.0062	22
Gordonibacter	rs72939513	1	83136096	G	A	-0.214	0.0491	7.98e-06	3435	TRUE	reported	fwJbry	0.0537	textfile	0.00551	19
Gordonibacter	rs3765837	1	210628449	G	T	-0.191	0.0434	7.17e-06	3556	TRUE	reported	fwJbry	0.0785	textfile	0.00541	19
Gordonibacter	rs13412653	2	30158494	C	A	0.108	0.0239	8.61e-06	3723	TRUE	reported	fwJbry	0.3539	textfile	0.0054	20
Gordonibacter	rs117347059	7	129433205	C	G	-0.128	0.0285	9.17e-06	3684	TRUE	reported	fwJbry	0.2068	textfile	0.00546	20
Gordonibacter	rs16955299	17	52957210	A	G	-0.196	0.0434	6.37e-06	3572	TRUE	reported	fwJbry	0.0835	textfile	0.00571	21
Gordonibacter	rs4596722	9	88787144	G	A	0.103	0.0232	9.06e-06	3723	TRUE	reported	fwJbry	0.4761	textfile	0.00528	20
Gordonibacter	rs768830	7	18970607	A	G	0.15	0.0333	7.76e-06	3723	TRUE	reported	fwJbry	0.1292	textfile	0.0054	20
Gordonibacter	rs61934597	12	131024079	T	C	-0.172	0.0389	8.37e-06	3684	TRUE	reported	fwJbry	0.0755	textfile	0.00532	20
Haemophilus	rs12191680	6	129224488	G	C	0.107	0.02	1.47e-07	9115	TRUE	reported	1EBbmS	0.165	textfile	0.00309	28
Haemophilus	rs9382510	6	55448491	T	C	-0.0935	0.0173	7.12e-08	9117	TRUE	reported	1EBbmS	0.2455	textfile	0.00321	29
Haemophilus	rs9574096	13	36104947	T	A	-0.0736	0.0155	2.18e-06	9118	TRUE	reported	1EBbmS	0.3618	textfile	0.00246	22
Haemophilus	rs76022354	10	94306385	T	C	0.245	0.0506	1.83e-06	3618	TRUE	reported	1EBbmS	0.0328	textfile	0.00643	23
Haemophilus	rs111582866	16	48742489	A	G	-0.124	0.026	1.27e-06	8370	TRUE	reported	1EBbmS	0.1014	textfile	0.00272	23
Haemophilus	rs9895850	17	64535013	C	T	-0.193	0.0417	2.14e-06	4592	TRUE	reported	1EBbmS	0.0497	textfile	0.00465	21
Haemophilus	rs35509	12	115493337	A	G	0.128	0.0269	2.01e-06	8430	TRUE	reported	1EBbmS	0.0785	textfile	0.00269	23
Haemophilus	rs78909003	9	105650242	C	T	-0.246	0.0504	1.67e-06	3559	TRUE	reported	1EBbmS	0.0497	textfile	0.00667	24
Haemophilus	rs9328464	6	8350917	C	T	0.0723	0.0149	1.42e-06	9119	TRUE	reported	1EBbmS	0.492	textfile	0.00258	24
Haemophilus	rs4822728	22	26891808	C	T	0.0706	0.0151	3.48e-06	9119	TRUE	reported	1EBbmS	0.4374	textfile	0.00238	22
Haemophilus	rs10840326	11	9951672	G	C	-0.0677	0.0151	7.37e-06	8888	TRUE	reported	1EBbmS	0.4433	textfile	0.00225	20
Haemophilus	rs12876183	13	85114550	A	T	0.0749	0.0167	9.62e-06	9110	TRUE	reported	1EBbmS	0.2753	textfile	0.0022	20
Haemophilus	rs10781340	9	78752170	A	G	0.0949	0.0203	4.32e-06	9037	TRUE	reported	1EBbmS	0.166	textfile	0.00241	22
Haemophilus	rs56310940	7	24360361	C	G	-0.108	0.0247	7.23e-06	9119	TRUE	reported	1EBbmS	0.0825	textfile	0.00211	19
Holdemanella	rs761624	6	163603171	G	C	0.096	0.018	1.38e-07	7706	TRUE	reported	PMV6aa	0.3082	textfile	0.0037	29
Holdemanella	rs607782	6	4148609	C	T	-0.0854	0.0173	7.19e-07	7456	TRUE	reported	PMV6aa	0.3817	textfile	0.00328	25
Holdemanella	rs75764681	10	4494630	C	T	-0.283	0.0599	1.94e-06	3003	TRUE	reported	PMV6aa	0.0626	textfile	0.00738	22
Holdemanella	rs73011279	19	15020095	C	T	-0.0962	0.0199	1.36e-06	7456	TRUE	reported	PMV6aa	0.2078	textfile	0.00311	23
Holdemanella	rs4541991	9	105004835	C	T	-0.0927	0.0194	2.1e-06	7657	TRUE	reported	PMV6aa	0.2356	textfile	0.00296	23
Holdemanella	rs1830029	7	14728950	G	C	-0.0954	0.0211	5.35e-06	7456	TRUE	reported	PMV6aa	0.1799	textfile	0.00274	20
Holdemanella	rs12513188	4	71000791	A	G	0.0904	0.0195	4.65e-06	7700	TRUE	reported	PMV6aa	0.2217	textfile	0.00277	21
Holdemanella	rs12415649	10	125021315	C	G	0.0839	0.0191	7.88e-06	7662	TRUE	reported	PMV6aa	0.2376	textfile	0.00253	19
Holdemanella	rs1926302	1	65153340	A	G	-0.108	0.0231	7.5e-06	7702	TRUE	reported	PMV6aa	0.1531	textfile	0.00282	22
Holdemanella	rs17586763	13	50932063	C	T	-0.227	0.051	7.72e-06	3817	TRUE	reported	PMV6aa	0.0179	textfile	0.00517	20
Holdemanella	rs8113760	19	43851935	A	G	0.079	0.0173	4.62e-06	7456	TRUE	reported	PMV6aa	0.3519	textfile	0.00278	21
Holdemanella	rs34187114	8	138623633	A	C	-0.105	0.0226	5.13e-06	7704	TRUE	reported	PMV6aa	0.166	textfile	0.00277	21
Holdemanella	rs35228298	3	85392882	A	G	0.0935	0.0203	7.3e-06	7456	TRUE	reported	PMV6aa	0.2465	textfile	0.00284	21
Holdemanella	rs62113381	19	7668225	C	T	-0.105	0.0232	5.54e-06	7310	TRUE	reported	PMV6aa	0.159	textfile	0.00282	21
Holdemania	rs1867876	11	18768068	C	T	0.0843	0.0162	2.74e-07	9109	TRUE	reported	ieA7r1	0.2942	textfile	0.00296	27
Holdemania	rs9500080	6	105737322	T	C	0.0927	0.0179	4.09e-07	9106	TRUE	reported	ieA7r1	0.2346	textfile	0.00294	27
Holdemania	rs6133067	20	3839754	C	T	0.0911	0.0179	5.17e-07	8863	TRUE	reported	ieA7r1	0.3111	textfile	0.00293	26
Holdemania	rs150096134	12	39589195	A	T	0.162	0.0332	2.38e-06	6906	TRUE	reported	ieA7r1	0.0626	textfile	0.00344	24
Holdemania	rs41438744	14	102553414	G	C	-0.125	0.027	2.44e-06	8839	TRUE	reported	ieA7r1	0.0726	textfile	0.00241	21
Holdemania	rs77293403	5	77388406	G	A	0.165	0.0342	1.77e-06	7585	TRUE	reported	ieA7r1	0.0457	textfile	0.00305	23
Holdemania	rs80149660	10	129908282	T	C	-0.233	0.0519	6.04e-06	3283	TRUE	reported	ieA7r1	0.0586	textfile	0.0061	20
Holdemania	rs116500994	13	81685543	T	G	-0.138	0.0293	2.34e-06	8432	TRUE	reported	ieA7r1	0.0517	textfile	0.0026	22
Holdemania	rs55888180	17	76443497	G	C	0.129	0.0283	5.89e-06	8464	TRUE	reported	ieA7r1	0.0875	textfile	0.00244	21
Holdemania	rs4146507	5	106209093	T	C	0.0795	0.0177	7.23e-06	9108	TRUE	reported	ieA7r1	0.2217	textfile	0.00221	20
Holdemania	rs111745969	15	93110222	G	A	0.121	0.0266	3.71e-06	8233	TRUE	reported	ieA7r1	0.0795	textfile	0.0025	21
Holdemania	rs113593397	8	123973840	G	A	-0.129	0.0283	9.36e-06	8296	TRUE	reported	ieA7r1	0.1024	textfile	0.0025	21
Holdemania	rs10885477	10	115332413	C	T	-0.135	0.0302	8.6e-06	8690	TRUE	reported	ieA7r1	0.0616	textfile	0.0023	20
Holdemania	rs9529719	13	70856516	C	T	0.074	0.016	5.97e-06	9107	TRUE	reported	ieA7r1	0.325	textfile	0.00233	21
Holdemania	rs967319	3	60615680	C	T	0.0789	0.0177	8.38e-06	9108	TRUE	reported	ieA7r1	0.2465	textfile	0.00218	20
Holdemania	rs12701617	7	38292857	G	A	-0.0661	0.0149	9.52e-06	9106	TRUE	reported	ieA7r1	0.4583	textfile	0.00214	20
Holdemania	rs73139538	7	63323145	A	G	-0.149	0.0327	7.77e-06	8095	TRUE	reported	ieA7r1	0.0527	textfile	0.00254	21
Holdemania	rs11080063	17	26789271	A	G	-0.0665	0.015	6.67e-06	9103	TRUE	reported	ieA7r1	0.4662	textfile	0.00216	20
Howardella	rs901099	11	77901287	G	T	-0.127	0.0251	6.53e-07	3647	TRUE	reported	XZF0Br	0.3121	textfile	0.00699	26
Howardella	rs1484873	18	43206985	G	A	-0.228	0.0463	2.56e-06	3608	TRUE	reported	XZF0Br	0.0686	textfile	0.00666	24
Howardella	rs17167098	7	133154356	A	G	-0.169	0.0352	1.12e-06	3586	TRUE	reported	XZF0Br	0.1133	textfile	0.00641	23
Howardella	rs609430	4	169178315	G	T	-0.112	0.0239	3.34e-06	3798	TRUE	reported	XZF0Br	0.339	textfile	0.00574	22
Howardella	rs36081916	7	93527414	C	T	-0.181	0.0403	4.7e-06	3216	TRUE	reported	XZF0Br	0.1113	textfile	0.00625	20
Howardella	rs12452946	17	17253288	G	A	-0.106	0.0229	3.8e-06	3800	TRUE	reported	XZF0Br	0.501	textfile	0.00559	21
Howardella	rs61771805	1	72972799	T	A	-0.137	0.0297	4.03e-06	3612	TRUE	reported	XZF0Br	0.1869	textfile	0.00584	21
Howardella	rs672217	18	60125134	A	G	0.164	0.035	3.52e-06	3611	TRUE	reported	XZF0Br	0.1412	textfile	0.00605	22
Howardella	rs3791893	2	218819396	G	A	0.147	0.034	9.5e-06	3795	TRUE	reported	XZF0Br	0.1233	textfile	0.0049	19
Howardella	rs10048062	15	98476920	T	C	-0.147	0.0337	8.59e-06	3800	TRUE	reported	XZF0Br	0.1074	textfile	0.00502	19
Howardella	rs2154047	14	95452797	A	C	-0.193	0.042	9.97e-06	3623	TRUE	reported	XZF0Br	0.0676	textfile	0.00577	21
Hungatella	rs13128780	4	166058998	C	T	-0.15	0.0313	1.75e-06	3999	TRUE	reported	QJkyKb	0.1451	textfile	0.0057	23
Hungatella	rs72759041	15	89577376	T	G	-0.126	0.0282	3.86e-06	3910	TRUE	reported	QJkyKb	0.2346	textfile	0.00507	20
Hungatella	rs10044993	5	58424440	A	C	0.14	0.0317	8.07e-06	4209	TRUE	reported	QJkyKb	0.1173	textfile	0.00459	19
Hungatella	rs13249325	8	14853525	G	T	-0.1	0.0226	9.69e-06	4209	TRUE	reported	QJkyKb	0.3668	textfile	0.00464	20
Hungatella	rs17092615	14	95973619	A	G	0.152	0.0338	7.38e-06	4009	TRUE	reported	QJkyKb	0.1243	textfile	0.00504	20
Intestinibacter	rs10805326	4	14324623	A	G	0.0775	0.014	3.55e-08	12303	TRUE	reported	ZwFFl0	0.2783	textfile	0.0025	31
Intestinibacter	rs4327025	15	92446683	A	G	-0.081	0.0154	1.64e-07	12303	TRUE	reported	ZwFFl0	0.1948	textfile	0.00223	28
Intestinibacter	rs478972	11	125663184	C	T	-0.143	0.0297	1.82e-06	10333	TRUE	reported	ZwFFl0	0.0596	textfile	0.00223	23
Intestinibacter	rs6875660	5	159686256	T	C	0.089	0.0194	3.06e-06	12293	TRUE	reported	ZwFFl0	0.1233	textfile	0.00171	21
Intestinibacter	rs16938435	9	21502923	C	T	-0.112	0.0235	1.8e-06	12303	TRUE	reported	ZwFFl0	0.0606	textfile	0.00184	23
Intestinibacter	rs6062862	20	61325223	G	A	0.0925	0.0205	6.68e-06	12189	TRUE	reported	ZwFFl0	0.0944	textfile	0.00167	20
Intestinibacter	rs118030283	16	5993076	A	G	-0.152	0.0324	2.67e-06	8830	TRUE	reported	ZwFFl0	0.0378	textfile	0.00247	22
Intestinibacter	rs11109097	12	97928437	T	C	0.0624	0.0139	5.49e-06	11886	TRUE	reported	ZwFFl0	0.3121	textfile	0.00171	20
Intestinibacter	rs9348442	6	10303945	T	C	0.0991	0.0222	6.26e-06	12303	TRUE	reported	ZwFFl0	0.0875	textfile	0.00162	20
Intestinibacter	rs447950	5	148846426	G	A	0.0628	0.0137	5.64e-06	12303	TRUE	reported	ZwFFl0	0.2992	textfile	0.00172	21
Intestinibacter	rs62430350	6	170918194	C	T	0.151	0.0351	6.84e-06	7650	TRUE	reported	ZwFFl0	0.0577	textfile	0.00241	18
Intestinibacter	rs2702387	4	179361262	G	A	0.0609	0.0132	4.26e-06	12291	TRUE	reported	ZwFFl0	0.3519	textfile	0.00172	21
Intestinibacter	rs68093214	3	70657785	T	C	0.0662	0.015	9.26e-06	11886	TRUE	reported	ZwFFl0	0.2575	textfile	0.00164	20
Intestinibacter	rs2098844	11	127703160	T	C	-0.0575	0.0128	6.79e-06	12291	TRUE	reported	ZwFFl0	0.4245	textfile	0.00163	20
Intestinibacter	rs893394	2	20054971	A	G	0.0583	0.0131	7.85e-06	11886	TRUE	reported	ZwFFl0	0.4195	textfile	0.00167	20
Intestinimonas	rs11258178	10	13124513	G	A	0.0661	0.0134	6.98e-07	11766	TRUE	reported	k2jVG0	0.4145	textfile	0.00206	24
Intestinimonas	rs12226153	11	94364293	G	A	-0.151	0.0307	5.12e-07	9023	TRUE	reported	k2jVG0	0.0616	textfile	0.00268	24
Intestinimonas	rs4784055	16	58818770	C	T	-0.175	0.0386	8.72e-07	3193	TRUE	reported	k2jVG0	0.0557	textfile	0.00642	21
Intestinimonas	rs716604	2	6514088	G	A	0.0818	0.0166	8.57e-07	12090	TRUE	reported	k2jVG0	0.1879	textfile	0.002	24
Intestinimonas	rs2930225	16	85327902	T	G	0.073	0.0153	1.35e-06	12003	TRUE	reported	k2jVG0	0.2584	textfile	0.00189	23
Intestinimonas	rs62240188	3	10611142	A	G	0.13	0.0267	2.2e-06	10252	TRUE	reported	k2jVG0	0.0686	textfile	0.00231	24
Intestinimonas	rs2731794	5	17209391	T	C	0.121	0.0258	1.92e-06	11079	TRUE	reported	k2jVG0	0.0596	textfile	0.00198	22
Intestinimonas	rs7170984	15	93819735	C	T	-0.0658	0.0141	2.98e-06	12090	TRUE	reported	k2jVG0	0.2903	textfile	0.0018	22
Intestinimonas	rs10262702	7	66890843	C	T	0.0918	0.0195	2.06e-06	11766	TRUE	reported	k2jVG0	0.1292	textfile	0.00188	22
Intestinimonas	rs12566247	1	43767569	A	T	0.0637	0.0135	2.19e-06	12076	TRUE	reported	k2jVG0	0.3479	textfile	0.00183	22
Intestinimonas	rs1859797	7	22007303	A	G	0.0604	0.0132	4.12e-06	11766	TRUE	reported	k2jVG0	0.504	textfile	0.00178	21
Intestinimonas	rs17067892	8	3763540	T	C	0.107	0.025	6.38e-06	11544	TRUE	reported	k2jVG0	0.0765	textfile	0.00159	18
Intestinimonas	rs72982915	2	140898088	T	C	0.183	0.0403	4.91e-06	5591	TRUE	reported	k2jVG0	0.0457	textfile	0.00369	21
Intestinimonas	rs994794	4	114608814	C	G	-0.142	0.0315	7.31e-06	9250	TRUE	reported	k2jVG0	0.0398	textfile	0.00219	20
Intestinimonas	rs4113676	20	6218922	C	A	-0.219	0.049	7.42e-06	3170	TRUE	reported	k2jVG0	0.0616	textfile	0.00623	20
Intestinimonas	rs9823439	3	17187502	C	T	-0.0582	0.0131	9.86e-06	11766	TRUE	reported	k2jVG0	0.4414	textfile	0.00166	20
Intestinimonas	rs62427239	6	155737906	A	C	0.163	0.0368	9.41e-06	6385	TRUE	reported	k2jVG0	0.0457	textfile	0.00306	20
Intestinimonas	rs2276760	3	150620956	G	A	-0.0685	0.0153	7.84e-06	12081	TRUE	reported	k2jVG0	0.2197	textfile	0.00167	20
Intestinimonas	rs6934519	6	67200802	T	C	0.0692	0.0151	8.57e-06	12089	TRUE	reported	k2jVG0	0.2753	textfile	0.00173	21
Intestinimonas	rs1000888	13	23343542	G	C	-0.0585	0.0132	9.71e-06	12090	TRUE	reported	k2jVG0	0.3956	textfile	0.00162	20
Lachnoclostridium	rs6112314	20	19300846	C	A	-0.0562	0.0108	2.43e-07	17842	TRUE	reported	onFTnc	0.3966	textfile	0.00151	27
Lachnoclostridium	rs62285313	3	177470032	G	A	0.0864	0.0182	1.58e-06	16991	TRUE	reported	onFTnc	0.0855	textfile	0.00133	23
Lachnoclostridium	rs78068103	17	13816159	G	A	0.0886	0.0194	3.67e-06	17477	TRUE	reported	onFTnc	0.0915	textfile	0.00119	21
Lachnoclostridium	rs615997	3	23037786	C	T	0.0512	0.0106	2.03e-06	17911	TRUE	reported	onFTnc	0.499	textfile	0.00129	23
Lachnoclostridium	rs61915992	12	28169306	T	A	0.0804	0.0172	2.67e-06	16773	TRUE	reported	onFTnc	0.1233	textfile	0.0013	22
Lachnoclostridium	rs789029	18	1053252	T	C	-0.0641	0.0138	3.75e-06	17922	TRUE	reported	onFTnc	0.1889	textfile	0.0012	22
Lachnoclostridium	rs12566975	1	185091351	C	T	-0.0468	0.0106	9.57e-06	17921	TRUE	reported	onFTnc	0.493	textfile	0.00109	20
Lachnoclostridium	rs4738679	8	59370320	A	G	-0.052	0.0114	4.42e-06	17921	TRUE	reported	onFTnc	0.3648	textfile	0.00116	21
Lachnoclostridium	rs1031599	3	66725825	T	G	-0.0786	0.0176	6.31e-06	17398	TRUE	reported	onFTnc	0.0845	textfile	0.00115	20
Lachnoclostridium	rs72829893	17	46694541	T	G	0.117	0.0268	5.58e-06	12404	TRUE	reported	onFTnc	0.0656	textfile	0.00155	19
Lachnoclostridium	rs3821998	4	38694566	A	C	-0.0864	0.0193	6.72e-06	17920	TRUE	reported	onFTnc	0.0885	textfile	0.00112	20
Lachnoclostridium	rs2385421	18	19743455	G	A	0.0746	0.0181	7.14e-06	17903	TRUE	reported	onFTnc	0.1044	textfile	0.000951	17
Lachnoclostridium	rs1528479	2	167244051	A	G	-0.0498	0.0112	9.64e-06	17477	TRUE	reported	onFTnc	0.3698	textfile	0.00113	20
Lachnoclostridium	rs1997204	12	102046595	C	T	-0.108	0.0242	5.97e-06	14138	TRUE	reported	onFTnc	0.0527	textfile	0.00141	20
Lachnoclostridium	rs62028349	16	27217620	C	G	0.047	0.0106	9.17e-06	17922	TRUE	reported	onFTnc	0.505	textfile	0.0011	20
Lachnospira	rs13157098	5	176802250	G	A	-0.0768	0.0155	5.99e-07	15947	TRUE	reported	4jJMrO	0.167	textfile	0.00153	24
Lachnospira	rs4923324	11	25962890	A	G	-0.0617	0.0133	2.44e-06	16490	TRUE	reported	4jJMrO	0.2386	textfile	0.0013	21
Lachnospira	rs56791201	2	57701660	C	T	0.0518	0.0111	2.93e-06	16486	TRUE	reported	4jJMrO	0.4573	textfile	0.00133	22
Lachnospira	rs2326833	6	6893668	G	C	-0.0785	0.0171	4.6e-06	15632	TRUE	reported	4jJMrO	0.1252	textfile	0.00134	21
Lachnospira	rs4686798	3	186445436	C	T	0.0532	0.0114	2.74e-06	16497	TRUE	reported	4jJMrO	0.3857	textfile	0.00132	22
Lachnospira	rs159484	4	111995627	A	G	0.0795	0.0177	6.68e-06	16487	TRUE	reported	4jJMrO	0.1133	textfile	0.00122	20
Lachnospira	rs2520509	12	91006514	G	A	0.0519	0.0116	7.42e-06	16500	TRUE	reported	4jJMrO	0.3181	textfile	0.00122	20
LachnospiraceaeFCS020group	rs7249113	19	2571232	A	G	0.0679	0.0133	3.72e-07	13534	TRUE	reported	lkCyUA	0.2813	textfile	0.00191	26
LachnospiraceaeFCS020group	rs12078956	1	35328576	G	C	0.106	0.0223	2.15e-06	13101	TRUE	reported	lkCyUA	0.1213	textfile	0.00173	23
LachnospiraceaeFCS020group	rs369444	16	23631307	G	C	0.125	0.0259	3.15e-06	12465	TRUE	reported	lkCyUA	0.0636	textfile	0.00188	23
LachnospiraceaeFCS020group	rs72793667	2	53946431	G	A	-0.117	0.0247	1.63e-06	12396	TRUE	reported	lkCyUA	0.0835	textfile	0.00181	22
LachnospiraceaeFCS020group	rs1363769	19	17865305	C	T	-0.201	0.0449	1.58e-06	3555	TRUE	reported	lkCyUA	0.0328	textfile	0.00558	20
LachnospiraceaeFCS020group	rs10093861	8	121244406	A	G	-0.0569	0.0121	3.06e-06	13772	TRUE	reported	lkCyUA	0.498	textfile	0.0016	22
LachnospiraceaeFCS020group	rs9788306	13	40419314	T	C	-0.0628	0.0131	1.39e-06	13772	TRUE	reported	lkCyUA	0.2843	textfile	0.00167	23
LachnospiraceaeFCS020group	rs113859143	5	109403564	C	G	-0.109	0.0242	2.55e-06	13238	TRUE	reported	lkCyUA	0.0845	textfile	0.00153	20
LachnospiraceaeFCS020group	rs9919338	1	118425334	C	G	-0.0553	0.0121	4.91e-06	13768	TRUE	reported	lkCyUA	0.4364	textfile	0.00153	21
LachnospiraceaeFCS020group	rs35035870	11	3248876	C	T	-0.191	0.0414	2.62e-06	5642	TRUE	reported	lkCyUA	0.0358	textfile	0.00374	21
LachnospiraceaeFCS020group	rs2862811	3	165996415	C	T	0.0565	0.0122	3.92e-06	13772	TRUE	reported	lkCyUA	0.4543	textfile	0.00156	22
LachnospiraceaeFCS020group	rs1254846	10	44346094	A	G	0.106	0.0233	5.6e-06	13172	TRUE	reported	lkCyUA	0.0915	textfile	0.00157	21
LachnospiraceaeFCS020group	rs4452603	6	71966268	G	T	0.0604	0.0136	8.98e-06	13487	TRUE	reported	lkCyUA	0.2863	textfile	0.00146	20
LachnospiraceaeFCS020group	rs2322265	4	166588085	T	C	-0.0666	0.0142	5.21e-06	13772	TRUE	reported	lkCyUA	0.2555	textfile	0.00161	22
LachnospiraceaeFCS020group	rs3999074	10	65563647	T	G	-0.0551	0.0122	6.55e-06	13772	TRUE	reported	lkCyUA	0.4781	textfile	0.00148	20
LachnospiraceaeFCS020group	rs9308097	4	165786478	G	A	0.0554	0.0124	7.47e-06	13542	TRUE	reported	lkCyUA	0.4523	textfile	0.00148	20
LachnospiraceaeNC2004group	rs6116753	20	5330700	A	G	0.0995	0.0209	2.92e-06	6278	TRUE	reported	5y32nq	0.2396	textfile	0.00359	23
LachnospiraceaeNC2004group	rs3756315	5	149544722	G	A	-0.0883	0.0188	3.33e-06	6328	TRUE	reported	5y32nq	0.339	textfile	0.00346	22
LachnospiraceaeNC2004group	rs12127733	1	234157721	A	G	0.115	0.0246	3.11e-06	6226	TRUE	reported	5y32nq	0.1779	textfile	0.00351	22
LachnospiraceaeNC2004group	rs17067076	18	58229086	A	G	-0.155	0.0352	5.61e-06	4449	TRUE	reported	5y32nq	0.0765	textfile	0.00431	19
LachnospiraceaeNC2004group	rs1331592	9	122239986	G	C	0.0949	0.0208	5.34e-06	6328	TRUE	reported	5y32nq	0.2286	textfile	0.00327	21
LachnospiraceaeNC2004group	rs1928659	9	29334137	C	T	0.103	0.0226	6.17e-06	5516	TRUE	reported	5y32nq	0.2495	textfile	0.0037	20
LachnospiraceaeNC2004group	rs1929743	13	76829562	C	T	0.0837	0.019	9.06e-06	6330	TRUE	reported	5y32nq	0.3121	textfile	0.00305	19
LachnospiraceaeNC2004group	rs12863463	13	47512191	A	G	-0.156	0.0345	6.04e-06	5516	TRUE	reported	5y32nq	0.0547	textfile	0.0037	20
LachnospiraceaeNC2004group	rs117467633	17	21157406	C	T	-0.17	0.0383	9.13e-06	5077	TRUE	reported	5y32nq	0.0626	textfile	0.00385	20
LachnospiraceaeNC2004group	rs12208226	6	22725908	A	C	-0.155	0.034	9.75e-06	5620	TRUE	reported	5y32nq	0.1064	textfile	0.00366	21
LachnospiraceaeND3007group	rs9932954	16	1100633	G	A	-0.0562	0.0116	1.25e-06	15222	TRUE	reported	1t4HRy	0.4284	textfile	0.00154	23
LachnospiraceaeND3007group	rs13110238	4	7678735	G	C	-0.0637	0.0142	4.48e-06	15019	TRUE	reported	1t4HRy	0.2445	textfile	0.00134	20
LachnospiraceaeND3007group	rs72776675	10	14137663	C	T	-0.0647	0.0148	8.72e-06	15302	TRUE	reported	1t4HRy	0.175	textfile	0.00125	19
LachnospiraceaeND3007group	rs2861203	3	172950553	A	G	0.0572	0.0127	7.37e-06	15305	TRUE	reported	1t4HRy	0.3191	textfile	0.00132	20
LachnospiraceaeNK4A136group	rs12362320	11	3922055	C	G	0.0573	0.0115	8.04e-07	16764	TRUE	reported	fWahAV	0.336	textfile	0.00147	25
LachnospiraceaeNK4A136group	rs954878	1	54578401	G	A	-0.0521	0.0109	1.78e-06	17227	TRUE	reported	fWahAV	0.4503	textfile	0.00132	23
LachnospiraceaeNK4A136group	rs7832116	8	4842929	G	A	-0.0715	0.0152	3.57e-06	17219	TRUE	reported	fWahAV	0.1461	textfile	0.00129	22
LachnospiraceaeNK4A136group	rs7616165	3	190415145	T	G	-0.231	0.0483	2.77e-06	4094	TRUE	reported	fWahAV	0.0368	textfile	0.00552	23
LachnospiraceaeNK4A136group	rs76193507	3	161749981	G	A	-0.23	0.05	2.93e-06	3578	TRUE	reported	fWahAV	0.0567	textfile	0.00587	21
LachnospiraceaeNK4A136group	rs11263806	17	35240097	G	A	-0.0525	0.0117	5.07e-06	17236	TRUE	reported	fWahAV	0.2783	textfile	0.00117	20
LachnospiraceaeNK4A136group	rs73044693	19	51256120	G	A	-0.108	0.023	3.57e-06	12773	TRUE	reported	fWahAV	0.0666	textfile	0.00171	22
LachnospiraceaeNK4A136group	rs160061	5	6116659	G	A	0.0514	0.0108	2.12e-06	17234	TRUE	reported	fWahAV	0.4682	textfile	0.00131	23
LachnospiraceaeNK4A136group	rs7073658	10	62175024	G	T	-0.05	0.011	5.27e-06	17236	TRUE	reported	fWahAV	0.4046	textfile	0.0012	21
LachnospiraceaeNK4A136group	rs68104925	14	100177681	C	T	-0.0549	0.0115	2.37e-06	17227	TRUE	reported	fWahAV	0.3708	textfile	0.00131	23
LachnospiraceaeNK4A136group	rs12611395	19	21806125	G	A	-0.0903	0.02	5.83e-06	16486	TRUE	reported	fWahAV	0.0895	textfile	0.00124	20
LachnospiraceaeNK4A136group	rs2880566	17	30016653	C	T	0.06	0.0135	5.61e-06	17232	TRUE	reported	fWahAV	0.1879	textfile	0.00115	20
LachnospiraceaeNK4A136group	rs28540839	8	84735080	C	A	0.0508	0.0111	9.34e-06	16764	TRUE	reported	fWahAV	0.4871	textfile	0.00126	21
LachnospiraceaeNK4A136group	rs59805249	5	90289997	C	T	0.0936	0.0208	9.45e-06	15195	TRUE	reported	fWahAV	0.0905	textfile	0.00133	20
LachnospiraceaeNK4A136group	rs10952110	7	8497922	T	G	0.0488	0.011	9.08e-06	16764	TRUE	reported	fWahAV	0.4483	textfile	0.00118	20
LachnospiraceaeNK4A136group	rs4955932	3	55181375	C	T	-0.0492	0.0109	7.05e-06	17236	TRUE	reported	fWahAV	0.3956	textfile	0.00117	20
LachnospiraceaeUCG001	rs437876	3	42568440	C	T	0.0785	0.0145	7.17e-08	10150	TRUE	reported	OK5f8f	0.3728	textfile	0.00289	29
LachnospiraceaeUCG001	rs985416	3	148269083	T	C	0.097	0.0182	1.46e-07	9917	TRUE	reported	OK5f8f	0.2058	textfile	0.00286	28
LachnospiraceaeUCG001	rs2050911	1	82384407	A	G	0.0751	0.0154	1.11e-06	10148	TRUE	reported	OK5f8f	0.3042	textfile	0.00234	24
LachnospiraceaeUCG001	rs10815577	9	7273249	G	C	-0.0684	0.0144	1.72e-06	10149	TRUE	reported	OK5f8f	0.3867	textfile	0.00223	23
LachnospiraceaeUCG001	rs573933	9	14477851	C	T	-0.108	0.0232	3.11e-06	10150	TRUE	reported	OK5f8f	0.1024	textfile	0.00212	22
LachnospiraceaeUCG001	rs78848836	1	53773248	G	A	-0.119	0.026	3.38e-06	9506	TRUE	reported	OK5f8f	0.0835	textfile	0.0022	21
LachnospiraceaeUCG001	rs9403580	6	145006780	T	C	0.108	0.023	3.47e-06	10095	TRUE	reported	OK5f8f	0.1093	textfile	0.00218	22
LachnospiraceaeUCG001	rs7213933	17	36155074	A	T	-0.0816	0.0184	9.02e-06	9961	TRUE	reported	OK5f8f	0.1948	textfile	0.00198	20
LachnospiraceaeUCG001	rs8104225	19	13962924	G	A	0.0892	0.0198	8.04e-06	9908	TRUE	reported	OK5f8f	0.1491	textfile	0.00205	20
LachnospiraceaeUCG001	rs74034332	16	79092359	A	G	0.168	0.0383	3.33e-06	6004	TRUE	reported	OK5f8f	0.0457	textfile	0.0032	19
LachnospiraceaeUCG001	rs62496417	7	96965504	G	T	-0.0749	0.0166	5.88e-06	10150	TRUE	reported	OK5f8f	0.2714	textfile	0.00201	20
LachnospiraceaeUCG001	rs2371284	12	56256262	C	T	-0.0762	0.017	7.56e-06	9961	TRUE	reported	OK5f8f	0.2227	textfile	0.00201	20
LachnospiraceaeUCG001	rs12131224	1	166199362	T	C	0.117	0.0259	7.4e-06	9676	TRUE	reported	OK5f8f	0.1163	textfile	0.00211	20
LachnospiraceaeUCG001	rs4981345	14	21455973	C	T	-0.0682	0.015	6.09e-06	9961	TRUE	reported	OK5f8f	0.3509	textfile	0.00208	21
LachnospiraceaeUCG001	rs79476906	1	108102470	A	T	-0.0871	0.0197	8.27e-06	9917	TRUE	reported	OK5f8f	0.1441	textfile	0.00197	20
LachnospiraceaeUCG001	rs7341608	8	56839500	C	T	-0.0785	0.0178	9.48e-06	9917	TRUE	reported	OK5f8f	0.1899	textfile	0.00196	20
LachnospiraceaeUCG004	rs12747809	1	240359089	A	G	-0.0622	0.0126	8.65e-07	14464	TRUE	reported	vCBl0j	0.34	textfile	0.00169	24
LachnospiraceaeUCG004	rs2882478	2	49904589	A	G	-0.0577	0.0118	1.21e-06	14466	TRUE	reported	vCBl0j	0.4553	textfile	0.00164	24
LachnospiraceaeUCG004	rs12673420	7	71303007	A	G	0.0554	0.0118	2.98e-06	14463	TRUE	reported	vCBl0j	0.4414	textfile	0.00151	22
LachnospiraceaeUCG004	rs2444793	6	81318836	T	C	-0.0542	0.0118	4.77e-06	14463	TRUE	reported	vCBl0j	0.4702	textfile	0.00145	21
LachnospiraceaeUCG004	rs2726805	4	183247601	G	A	0.0548	0.0121	6.3e-06	14466	TRUE	reported	vCBl0j	0.4085	textfile	0.00142	21
LachnospiraceaeUCG004	rs11128180	3	70592215	G	A	0.0648	0.014	4.52e-06	14466	TRUE	reported	vCBl0j	0.2237	textfile	0.00148	21
LachnospiraceaeUCG004	rs12894272	14	40536481	G	A	0.058	0.0125	4.34e-06	14463	TRUE	reported	vCBl0j	0.3002	textfile	0.00148	21
LachnospiraceaeUCG004	rs233486	6	14817584	G	A	-0.0799	0.0178	6.28e-06	13710	TRUE	reported	vCBl0j	0.1243	textfile	0.00147	20
LachnospiraceaeUCG004	rs35182105	12	24572337	G	A	-0.11	0.0242	4.87e-06	13170	TRUE	reported	vCBl0j	0.0726	textfile	0.00156	21
LachnospiraceaeUCG004	rs6656451	1	65990422	T	C	-0.0544	0.0119	5.57e-06	14458	TRUE	reported	vCBl0j	0.4394	textfile	0.00143	21
LachnospiraceaeUCG004	rs12072562	1	105287469	C	T	0.133	0.0304	7.07e-06	9176	TRUE	reported	vCBl0j	0.0517	textfile	0.00209	19
LachnospiraceaeUCG004	rs2706242	13	51292902	C	G	-0.0901	0.02	9.84e-06	14026	TRUE	reported	vCBl0j	0.0934	textfile	0.00145	20
LachnospiraceaeUCG004	rs7629954	3	154242406	G	A	0.108	0.0238	5.77e-06	12568	TRUE	reported	vCBl0j	0.0686	textfile	0.00165	21
LachnospiraceaeUCG008	rs10793103	11	74391775	T	C	0.0974	0.0181	9.35e-08	7014	TRUE	reported	hOc6bI	0.3042	textfile	0.0041	29
LachnospiraceaeUCG008	rs9873555	3	100496680	C	G	-0.121	0.0233	2.41e-07	6577	TRUE	reported	hOc6bI	0.1571	textfile	0.00408	27
LachnospiraceaeUCG008	rs13024781	2	168628871	C	T	-0.0799	0.0169	2.29e-06	7016	TRUE	reported	hOc6bI	0.503	textfile	0.00318	22
LachnospiraceaeUCG008	rs10741777	11	19572557	C	T	-0.0974	0.0195	7.69e-07	7014	TRUE	reported	hOc6bI	0.2614	textfile	0.00355	25
LachnospiraceaeUCG008	rs955844	16	84992314	C	A	0.112	0.0228	1.81e-06	6863	TRUE	reported	hOc6bI	0.1998	textfile	0.0035	24
LachnospiraceaeUCG008	rs67078837	4	114220647	C	T	-0.0846	0.0171	7.68e-07	7016	TRUE	reported	hOc6bI	0.4583	textfile	0.00349	25
LachnospiraceaeUCG008	rs62277846	2	228100140	T	C	0.102	0.0212	1.59e-06	7016	TRUE	reported	hOc6bI	0.2356	textfile	0.0033	23
LachnospiraceaeUCG008	rs10801803	1	90818872	A	G	-0.117	0.0243	1.4e-06	7017	TRUE	reported	hOc6bI	0.162	textfile	0.00329	23
LachnospiraceaeUCG008	rs61944774	12	129539818	G	A	0.18	0.0394	6.34e-06	6000	TRUE	reported	hOc6bI	0.0577	textfile	0.00346	21
LachnospiraceaeUCG008	rs75356640	15	31697284	A	G	0.137	0.0303	9.83e-06	6423	TRUE	reported	hOc6bI	0.0885	textfile	0.00315	20
LachnospiraceaeUCG008	rs57254474	8	23071054	A	G	0.0887	0.0199	6.92e-06	7017	TRUE	reported	hOc6bI	0.2406	textfile	0.00282	20
LachnospiraceaeUCG008	rs57091572	6	81214803	G	A	-0.11	0.0236	2.86e-06	6950	TRUE	reported	hOc6bI	0.1402	textfile	0.00315	22
LachnospiraceaeUCG010	rs11192447	10	83848397	G	A	0.127	0.0243	4.69e-07	12695	TRUE	reported	uMj4zQ	0.0746	textfile	0.00213	27
LachnospiraceaeUCG010	rs9981767	21	44079875	C	A	0.0655	0.0132	9.96e-07	12816	TRUE	reported	uMj4zQ	0.3161	textfile	0.00192	25
LachnospiraceaeUCG010	rs74315802	14	29872341	T	G	0.0867	0.0183	3.19e-06	12715	TRUE	reported	uMj4zQ	0.1213	textfile	0.00175	22
LachnospiraceaeUCG010	rs12346653	9	92267239	T	C	0.0658	0.014	2.7e-06	12816	TRUE	reported	uMj4zQ	0.2744	textfile	0.00173	22
LachnospiraceaeUCG010	rs10414815	19	42586245	C	T	0.105	0.023	4.24e-06	11564	TRUE	reported	uMj4zQ	0.1193	textfile	0.00178	21
LachnospiraceaeUCG010	rs72761829	1	224897491	T	A	0.112	0.0239	2.58e-06	11488	TRUE	reported	uMj4zQ	0.0716	textfile	0.00191	22
LachnospiraceaeUCG010	rs72894957	2	185862591	A	G	0.222	0.0486	5.68e-06	4316	TRUE	reported	uMj4zQ	0.0477	textfile	0.00481	21
LachnospiraceaeUCG010	rs336138	5	8146371	T	G	0.078	0.0172	7.48e-06	13236	TRUE	reported	uMj4zQ	0.163	textfile	0.00155	21
LachnospiraceaeUCG010	rs4576377	7	81410263	C	A	-0.0572	0.0127	7.63e-06	13225	TRUE	reported	uMj4zQ	0.3837	textfile	0.00153	20
LachnospiraceaeUCG010	rs2833528	21	33193567	T	C	-0.0562	0.0128	9.92e-06	13233	TRUE	reported	uMj4zQ	0.3608	textfile	0.00146	19
LachnospiraceaeUCG010	rs2153460	9	85576178	T	A	-0.0684	0.0157	9.17e-06	13236	TRUE	reported	uMj4zQ	0.1839	textfile	0.00144	19
LachnospiraceaeUCG010	rs17730011	6	84772845	A	G	-0.0702	0.0157	7.85e-06	13226	TRUE	reported	uMj4zQ	0.2187	textfile	0.00151	20
Lactobacillus	rs921925	19	6928017	C	A	0.0985	0.0203	9.72e-07	6952	TRUE	reported	13BWEK	0.2624	textfile	0.00337	23
Lactobacillus	rs16861661	1	18501459	A	G	-0.183	0.0381	1.28e-06	5325	TRUE	reported	13BWEK	0.0497	textfile	0.00431	23
Lactobacillus	rs768253	8	69010103	G	T	-0.0792	0.0172	4.25e-06	6958	TRUE	reported	13BWEK	0.3907	textfile	0.00304	21
Lactobacillus	rs11674854	2	28903275	T	C	-0.0853	0.0177	1.59e-06	6655	TRUE	reported	13BWEK	0.4274	textfile	0.00349	23
Lactobacillus	rs328312	16	73890910	A	T	0.0815	0.0169	1.41e-06	6950	TRUE	reported	13BWEK	0.4473	textfile	0.00332	23
Lactobacillus	rs6092149	20	54192992	T	A	-0.0801	0.0171	3.29e-06	6906	TRUE	reported	13BWEK	0.4433	textfile	0.00315	22
Lactobacillus	rs75127669	6	151027636	A	C	0.14	0.031	6.83e-06	6840	TRUE	reported	13BWEK	0.0706	textfile	0.00296	20
Lactobacillus	rs77478751	3	173151665	G	A	-0.22	0.0476	7.33e-06	3669	TRUE	reported	13BWEK	0.0537	textfile	0.00579	21
Lactobacillus	rs1530559	2	135755629	A	G	0.0804	0.0178	4.93e-06	6655	TRUE	reported	13BWEK	0.5676	textfile	0.00305	20
Lactobacillus	rs62314653	4	109896462	A	C	0.188	0.0395	2.24e-06	5944	TRUE	reported	13BWEK	0.0626	textfile	0.00379	23
Lactobacillus	rs7399658	13	23834968	A	G	-0.107	0.0222	3.12e-06	6613	TRUE	reported	13BWEK	0.2157	textfile	0.00351	23
Lactobacillus	rs12693845	2	199312684	T	C	-0.0805	0.0177	8.96e-06	6958	TRUE	reported	13BWEK	0.3569	textfile	0.00295	21
Lactococcus	rs34757988	18	64699550	C	G	0.122	0.0229	8.95e-08	4055	TRUE	reported	4r0slR	0.326	textfile	0.00699	29
Lactococcus	rs757872	22	31532568	C	G	0.141	0.0276	4.37e-07	3792	TRUE	reported	4r0slR	0.2058	textfile	0.00683	26
Lactococcus	rs123059	17	2699935	C	T	-0.137	0.0275	1.27e-06	3760	TRUE	reported	4r0slR	0.2217	textfile	0.00654	25
Lactococcus	rs4766997	12	113161438	T	C	0.115	0.0238	2.06e-06	4053	TRUE	reported	4r0slR	0.2962	textfile	0.00567	23
Lactococcus	rs10417872	19	28767353	G	T	0.118	0.0245	1.29e-06	4056	TRUE	reported	4r0slR	0.2584	textfile	0.00571	23
Lactococcus	rs6674304	1	116887742	T	C	0.201	0.0442	6.18e-06	3869	TRUE	reported	4r0slR	0.0686	textfile	0.0053	21
Lactococcus	rs7992246	13	113472525	C	T	0.104	0.0231	4.45e-06	4057	TRUE	reported	4r0slR	0.3469	textfile	0.005	20
Lactococcus	rs55910161	10	71518643	T	C	0.146	0.0307	2.36e-06	3836	TRUE	reported	4r0slR	0.1352	textfile	0.00588	23
Lactococcus	rs12621813	2	31266049	A	G	0.108	0.024	6.61e-06	4057	TRUE	reported	4r0slR	0.2823	textfile	0.00501	20
Lactococcus	rs2293361	2	54114864	T	C	-0.199	0.0431	1.4e-06	3787	TRUE	reported	4r0slR	0.0646	textfile	0.00561	21
Lactococcus	rs17168302	7	14650221	A	G	0.192	0.0425	6.29e-06	4023	TRUE	reported	4r0slR	0.0656	textfile	0.00505	20
Marvinbryantia	rs61884471	11	45826561	A	G	0.124	0.0248	1.01e-06	11559	TRUE	reported	IxdvzM	0.0845	textfile	0.00217	25
Marvinbryantia	rs2724813	10	12516924	G	A	-0.0841	0.0168	6.28e-07	11610	TRUE	reported	IxdvzM	0.2008	textfile	0.00216	25
Marvinbryantia	rs1187983	1	58441860	T	C	-0.0935	0.0193	2.02e-06	11896	TRUE	reported	IxdvzM	0.1223	textfile	0.00197	23
Marvinbryantia	rs2842896	6	132881664	T	C	-0.0649	0.0131	7.25e-07	11709	TRUE	reported	IxdvzM	0.5278	textfile	0.00209	25
Marvinbryantia	rs11645029	16	5938448	C	G	-0.0606	0.0132	4.15e-06	11709	TRUE	reported	IxdvzM	0.4523	textfile	0.00181	21
Marvinbryantia	rs12963345	18	46255637	C	G	-0.0597	0.0132	6.6e-06	11709	TRUE	reported	IxdvzM	0.4583	textfile	0.00174	20
Marvinbryantia	rs2863363	3	166039765	G	A	0.0635	0.0136	3.11e-06	11950	TRUE	reported	IxdvzM	0.3678	textfile	0.00181	22
Marvinbryantia	rs72948274	11	79518683	C	A	-0.126	0.0272	3.26e-06	11561	TRUE	reported	IxdvzM	0.0577	textfile	0.00186	22
Marvinbryantia	rs146541147	19	4542097	A	G	0.119	0.0268	6.86e-06	10778	TRUE	reported	IxdvzM	0.0706	textfile	0.00182	20
Marvinbryantia	rs11620597	13	86079090	C	T	0.119	0.0272	7.8e-06	11031	TRUE	reported	IxdvzM	0.0527	textfile	0.00175	19
Marvinbryantia	rs8006832	14	21577837	T	G	-0.0952	0.0217	6.58e-06	11412	TRUE	reported	IxdvzM	0.1113	textfile	0.00169	19
Marvinbryantia	rs3125832	1	211400180	C	A	0.0679	0.015	5.03e-06	11709	TRUE	reported	IxdvzM	0.2624	textfile	0.00175	20
Methanobrevibacter	rs76029318	13	41963791	C	T	0.223	0.0454	1.08e-06	3387	TRUE	reported	ekgOU5	0.0646	textfile	0.00705	24
Methanobrevibacter	rs10202904	2	125440268	G	T	-0.113	0.0239	3.09e-06	3583	TRUE	reported	ekgOU5	0.4672	textfile	0.00617	22
Methanobrevibacter	rs894996	4	104418307	A	C	0.214	0.0456	3.82e-06	3479	TRUE	reported	ekgOU5	0.0716	textfile	0.0063	22
Methanobrevibacter	rs11018665	11	89349287	T	A	0.113	0.0254	7.03e-06	3586	TRUE	reported	ekgOU5	0.341	textfile	0.00548	20
Methanobrevibacter	rs1334944	10	112266046	C	T	0.115	0.0255	7.61e-06	3586	TRUE	reported	ekgOU5	0.2853	textfile	0.00564	20
Methanobrevibacter	rs6776814	3	15053083	C	T	-0.189	0.042	8.05e-06	3283	TRUE	reported	ekgOU5	0.0895	textfile	0.00613	20
Methanobrevibacter	rs4779844	15	31516919	C	G	0.11	0.0248	9.28e-06	3585	TRUE	reported	ekgOU5	0.3241	textfile	0.00542	20
Methanobrevibacter	rs4802933	19	52925820	G	A	-0.136	0.0308	9.74e-06	3586	TRUE	reported	ekgOU5	0.1779	textfile	0.00537	19
Odoribacter	rs503751	15	58063881	G	C	0.0618	0.0119	2.08e-07	14218	TRUE	reported	hYhscF	0.5199	textfile	0.0019	27
Odoribacter	rs77779484	12	67655943	A	G	-0.133	0.0269	6.56e-07	11935	TRUE	reported	hYhscF	0.0586	textfile	0.00207	25
Odoribacter	rs10423795	19	49523088	T	C	0.0551	0.0121	6.58e-06	14135	TRUE	reported	hYhscF	0.4066	textfile	0.00146	21
Odoribacter	rs6856150	4	11907559	A	G	0.0882	0.0194	6.06e-06	14597	TRUE	reported	hYhscF	0.1183	textfile	0.00141	21
Odoribacter	rs10093869	8	1266824	G	A	-0.0578	0.0125	3.67e-06	14218	TRUE	reported	hYhscF	0.3757	textfile	0.00149	21
Odoribacter	rs4793970	17	46763962	G	A	-0.0576	0.0129	6.03e-06	14687	TRUE	reported	hYhscF	0.3012	textfile	0.00135	20
Odoribacter	rs74553962	8	69677480	G	T	0.121	0.0264	9.49e-06	11803	TRUE	reported	hYhscF	0.0626	textfile	0.00179	21
Odoribacter	rs28417404	14	70944224	G	A	-0.0727	0.0161	3.68e-06	14698	TRUE	reported	hYhscF	0.169	textfile	0.00138	20
Odoribacter	rs16918425	11	6848360	T	A	0.1	0.0224	8.85e-06	13689	TRUE	reported	hYhscF	0.0746	textfile	0.00146	20
Olsenella	rs1035588	2	150077190	G	A	-0.108	0.0237	4.86e-06	3739	TRUE	reported	Ai5KgM	0.3827	textfile	0.00555	21
Olsenella	rs62112538	19	4925018	T	C	-0.199	0.0407	1.19e-06	3630	TRUE	reported	Ai5KgM	0.0805	textfile	0.00657	24
Olsenella	rs35225860	1	247642270	G	A	-0.224	0.0482	3.87e-06	3630	TRUE	reported	Ai5KgM	0.0567	textfile	0.00588	21
Olsenella	rs72691585	9	21884425	A	C	-0.249	0.0521	2.95e-06	3078	TRUE	reported	Ai5KgM	0.0686	textfile	0.00738	23
Olsenella	rs9460691	6	10422207	A	C	0.12	0.0269	7.28e-06	3739	TRUE	reported	Ai5KgM	0.2167	textfile	0.00531	20
Olsenella	rs17148768	10	10777085	A	G	0.14	0.0296	2.2e-06	3648	TRUE	reported	Ai5KgM	0.2117	textfile	0.00615	23
Olsenella	rs61090148	4	174810498	G	A	-0.105	0.0231	6.44e-06	3739	TRUE	reported	Ai5KgM	0.4225	textfile	0.00546	21
Olsenella	rs7540303	1	179629191	T	C	0.108	0.0236	5.32e-06	3739	TRUE	reported	Ai5KgM	0.4215	textfile	0.00556	21
Olsenella	rs2759329	1	231960352	A	G	-0.111	0.0237	3.43e-06	3739	TRUE	reported	Ai5KgM	0.34	textfile	0.00584	22
Olsenella	rs6046522	20	19969568	T	C	0.123	0.027	4.48e-06	3705	TRUE	reported	Ai5KgM	0.2863	textfile	0.00557	21
Olsenella	rs8066522	17	59632873	A	G	-0.107	0.024	9.7e-06	3739	TRUE	reported	Ai5KgM	0.3469	textfile	0.00523	20
Oscillibacter	rs234108	1	184942671	G	A	0.075	0.0153	9.16e-07	8694	TRUE	reported	zLwzSd	0.4801	textfile	0.00277	24
Oscillibacter	rs36095275	14	32270129	T	C	-0.0752	0.0157	1.4e-06	8694	TRUE	reported	zLwzSd	0.3618	textfile	0.00264	23
Oscillibacter	rs11627628	14	21479605	C	T	0.144	0.029	1.01e-06	8486	TRUE	reported	zLwzSd	0.0726	textfile	0.00289	25
Oscillibacter	rs9393920	6	28580593	G	A	-0.0745	0.0151	9.92e-07	8930	TRUE	reported	zLwzSd	0.4354	textfile	0.00271	24
Oscillibacter	rs133832	22	44834707	C	A	-0.0796	0.0162	1.15e-06	8926	TRUE	reported	zLwzSd	0.3131	textfile	0.00268	24
Oscillibacter	rs12649930	4	3656291	G	T	0.122	0.026	4.09e-06	8794	TRUE	reported	zLwzSd	0.0944	textfile	0.00249	22
Oscillibacter	rs75453768	10	116469806	T	G	0.122	0.0269	5.35e-06	8256	TRUE	reported	zLwzSd	0.0865	textfile	0.0025	21
Oscillibacter	rs16866406	2	179457147	G	A	0.0989	0.0209	3.08e-06	8930	TRUE	reported	zLwzSd	0.1392	textfile	0.0025	22
Oscillibacter	rs761240	20	49507892	G	T	-0.177	0.0389	2.04e-06	5185	TRUE	reported	zLwzSd	0.0666	textfile	0.00396	21
Oscillibacter	rs4506202	8	21598077	G	A	-0.0711	0.0152	3.21e-06	8694	TRUE	reported	zLwzSd	0.5159	textfile	0.0025	22
Oscillibacter	rs61883564	11	79013843	G	A	-0.101	0.0221	3.39e-06	8930	TRUE	reported	zLwzSd	0.1243	textfile	0.00235	21
Oscillibacter	rs16934185	9	1798324	G	A	-0.13	0.0282	4.38e-06	8492	TRUE	reported	zLwzSd	0.1044	textfile	0.00249	21
Oscillibacter	rs12417956	11	25973451	G	C	0.0785	0.0174	6.03e-06	8928	TRUE	reported	zLwzSd	0.2445	textfile	0.00228	20
Oscillibacter	rs6901560	6	36931994	G	C	0.0855	0.0187	6.21e-06	8525	TRUE	reported	zLwzSd	0.1988	textfile	0.00245	21
Oscillibacter	rs62206502	20	18003390	A	C	-0.0681	0.0151	6.6e-06	8883	TRUE	reported	zLwzSd	0.4592	textfile	0.00228	20
Oscillibacter	rs137917150	12	82366390	A	T	-0.175	0.0388	4.62e-06	5733	TRUE	reported	zLwzSd	0.0616	textfile	0.00353	20
Oscillibacter	rs11990279	8	11116314	C	T	-0.0825	0.018	4.94e-06	8528	TRUE	reported	zLwzSd	0.2396	textfile	0.00244	21
Oscillospira	rs12206468	6	18093691	A	G	-0.133	0.027	1.04e-06	9554	TRUE	reported	2cNLth	0.0636	textfile	0.00254	24
Oscillospira	rs73038677	3	172373615	A	T	-0.0832	0.0169	1.09e-06	10195	TRUE	reported	2cNLth	0.1819	textfile	0.00238	24
Oscillospira	rs1954532	14	28151415	C	T	-0.0826	0.0175	2.27e-06	9841	TRUE	reported	2cNLth	0.2087	textfile	0.00225	22
Oscillospira	rs28889936	4	89483300	C	A	0.114	0.0253	3.37e-06	9758	TRUE	reported	2cNLth	0.1083	textfile	0.00208	20
Oscillospira	rs751183	1	76803093	C	T	-0.0774	0.0172	6.85e-06	9841	TRUE	reported	2cNLth	0.2455	textfile	0.00205	20
Oscillospira	rs8076323	17	14881860	G	A	0.0715	0.0157	5.61e-06	10193	TRUE	reported	2cNLth	0.2575	textfile	0.00204	21
Oscillospira	rs72866977	6	56160483	C	A	-0.131	0.0282	5.63e-06	9098	TRUE	reported	2cNLth	0.0696	textfile	0.00236	21
Oscillospira	rs62422654	6	170474630	T	C	0.0898	0.0198	6.47e-06	9769	TRUE	reported	2cNLth	0.1471	textfile	0.0021	21
Oscillospira	rs12925026	16	89792856	C	T	0.136	0.0307	9.31e-06	8200	TRUE	reported	2cNLth	0.0726	textfile	0.00238	20
Oxalobacter	rs4428215	3	171947435	A	G	0.13	0.0242	7.51e-08	4655	TRUE	reported	EZLFdo	0.2604	textfile	0.00618	29
Oxalobacter	rs736744	9	87514407	T	C	0.118	0.0211	2.57e-08	4655	TRUE	reported	EZLFdo	0.4155	textfile	0.00664	31
Oxalobacter	rs6000536	22	37421469	T	C	-0.131	0.0254	2.06e-07	4654	TRUE	reported	EZLFdo	0.2107	textfile	0.00569	27
Oxalobacter	rs36057338	4	189935314	T	G	0.208	0.0421	8.8e-07	4244	TRUE	reported	EZLFdo	0.0755	textfile	0.0057	24
Oxalobacter	rs6071435	20	59502888	A	T	-0.106	0.0215	1.07e-06	4635	TRUE	reported	EZLFdo	0.3638	textfile	0.00517	24
Oxalobacter	rs12002250	9	19682558	C	A	0.217	0.0466	1.42e-06	4297	TRUE	reported	EZLFdo	0.0596	textfile	0.00502	22
Oxalobacter	rs1569853	6	38550301	C	T	-0.138	0.0297	3.65e-06	4492	TRUE	reported	EZLFdo	0.1382	textfile	0.00479	22
Oxalobacter	rs11108500	12	96819204	G	A	-0.199	0.0427	3.74e-06	4303	TRUE	reported	EZLFdo	0.0765	textfile	0.00502	22
Oxalobacter	rs10464997	8	20902693	A	G	0.138	0.0295	3.3e-06	4650	TRUE	reported	EZLFdo	0.1531	textfile	0.00467	22
Oxalobacter	rs111966731	15	93941937	C	T	0.213	0.0472	7.3e-06	3931	TRUE	reported	EZLFdo	0.0716	textfile	0.00517	20
Oxalobacter	rs6993398	8	115560689	A	G	0.127	0.0279	7.13e-06	4656	TRUE	reported	EZLFdo	0.1531	textfile	0.00445	21
Oxalobacter	rs3862635	11	126582578	T	C	-0.172	0.0394	9.19e-06	4469	TRUE	reported	EZLFdo	0.0785	textfile	0.00425	19
Parabacteroides	rs60884758	9	2217340	T	C	-0.0703	0.0142	5.71e-07	17293	TRUE	reported	zTkgYk	0.165	textfile	0.00141	24
Parabacteroides	rs3860755	5	169360155	C	G	0.0559	0.0117	1.71e-06	17294	TRUE	reported	zTkgYk	0.3082	textfile	0.00133	23
Parabacteroides	rs4236095	6	47368687	A	G	0.0762	0.0157	1.93e-06	16383	TRUE	reported	zTkgYk	0.1252	textfile	0.00143	24
Parabacteroides	rs115602804	3	191572365	A	G	0.103	0.0223	1.93e-06	16394	TRUE	reported	zTkgYk	0.0666	textfile	0.0013	21
Parabacteroides	rs114567323	3	52354847	C	T	0.186	0.0405	5.65e-06	5859	TRUE	reported	zTkgYk	0.0467	textfile	0.0036	21
Parabacteroides	rs7298818	12	56396953	T	C	0.0889	0.0201	8.54e-06	16510	TRUE	reported	zTkgYk	0.0765	textfile	0.00118	20
Parabacteroides	rs6657302	1	85585609	C	T	-0.105	0.0226	9.76e-06	16552	TRUE	reported	zTkgYk	0.0517	textfile	0.0013	21
Parabacteroides	rs11965579	6	165969505	C	G	0.163	0.0382	8.87e-06	3890	TRUE	reported	zTkgYk	0.0348	textfile	0.00465	18
Parabacteroides	rs17141986	16	7045276	C	G	0.05	0.0111	7.27e-06	16825	TRUE	reported	zTkgYk	0.4274	textfile	0.0012	20
Parabacteroides	rs72893646	2	38037203	T	A	-0.0716	0.0157	8.83e-06	16508	TRUE	reported	zTkgYk	0.1282	textfile	0.00126	21
Paraprevotella	rs2081023	5	174606261	G	A	-0.123	0.0237	2.64e-07	7178	TRUE	reported	yUVWuq	0.1024	textfile	0.00373	27
Paraprevotella	rs9900242	17	69135631	G	A	-0.0853	0.0175	1.14e-06	6900	TRUE	reported	yUVWuq	0.3608	textfile	0.00342	24
Paraprevotella	rs9602779	13	86162420	C	A	-0.107	0.022	6.93e-07	7177	TRUE	reported	yUVWuq	0.173	textfile	0.00326	23
Paraprevotella	rs140997932	3	149298792	C	T	-0.162	0.0354	2.11e-06	6187	TRUE	reported	yUVWuq	0.0646	textfile	0.00339	21
Paraprevotella	rs145020347	11	114526679	G	A	-0.125	0.0262	4.03e-06	6859	TRUE	reported	yUVWuq	0.1392	textfile	0.00328	23
Paraprevotella	rs4767113	12	114131978	T	C	0.0882	0.0184	2.14e-06	6900	TRUE	reported	yUVWuq	0.2873	textfile	0.00333	23
Paraprevotella	rs3008582	1	195971173	C	T	0.106	0.0227	4.36e-06	7175	TRUE	reported	yUVWuq	0.1322	textfile	0.00301	22
Paraprevotella	rs4756632	11	41079703	T	G	-0.139	0.029	3.82e-06	7179	TRUE	reported	yUVWuq	0.0934	textfile	0.00319	23
Paraprevotella	rs10842464	12	25249743	C	T	-0.0758	0.0173	6.6e-06	7178	TRUE	reported	yUVWuq	0.4185	textfile	0.00268	19
Paraprevotella	rs3801748	7	81759508	A	G	0.078	0.0172	5.2e-06	7179	TRUE	reported	yUVWuq	0.3459	textfile	0.00286	21
Paraprevotella	rs7240324	18	69623804	G	T	-0.102	0.0227	5.96e-06	6900	TRUE	reported	yUVWuq	0.1909	textfile	0.00294	20
Paraprevotella	rs17109926	12	71978728	G	A	-0.0988	0.0216	6.75e-06	7179	TRUE	reported	yUVWuq	0.1879	textfile	0.0029	21
Paraprevotella	rs17785622	6	83459314	G	A	0.248	0.0524	1.93e-06	3288	TRUE	reported	yUVWuq	0.0596	textfile	0.00676	22
Parasutterella	rs2387977	20	25599776	C	T	-0.0682	0.0135	5.38e-07	11345	TRUE	reported	rzpggz	0.4583	textfile	0.00225	26
Parasutterella	rs7572229	2	72235444	A	G	0.0663	0.0133	6.32e-07	11383	TRUE	reported	rzpggz	0.4901	textfile	0.00219	25
Parasutterella	rs35414597	4	15565736	A	T	-0.0685	0.0142	1.51e-06	11386	TRUE	reported	rzpggz	0.339	textfile	0.00204	23
Parasutterella	rs6828768	4	65556925	T	C	0.0637	0.0133	1.78e-06	11386	TRUE	reported	rzpggz	0.5	textfile	0.00202	23
Parasutterella	rs10899911	10	44293839	G	A	-0.0717	0.0148	1.15e-06	11386	TRUE	reported	rzpggz	0.2724	textfile	0.00205	23
Parasutterella	rs7303158	12	5275540	T	C	0.0647	0.0134	1.33e-06	11386	TRUE	reported	rzpggz	0.4423	textfile	0.00203	23
Parasutterella	rs78383039	2	178954708	C	T	-0.146	0.0297	1.57e-06	9174	TRUE	reported	rzpggz	0.0666	textfile	0.00264	24
Parasutterella	rs35055552	8	114804024	C	T	0.11	0.0235	3.35e-06	9970	TRUE	reported	rzpggz	0.0775	textfile	0.00217	22
Parasutterella	rs2090816	6	137615592	C	A	0.0841	0.0177	2.9e-06	11385	TRUE	reported	rzpggz	0.1571	textfile	0.00197	22
Parasutterella	rs1403396	12	126498824	T	A	-0.0757	0.0159	2.76e-06	11378	TRUE	reported	rzpggz	0.2147	textfile	0.00199	23
Parasutterella	rs55877868	17	14692867	C	A	-0.104	0.0228	2.87e-06	10588	TRUE	reported	rzpggz	0.0964	textfile	0.00198	21
Parasutterella	rs8039785	15	67316307	G	T	0.0618	0.0133	3.62e-06	11383	TRUE	reported	rzpggz	0.4523	textfile	0.0019	22
Parasutterella	rs823424	8	16674526	A	G	-0.0713	0.0157	4.95e-06	11386	TRUE	reported	rzpggz	0.2097	textfile	0.00181	21
Parasutterella	rs7311004	12	53260710	C	T	-0.0618	0.0136	5.92e-06	11384	TRUE	reported	rzpggz	0.3757	textfile	0.0018	20
Parasutterella	rs62273907	3	156550415	G	A	0.229	0.0502	5.88e-06	3691	TRUE	reported	rzpggz	0.0497	textfile	0.00562	21
Parasutterella	rs6809952	3	193896709	A	G	-0.0685	0.0151	8.13e-06	11077	TRUE	reported	rzpggz	0.2734	textfile	0.00186	21
Parasutterella	rs11715853	3	30163689	A	G	-0.0663	0.0146	6.23e-06	11386	TRUE	reported	rzpggz	0.3141	textfile	0.0018	21
Peptococcus	rs75754569	3	17793504	G	C	0.181	0.0319	1.1e-08	5481	TRUE	reported	JWI7RI	0.1103	textfile	0.00585	32
Peptococcus	rs77681628	13	91182556	T	C	0.2	0.0387	2.69e-07	4842	TRUE	reported	JWI7RI	0.0586	textfile	0.00549	27
Peptococcus	rs10031059	4	35358594	C	T	-0.121	0.0226	1.24e-07	5526	TRUE	reported	JWI7RI	0.2207	textfile	0.00518	29
Peptococcus	rs6918730	6	99020289	A	G	0.135	0.029	1.15e-06	5656	TRUE	reported	JWI7RI	0.0974	textfile	0.00384	22
Peptococcus	rs413827	14	57985112	A	G	0.11	0.0238	3.3e-06	5482	TRUE	reported	JWI7RI	0.2127	textfile	0.00391	22
Peptococcus	rs2054133	2	33691809	A	G	0.0895	0.0188	2.14e-06	5657	TRUE	reported	JWI7RI	0.4742	textfile	0.00398	23
Peptococcus	rs11001941	10	78716030	A	G	-0.196	0.0392	1.33e-06	5607	TRUE	reported	JWI7RI	0.0676	textfile	0.00442	25
Peptococcus	rs7033353	9	104595848	G	T	0.0902	0.019	2.22e-06	5657	TRUE	reported	JWI7RI	0.4195	textfile	0.00397	23
Peptococcus	rs5770862	22	50973113	C	T	0.162	0.0357	3.22e-06	5431	TRUE	reported	JWI7RI	0.0666	textfile	0.00378	21
Peptococcus	rs34282744	15	75073172	C	G	0.192	0.04	1.84e-06	5257	TRUE	reported	JWI7RI	0.0616	textfile	0.00436	23
Peptococcus	rs72850165	11	968356	C	T	-0.134	0.03	5.74e-06	5627	TRUE	reported	JWI7RI	0.1083	textfile	0.00354	20
Peptococcus	rs11030569	11	4019788	T	A	-0.174	0.0374	3.13e-06	5329	TRUE	reported	JWI7RI	0.0775	textfile	0.00404	22
Peptococcus	rs7766680	6	162239191	C	G	0.0977	0.0214	3.51e-06	5655	TRUE	reported	JWI7RI	0.2485	textfile	0.00367	21
Peptococcus	rs74592222	1	75971700	A	G	0.138	0.0303	8.55e-06	5329	TRUE	reported	JWI7RI	0.1173	textfile	0.00388	21
Peptococcus	rs36121075	20	43118017	G	A	-0.141	0.0306	6.99e-06	5301	TRUE	reported	JWI7RI	0.1282	textfile	0.00396	21
Peptococcus	rs12069354	1	216223782	T	C	0.168	0.038	9.28e-06	5352	TRUE	reported	JWI7RI	0.0666	textfile	0.00363	20
Phascolarctobacterium	rs75882962	12	53098742	C	T	0.0969	0.0191	3.19e-07	10710	TRUE	reported	MkrAnV	0.167	textfile	0.00241	26
Phascolarctobacterium	rs56157888	4	183252836	C	A	0.0955	0.0194	1.09e-06	10031	TRUE	reported	MkrAnV	0.17	textfile	0.00241	24
Phascolarctobacterium	rs56069061	3	168339417	A	G	-0.111	0.0231	1.87e-06	11007	TRUE	reported	MkrAnV	0.1014	textfile	0.00211	23
Phascolarctobacterium	rs74540770	3	186553389	A	G	-0.121	0.0259	3.6e-06	9403	TRUE	reported	MkrAnV	0.0646	textfile	0.00232	22
Phascolarctobacterium	rs76124218	17	73584441	G	C	-0.159	0.0345	2.67e-06	7314	TRUE	reported	MkrAnV	0.0517	textfile	0.00292	21
Phascolarctobacterium	rs6427992	1	203102563	C	G	-0.0652	0.0138	2.09e-06	11113	TRUE	reported	MkrAnV	0.3926	textfile	0.00202	23
Phascolarctobacterium	rs12618201	2	174436533	G	A	0.0642	0.0138	3.38e-06	11113	TRUE	reported	MkrAnV	0.3469	textfile	0.00194	22
Phascolarctobacterium	rs74847270	22	47841258	G	A	-0.105	0.0231	5.73e-06	11098	TRUE	reported	MkrAnV	0.0875	textfile	0.00185	21
Phascolarctobacterium	rs1264476	8	102434276	G	T	0.0767	0.0166	4.3e-06	11104	TRUE	reported	MkrAnV	0.1998	textfile	0.00192	21
Phascolarctobacterium	rs28525131	14	21358155	A	G	-0.119	0.0269	8.23e-06	10457	TRUE	reported	MkrAnV	0.0944	textfile	0.00186	19
Phascolarctobacterium	rs7982713	13	71376322	A	G	0.0727	0.0163	9.72e-06	10710	TRUE	reported	MkrAnV	0.2286	textfile	0.00185	20
Phascolarctobacterium	rs11929846	4	17051156	C	T	-0.0697	0.0158	8.88e-06	11114	TRUE	reported	MkrAnV	0.2097	textfile	0.00175	19
Prevotella7	rs430270	3	60474379	C	A	0.139	0.0297	2.87e-06	3318	TRUE	reported	VSN8nq	0.2008	textfile	0.00657	22
Prevotella7	rs57404562	2	12101762	A	C	0.155	0.0316	6.22e-07	3487	TRUE	reported	VSN8nq	0.1799	textfile	0.00689	24
Prevotella7	rs9959718	18	71442664	A	G	0.133	0.0275	1.9e-06	3489	TRUE	reported	VSN8nq	0.2495	textfile	0.00664	23
Prevotella7	rs9608249	22	24613952	G	A	-0.158	0.0336	2.07e-06	3482	TRUE	reported	VSN8nq	0.171	textfile	0.00632	22
Prevotella7	rs2240542	2	242066314	T	C	0.121	0.0262	4.84e-06	3489	TRUE	reported	VSN8nq	0.2575	textfile	0.00607	21
Prevotella7	rs2918132	10	133000320	T	C	-0.115	0.0255	6.42e-06	3318	TRUE	reported	VSN8nq	0.3678	textfile	0.00606	20
Prevotella7	rs16937247	11	19943115	C	G	0.146	0.0352	9.64e-06	3486	TRUE	reported	VSN8nq	0.1402	textfile	0.00493	17
Prevotella7	rs118038478	16	47237609	G	A	0.206	0.0469	7.85e-06	3295	TRUE	reported	VSN8nq	0.0755	textfile	0.0058	19
Prevotella7	rs12124567	1	3343802	G	A	-0.121	0.0275	9.49e-06	3283	TRUE	reported	VSN8nq	0.2624	textfile	0.00589	19
Prevotella7	rs12195431	6	91019654	C	T	0.197	0.0442	8.73e-06	3489	TRUE	reported	VSN8nq	0.0785	textfile	0.00563	20
Prevotella7	rs9426434	1	29736216	C	T	-0.124	0.0279	9.72e-06	3318	TRUE	reported	VSN8nq	0.2734	textfile	0.00591	20
Prevotella7	rs79263163	11	39821773	C	A	-0.144	0.0315	7.51e-06	3489	TRUE	reported	VSN8nq	0.1849	textfile	0.00595	21
Prevotella9	rs111509883	19	639161	C	T	0.171	0.0348	1.24e-06	6960	TRUE	reported	7o2LCy	0.0845	textfile	0.00347	24
Prevotella9	rs2683313	8	19115604	G	A	-0.0725	0.0152	1.69e-06	10260	TRUE	reported	7o2LCy	0.3082	textfile	0.00222	23
Prevotella9	rs117271932	22	44236460	G	A	0.208	0.044	2.82e-06	4878	TRUE	reported	7o2LCy	0.0467	textfile	0.00456	22
Prevotella9	rs10512344	9	109009495	G	C	0.247	0.0544	3.19e-06	3063	TRUE	reported	7o2LCy	0.0328	textfile	0.0067	21
Prevotella9	rs9428102	1	118852817	G	A	-0.0779	0.0176	4.62e-06	10264	TRUE	reported	7o2LCy	0.2366	textfile	0.0019	20
Prevotella9	rs746764	20	21470713	C	T	-0.0916	0.0193	2.04e-06	9385	TRUE	reported	7o2LCy	0.173	textfile	0.00239	22
Prevotella9	rs16966465	15	38513730	C	G	0.0743	0.0165	9.33e-06	10261	TRUE	reported	7o2LCy	0.2346	textfile	0.00197	20
Prevotella9	rs2104588	10	12497581	C	T	0.106	0.0238	8.13e-06	9268	TRUE	reported	7o2LCy	0.1193	textfile	0.00212	20
Prevotella9	rs11199734	10	122819400	T	A	0.077	0.0169	7e-06	10263	TRUE	reported	7o2LCy	0.2177	textfile	0.00201	21
Prevotella9	rs7232121	18	19993452	C	G	0.0671	0.0144	3.76e-06	9790	TRUE	reported	7o2LCy	0.4791	textfile	0.00221	22
Prevotella9	rs11685699	2	11232685	T	C	-0.141	0.0296	2.03e-06	8342	TRUE	reported	7o2LCy	0.0825	textfile	0.00273	23
Prevotella9	rs9613013	22	26152738	A	G	0.0918	0.0203	6.1e-06	9790	TRUE	reported	7o2LCy	0.1451	textfile	0.00209	20
Prevotella9	rs2495052	1	14161251	G	A	0.0839	0.0189	8.97e-06	9790	TRUE	reported	7o2LCy	0.1789	textfile	0.00202	20
Prevotella9	rs72815774	2	91954502	C	T	-0.176	0.0393	8.78e-06	5728	TRUE	reported	7o2LCy	0.0706	textfile	0.0035	20
Prevotella9	rs4968431	17	59421778	T	G	0.064	0.0144	8.58e-06	10271	TRUE	reported	7o2LCy	0.3638	textfile	0.00192	20
Prevotella9	rs7976209	12	1794470	C	T	-0.0871	0.0198	7.28e-06	10263	TRUE	reported	7o2LCy	0.167	textfile	0.00188	19
Prevotella9	rs12648235	4	161115744	C	T	0.0786	0.0178	7.39e-06	10271	TRUE	reported	7o2LCy	0.1571	textfile	0.0019	20
Prevotella9	rs1304512	5	63736025	A	G	0.0762	0.0166	5.29e-06	9790	TRUE	reported	7o2LCy	0.2187	textfile	0.00215	21
Prevotella9	rs7237249	18	71992502	T	C	-0.0824	0.0182	8.93e-06	10271	TRUE	reported	7o2LCy	0.1352	textfile	0.00199	20
RikenellaceaeRC9gutgroup	rs2900503	9	112657543	T	G	-0.172	0.0327	1.55e-07	3320	TRUE	reported	ZJlwS9	0.171	textfile	0.00831	28
RikenellaceaeRC9gutgroup	rs17582787	4	149562638	G	A	-0.158	0.034	3.55e-06	3320	TRUE	reported	ZJlwS9	0.1292	textfile	0.00644	22
RikenellaceaeRC9gutgroup	rs7113155	11	102429543	C	G	0.114	0.0248	5.26e-06	3334	TRUE	reported	ZJlwS9	0.4523	textfile	0.00635	21
RikenellaceaeRC9gutgroup	rs4270579	4	84698188	A	G	-0.118	0.0271	5.46e-06	3331	TRUE	reported	ZJlwS9	0.3042	textfile	0.00566	19
RikenellaceaeRC9gutgroup	rs2998141	10	135010198	C	T	-0.136	0.0293	4.42e-06	3330	TRUE	reported	ZJlwS9	0.2217	textfile	0.00646	22
RikenellaceaeRC9gutgroup	rs4717843	7	73334987	T	G	-0.119	0.0261	4.72e-06	3220	TRUE	reported	ZJlwS9	0.3618	textfile	0.00648	21
RikenellaceaeRC9gutgroup	rs9887954	1	164800873	A	G	-0.115	0.0249	4.81e-06	3330	TRUE	reported	ZJlwS9	0.4364	textfile	0.00635	21
RikenellaceaeRC9gutgroup	rs7193937	16	76605358	C	G	0.124	0.0277	6.19e-06	3220	TRUE	reported	ZJlwS9	0.2893	textfile	0.00618	20
RikenellaceaeRC9gutgroup	rs80309088	6	165668732	A	G	0.174	0.0383	4.56e-06	3170	TRUE	reported	ZJlwS9	0.1292	textfile	0.00646	21
RikenellaceaeRC9gutgroup	rs12501673	4	163830516	G	A	0.116	0.0262	6.29e-06	3334	TRUE	reported	ZJlwS9	0.325	textfile	0.00587	20
RikenellaceaeRC9gutgroup	rs17032291	4	155865671	C	T	-0.17	0.0368	6.61e-06	3206	TRUE	reported	ZJlwS9	0.1412	textfile	0.00657	21
RikenellaceaeRC9gutgroup	rs2074881	19	1970021	C	T	-0.142	0.0324	9.45e-06	3315	TRUE	reported	ZJlwS9	0.1789	textfile	0.00578	19
RikenellaceaeRC9gutgroup	rs7712231	5	31406285	G	A	0.156	0.035	7.97e-06	3334	TRUE	reported	ZJlwS9	0.165	textfile	0.00593	20
Romboutsia	rs61841503	10	17019559	A	G	0.0929	0.0171	4e-08	13568	TRUE	reported	ywwLHb	0.1372	textfile	0.00216	29
Romboutsia	rs10279978	7	5319387	G	A	-0.0622	0.0128	1.17e-06	14143	TRUE	reported	ywwLHb	0.3479	textfile	0.00168	24
Romboutsia	rs16843578	1	171903885	T	C	-0.0875	0.0197	5.08e-06	14186	TRUE	reported	ywwLHb	0.0825	textfile	0.00139	20
Romboutsia	rs77702691	13	88725540	G	A	-0.0944	0.0209	7.37e-06	12487	TRUE	reported	ywwLHb	0.1024	textfile	0.00164	20
Romboutsia	rs75987356	2	16066705	A	G	-0.13	0.028	6.71e-06	10466	TRUE	reported	ywwLHb	0.0686	textfile	0.00204	21
Romboutsia	rs75200530	8	5088054	G	T	-0.191	0.0421	5.07e-06	5246	TRUE	reported	ywwLHb	0.0467	textfile	0.00389	20
Romboutsia	rs9567264	13	32720756	T	C	0.058	0.0127	5.76e-06	14180	TRUE	reported	ywwLHb	0.3201	textfile	0.00146	21
Romboutsia	rs34302036	7	78136725	G	A	0.055	0.0121	5.88e-06	14185	TRUE	reported	ywwLHb	0.4145	textfile	0.00146	21
Romboutsia	rs7109293	11	133834657	G	A	0.0919	0.0206	6.98e-06	14141	TRUE	reported	ywwLHb	0.0924	textfile	0.00141	20
Romboutsia	rs114398731	5	57229635	C	G	-0.131	0.0294	7.96e-06	10326	TRUE	reported	ywwLHb	0.0358	textfile	0.00192	20
Romboutsia	rs28603357	7	106406824	C	T	-0.215	0.0475	8.52e-06	3693	TRUE	reported	ywwLHb	0.0636	textfile	0.00552	20
Romboutsia	rs11221428	11	99665050	C	T	-0.0727	0.0158	6.49e-06	14187	TRUE	reported	ywwLHb	0.1551	textfile	0.00148	21
Romboutsia	rs9389266	6	135411737	G	T	0.0723	0.0162	9.38e-06	14187	TRUE	reported	ywwLHb	0.169	textfile	0.0014	20
Romboutsia	rs62504452	7	145760298	G	A	-0.071	0.0157	4.66e-06	14178	TRUE	reported	ywwLHb	0.166	textfile	0.00145	21
Roseburia	rs2034589	16	8307948	C	G	0.063	0.0123	5.01e-07	17846	TRUE	reported	Ecqqj1	0.2276	textfile	0.00146	26
Roseburia	rs116270582	4	119349	A	T	-0.154	0.0329	1.2e-06	9099	TRUE	reported	Ecqqj1	0.0487	textfile	0.00239	22
Roseburia	rs2160994	12	50650057	C	T	0.0551	0.0112	9.7e-07	17444	TRUE	reported	Ecqqj1	0.3797	textfile	0.00137	24
Roseburia	rs16910295	11	12009569	C	T	-0.098	0.021	2.91e-06	16648	TRUE	reported	Ecqqj1	0.0606	textfile	0.00131	22
Roseburia	rs12740451	1	95178974	C	T	0.0698	0.0154	7.34e-06	17837	TRUE	reported	Ecqqj1	0.1252	textfile	0.00115	21
Roseburia	rs6445851	3	57116228	A	G	-0.0497	0.0108	3.53e-06	17851	TRUE	reported	Ecqqj1	0.4006	textfile	0.00118	21
Roseburia	rs9300744	13	103117486	T	C	-0.0588	0.0126	4.75e-06	17854	TRUE	reported	Ecqqj1	0.2386	textfile	0.00122	22
Roseburia	rs2943022	5	89598914	C	T	0.0494	0.0107	4.11e-06	17854	TRUE	reported	Ecqqj1	0.4602	textfile	0.0012	21
Roseburia	rs6930661	6	12774611	T	C	-0.0962	0.0205	2.48e-06	16945	TRUE	reported	Ecqqj1	0.0755	textfile	0.0013	22
Roseburia	rs4748237	10	16051097	C	G	0.0488	0.0106	4.67e-06	17851	TRUE	reported	Ecqqj1	0.4046	textfile	0.00118	21
Roseburia	rs147990086	1	145655256	G	A	-0.0579	0.0132	8.93e-06	17840	TRUE	reported	Ecqqj1	0.1909	textfile	0.00107	19
Roseburia	rs329182	5	125076494	C	T	0.069	0.0153	5.9e-06	17854	TRUE	reported	Ecqqj1	0.1571	textfile	0.00114	20
Roseburia	rs302266	1	194183650	C	T	-0.0777	0.0173	8.13e-06	17056	TRUE	reported	Ecqqj1	0.1203	textfile	0.00118	20
Roseburia	rs75326254	6	166170836	T	C	-0.105	0.0231	7.5e-06	15893	TRUE	reported	Ecqqj1	0.0636	textfile	0.00129	21
Roseburia	rs55858165	15	86512809	C	A	0.179	0.0405	9.99e-06	5447	TRUE	reported	Ecqqj1	0.0775	textfile	0.00359	20
Roseburia	rs57466170	15	37859065	T	C	0.0741	0.0172	8.3e-06	17333	TRUE	reported	Ecqqj1	0.0865	textfile	0.00108	19
Roseburia	rs78753150	5	144135655	C	A	0.0969	0.0214	9.98e-06	16303	TRUE	reported	Ecqqj1	0.0586	textfile	0.00125	20
Ruminiclostridium5	rs243585	21	19151940	G	C	-0.0586	0.0121	1.33e-06	16906	TRUE	reported	5WQJPO	0.3012	textfile	0.00138	23
Ruminiclostridium5	rs2286384	12	1891043	C	G	-0.0519	0.0107	1.44e-06	17394	TRUE	reported	5WQJPO	0.501	textfile	0.00134	23
Ruminiclostridium5	rs79968837	20	41177956	G	A	-0.095	0.0194	1.15e-06	16602	TRUE	reported	5WQJPO	0.0686	textfile	0.00145	24
Ruminiclostridium5	rs2482038	10	12835085	A	C	0.0519	0.0109	1.7e-06	17396	TRUE	reported	5WQJPO	0.4384	textfile	0.00131	23
Ruminiclostridium5	rs113753996	5	32477664	C	T	0.0821	0.0174	3.99e-06	16680	TRUE	reported	5WQJPO	0.1372	textfile	0.00132	22
Ruminiclostridium5	rs1492620	6	50405920	C	T	-0.0831	0.018	3.53e-06	17397	TRUE	reported	5WQJPO	0.0805	textfile	0.00122	21
Ruminiclostridium5	rs2791343	8	131316030	C	T	0.0517	0.0113	5.54e-06	17392	TRUE	reported	5WQJPO	0.34	textfile	0.0012	21
Ruminiclostridium5	rs10827477	10	35262588	G	A	-0.0547	0.0115	2.19e-06	17391	TRUE	reported	5WQJPO	0.3151	textfile	0.0013	23
Ruminiclostridium5	rs6121460	20	60293505	A	G	0.0933	0.0199	2.64e-06	17318	TRUE	reported	5WQJPO	0.0805	textfile	0.00126	22
Ruminiclostridium5	rs2801960	1	41878680	G	C	0.0521	0.0115	6.21e-06	17387	TRUE	reported	5WQJPO	0.3181	textfile	0.00118	20
Ruminiclostridium5	rs8053158	16	86769909	G	A	-0.0741	0.0159	5.9e-06	17397	TRUE	reported	5WQJPO	0.1203	textfile	0.00124	22
Ruminiclostridium5	rs1223978	13	108775162	C	T	0.0484	0.0108	8.16e-06	17381	TRUE	reported	5WQJPO	0.4801	textfile	0.00115	20
Ruminiclostridium5	rs73002572	2	103755970	C	G	0.182	0.0414	8.82e-06	3761	TRUE	reported	5WQJPO	0.0547	textfile	0.00509	19
Ruminiclostridium5	rs2833828	21	33811886	A	G	0.049	0.0109	6.82e-06	17397	TRUE	reported	5WQJPO	0.4533	textfile	0.00116	20
Ruminiclostridium5	rs4955951	3	55243531	G	A	-0.0714	0.0166	9.96e-06	17397	TRUE	reported	5WQJPO	0.0924	textfile	0.00106	19
Ruminiclostridium6	rs1756364	14	20954661	T	G	0.0999	0.0197	2.54e-07	12933	TRUE	reported	s9tohI	0.1213	textfile	0.00198	26
Ruminiclostridium6	rs71414120	14	56938952	G	T	0.201	0.0406	1.08e-06	5567	TRUE	reported	s9tohI	0.0765	textfile	0.00437	24
Ruminiclostridium6	rs61060922	16	72136154	G	T	0.159	0.0322	1.09e-06	8955	TRUE	reported	s9tohI	0.0447	textfile	0.00272	24
Ruminiclostridium6	rs79968172	1	240503826	A	G	0.116	0.0243	1.66e-06	12802	TRUE	reported	s9tohI	0.0557	textfile	0.00178	23
Ruminiclostridium6	rs77193512	11	40289063	G	A	0.0737	0.0153	1.3e-06	13380	TRUE	reported	s9tohI	0.167	textfile	0.00173	23
Ruminiclostridium6	rs11992182	8	79766499	C	A	0.0625	0.0138	4.65e-06	13381	TRUE	reported	s9tohI	0.2883	textfile	0.00153	21
Ruminiclostridium6	rs72991535	18	76018244	G	T	0.136	0.0295	4.95e-06	9642	TRUE	reported	s9tohI	0.0596	textfile	0.00218	21
Ruminiclostridium6	rs663262	11	86179076	C	T	-0.135	0.0311	3.39e-06	7876	TRUE	reported	s9tohI	0.0517	textfile	0.00239	19
Ruminiclostridium6	rs9555756	13	111703249	C	A	-0.0804	0.0177	7.1e-06	13369	TRUE	reported	s9tohI	0.1243	textfile	0.00155	21
Ruminiclostridium6	rs792058	2	5548605	A	G	0.0554	0.0125	8.58e-06	12933	TRUE	reported	s9tohI	0.4274	textfile	0.00151	20
Ruminiclostridium6	rs10829821	10	132651293	C	T	-0.0976	0.0216	3.47e-06	12802	TRUE	reported	s9tohI	0.0855	textfile	0.00159	20
Ruminiclostridium6	rs67479537	19	10115515	C	T	0.119	0.0265	9.3e-06	11613	TRUE	reported	s9tohI	0.0795	textfile	0.00173	20
Ruminiclostridium6	rs1871858	15	61047117	G	C	-0.105	0.0237	9.12e-06	12818	TRUE	reported	s9tohI	0.0795	textfile	0.00154	20
Ruminiclostridium6	rs116969552	10	128214403	G	A	-0.167	0.0377	9.16e-06	6824	TRUE	reported	s9tohI	0.0358	textfile	0.00287	20
Ruminiclostridium6	rs2548459	19	49209339	T	C	0.0555	0.0123	6.4e-06	13377	TRUE	reported	s9tohI	0.4702	textfile	0.00153	20
Ruminiclostridium6	rs73176030	7	101271282	C	T	0.0587	0.0132	7.29e-06	13378	TRUE	reported	s9tohI	0.3181	textfile	0.00147	20
Ruminiclostridium6	rs35362464	4	36478011	A	C	0.072	0.0165	8.99e-06	13308	TRUE	reported	s9tohI	0.1511	textfile	0.00142	19
Ruminiclostridium9	rs57665991	3	157841287	G	C	-0.0642	0.0123	2.07e-07	16725	TRUE	reported	ADUafZ	0.2386	textfile	0.00161	27
Ruminiclostridium9	rs12040548	1	247710285	T	G	0.057	0.0122	3.15e-06	16721	TRUE	reported	ADUafZ	0.3111	textfile	0.0013	22
Ruminiclostridium9	rs115044523	7	47013498	A	G	-0.098	0.0203	2.37e-06	16107	TRUE	reported	ADUafZ	0.0915	textfile	0.00145	23
Ruminiclostridium9	rs12419854	11	68886460	A	T	-0.0728	0.0156	3.18e-06	16027	TRUE	reported	ADUafZ	0.1779	textfile	0.00136	22
Ruminiclostridium9	rs6082461	20	2210530	C	A	0.0586	0.0131	4.87e-06	16650	TRUE	reported	ADUafZ	0.2068	textfile	0.0012	20
Ruminiclostridium9	rs113048721	9	74214419	G	C	0.0601	0.0133	4.1e-06	16719	TRUE	reported	ADUafZ	0.2386	textfile	0.00122	20
Ruminiclostridium9	rs918449	19	34371198	G	A	-0.0951	0.0197	2.56e-06	16725	TRUE	reported	ADUafZ	0.0696	textfile	0.00139	23
Ruminiclostridium9	rs73592673	6	128568828	T	A	-0.0816	0.017	2.14e-06	15493	TRUE	reported	ADUafZ	0.1471	textfile	0.00149	23
Ruminiclostridium9	rs79082720	7	155701010	G	C	0.0929	0.0205	6.47e-06	16094	TRUE	reported	ADUafZ	0.0954	textfile	0.00127	21
Ruminiclostridium9	rs74303178	8	14697544	C	T	0.0533	0.0119	7.92e-06	16706	TRUE	reported	ADUafZ	0.3201	textfile	0.00119	20
Ruminiclostridium9	rs13033315	2	204706865	A	T	0.0511	0.0111	5.68e-06	16724	TRUE	reported	ADUafZ	0.4503	textfile	0.00126	21
Ruminiclostridium9	rs9809789	3	29179983	T	C	-0.0717	0.016	8.72e-06	16025	TRUE	reported	ADUafZ	0.168	textfile	0.00126	20
Ruminiclostridium9	rs9522712	13	90441578	C	T	0.07	0.0155	4.66e-06	16725	TRUE	reported	ADUafZ	0.1451	textfile	0.00122	20
Ruminiclostridium9	rs78191726	6	67655320	C	T	0.0945	0.021	7.58e-06	16039	TRUE	reported	ADUafZ	0.0905	textfile	0.00126	20
Ruminiclostridium9	rs7137760	12	10702414	T	C	0.0508	0.0112	7.07e-06	16722	TRUE	reported	ADUafZ	0.4145	textfile	0.00122	21
RuminococcaceaeNK4A214group	rs5994253	22	17793012	G	A	-0.0811	0.0158	2.35e-07	15288	TRUE	reported	Uck6wZ	0.1461	textfile	0.00173	26
RuminococcaceaeNK4A214group	rs136761	22	49796014	A	G	-0.0588	0.0119	8.15e-07	14822	TRUE	reported	Uck6wZ	0.4294	textfile	0.00164	24
RuminococcaceaeNK4A214group	rs11586410	1	157338888	A	G	-0.0863	0.017	3.66e-07	14822	TRUE	reported	Uck6wZ	0.1342	textfile	0.00174	26
RuminococcaceaeNK4A214group	rs34576931	12	78373555	C	G	-0.0873	0.0195	4.72e-06	14678	TRUE	reported	Uck6wZ	0.0915	textfile	0.00137	20
RuminococcaceaeNK4A214group	rs114244418	2	235430299	G	C	-0.175	0.0373	3.59e-06	7123	TRUE	reported	Uck6wZ	0.0408	textfile	0.00309	22
RuminococcaceaeNK4A214group	rs4814689	20	18030357	T	C	-0.108	0.0231	4.55e-06	14009	TRUE	reported	Uck6wZ	0.0666	textfile	0.00157	22
RuminococcaceaeNK4A214group	rs73158814	7	132042135	G	C	-0.109	0.0227	2.2e-06	13077	TRUE	reported	Uck6wZ	0.0736	textfile	0.00176	23
RuminococcaceaeNK4A214group	rs12731	2	239087912	G	A	-0.0528	0.0115	4.87e-06	15288	TRUE	reported	Uck6wZ	0.4513	textfile	0.00137	21
RuminococcaceaeNK4A214group	rs7573569	2	141897042	C	T	0.108	0.0234	3.23e-06	14822	TRUE	reported	Uck6wZ	0.0716	textfile	0.00143	21
RuminococcaceaeNK4A214group	rs147475196	3	26509287	G	A	-0.134	0.0295	4.72e-06	9917	TRUE	reported	Uck6wZ	0.0775	textfile	0.00207	21
RuminococcaceaeNK4A214group	rs62027366	16	24073806	C	T	0.0615	0.0138	6.58e-06	14822	TRUE	reported	Uck6wZ	0.2296	textfile	0.00135	20
RuminococcaceaeNK4A214group	rs12642039	4	159932022	C	T	-0.0553	0.0119	3.43e-06	15276	TRUE	reported	Uck6wZ	0.3658	textfile	0.0014	21
RuminococcaceaeNK4A214group	rs35559912	5	35288938	C	T	-0.0925	0.0204	4.89e-06	13976	TRUE	reported	Uck6wZ	0.0656	textfile	0.00147	21
RuminococcaceaeNK4A214group	rs13087692	3	84725039	G	T	0.0575	0.0126	8.69e-06	15288	TRUE	reported	Uck6wZ	0.3052	textfile	0.00136	21
RuminococcaceaeNK4A214group	rs6681678	1	100248591	T	C	-0.1	0.024	9.05e-06	13031	TRUE	reported	Uck6wZ	0.0497	textfile	0.00134	17
RuminococcaceaeNK4A214group	rs11241747	5	123846318	T	C	0.0534	0.012	6.59e-06	14822	TRUE	reported	Uck6wZ	0.3907	textfile	0.00133	20
RuminococcaceaeUCG002	rs77564310	15	80713184	C	A	-0.0713	0.0141	3.29e-07	17000	TRUE	reported	1jvZPT	0.1789	textfile	0.00151	26
RuminococcaceaeUCG002	rs55793120	12	47384118	C	T	0.137	0.0274	4.81e-07	11669	TRUE	reported	1jvZPT	0.0507	textfile	0.00215	25
RuminococcaceaeUCG002	rs10927423	1	14732458	A	C	-0.0714	0.0148	8.5e-07	17096	TRUE	reported	1jvZPT	0.1829	textfile	0.00136	23
RuminococcaceaeUCG002	rs67746927	4	12207874	G	C	-0.0542	0.011	9.17e-07	16651	TRUE	reported	1jvZPT	0.4414	textfile	0.00145	24
RuminococcaceaeUCG002	rs116974815	11	111712942	A	C	-0.19	0.0397	2.03e-06	5819	TRUE	reported	1jvZPT	0.0577	textfile	0.00392	23
RuminococcaceaeUCG002	rs7155595	14	77502546	A	C	0.057	0.0117	1.15e-06	17084	TRUE	reported	1jvZPT	0.3091	textfile	0.00139	24
RuminococcaceaeUCG002	rs7120052	11	86335459	C	A	0.0625	0.0136	1.97e-06	17097	TRUE	reported	1jvZPT	0.1759	textfile	0.00124	21
RuminococcaceaeUCG002	rs10916131	1	227563126	T	C	-0.0693	0.0147	2.87e-06	17097	TRUE	reported	1jvZPT	0.1382	textfile	0.0013	22
RuminococcaceaeUCG002	rs79016051	1	238938497	T	C	-0.0888	0.0189	2.34e-06	16937	TRUE	reported	1jvZPT	0.0905	textfile	0.0013	22
RuminococcaceaeUCG002	rs12463378	19	54475808	G	A	-0.0522	0.0112	2.96e-06	16994	TRUE	reported	1jvZPT	0.4175	textfile	0.00127	22
RuminococcaceaeUCG002	rs11750293	5	123822114	T	G	-0.0578	0.0121	1.76e-06	17094	TRUE	reported	1jvZPT	0.2813	textfile	0.00135	23
RuminococcaceaeUCG002	rs2265670	1	190171640	G	C	-0.0512	0.0109	2.99e-06	17096	TRUE	reported	1jvZPT	0.4583	textfile	0.00128	22
RuminococcaceaeUCG002	rs15256	10	73820548	T	C	0.0732	0.0168	9.46e-06	17095	TRUE	reported	1jvZPT	0.0865	textfile	0.00111	19
RuminococcaceaeUCG002	rs882348	4	23325040	G	A	-0.08	0.0179	5.45e-06	17097	TRUE	reported	1jvZPT	0.1064	textfile	0.00117	20
RuminococcaceaeUCG002	rs72874194	2	45178830	C	G	-0.077	0.0167	3.47e-06	16651	TRUE	reported	1jvZPT	0.0994	textfile	0.00127	21
RuminococcaceaeUCG002	rs6793778	3	24045453	T	C	-0.0559	0.0125	9.81e-06	17094	TRUE	reported	1jvZPT	0.2624	textfile	0.00116	20
RuminococcaceaeUCG002	rs7342369	12	129451330	A	C	-0.0528	0.0116	5.66e-06	16651	TRUE	reported	1jvZPT	0.3231	textfile	0.00124	21
RuminococcaceaeUCG002	rs10964441	9	20131746	A	G	-0.149	0.0345	7.45e-06	5346	TRUE	reported	1jvZPT	0.0527	textfile	0.00348	19
RuminococcaceaeUCG002	rs11607472	11	43344751	G	A	-0.078	0.0176	7.19e-06	16282	TRUE	reported	1jvZPT	0.1074	textfile	0.0012	20
RuminococcaceaeUCG002	rs7249614	19	43637890	G	A	-0.0493	0.0111	9.07e-06	16651	TRUE	reported	1jvZPT	0.3847	textfile	0.00119	20
RuminococcaceaeUCG002	rs76847269	5	141014951	G	A	0.164	0.0356	5.17e-06	7654	TRUE	reported	1jvZPT	0.0567	textfile	0.00275	21
RuminococcaceaeUCG002	rs6542556	2	120757853	G	A	0.051	0.0114	7.86e-06	17094	TRUE	reported	1jvZPT	0.3449	textfile	0.00117	20
RuminococcaceaeUCG002	rs57079348	13	87920450	G	T	-0.0766	0.0173	7.22e-06	16372	TRUE	reported	1jvZPT	0.1213	textfile	0.0012	20
RuminococcaceaeUCG002	rs56030423	15	90780618	A	G	-0.0983	0.0216	6.3e-06	14937	TRUE	reported	1jvZPT	0.0885	textfile	0.00138	21
RuminococcaceaeUCG002	rs362417	14	73589896	C	G	-0.0549	0.0121	7.8e-06	17097	TRUE	reported	1jvZPT	0.2664	textfile	0.0012	21
RuminococcaceaeUCG002	rs113147300	9	114066670	G	A	-0.0758	0.0165	7.69e-06	16370	TRUE	reported	1jvZPT	0.1322	textfile	0.0013	21
RuminococcaceaeUCG003	rs73341549	7	51541468	C	T	-0.17	0.0319	1.51e-07	6744	TRUE	reported	W4SNCT	0.0507	textfile	0.00419	28
RuminococcaceaeUCG003	rs6759615	2	205238716	G	A	0.103	0.02	7.86e-07	14410	TRUE	reported	W4SNCT	0.0696	textfile	0.00182	26
RuminococcaceaeUCG003	rs646327	19	49209851	A	G	0.0587	0.0118	7.83e-07	14406	TRUE	reported	W4SNCT	0.4682	textfile	0.0017	25
RuminococcaceaeUCG003	rs11613919	12	75496463	T	G	0.0728	0.0156	1.63e-06	14309	TRUE	reported	W4SNCT	0.2127	textfile	0.00152	22
RuminococcaceaeUCG003	rs11243416	9	134416970	C	T	-0.0926	0.0191	1.67e-06	14004	TRUE	reported	W4SNCT	0.1014	textfile	0.00167	23
RuminococcaceaeUCG003	rs16959793	15	35071718	C	A	-0.0625	0.0131	2.22e-06	14412	TRUE	reported	W4SNCT	0.2803	textfile	0.00157	23
RuminococcaceaeUCG003	rs4452755	8	82026852	C	A	-0.0634	0.0135	3.29e-06	14406	TRUE	reported	W4SNCT	0.3052	textfile	0.00154	22
RuminococcaceaeUCG003	rs10490280	2	37905976	T	C	-0.0672	0.0143	4.16e-06	14004	TRUE	reported	W4SNCT	0.2177	textfile	0.00157	22
RuminococcaceaeUCG003	rs4532474	6	105781538	A	G	0.0769	0.017	4.82e-06	14412	TRUE	reported	W4SNCT	0.1491	textfile	0.00141	20
RuminococcaceaeUCG003	rs4629039	18	46485154	A	T	0.0554	0.0123	6.54e-06	14404	TRUE	reported	W4SNCT	0.34	textfile	0.00141	20
RuminococcaceaeUCG003	rs2523124	7	97348436	C	T	-0.0547	0.0121	5.78e-06	14409	TRUE	reported	W4SNCT	0.3976	textfile	0.00142	20
RuminococcaceaeUCG003	rs3013089	1	13794594	A	G	-0.0551	0.012	4.38e-06	14408	TRUE	reported	W4SNCT	0.3847	textfile	0.00146	21
RuminococcaceaeUCG003	rs78720113	3	41982393	G	A	-0.115	0.025	7.59e-06	13078	TRUE	reported	W4SNCT	0.0696	textfile	0.00163	21
RuminococcaceaeUCG003	rs139730	22	25292719	C	G	-0.0578	0.0131	9.72e-06	14004	TRUE	reported	W4SNCT	0.2863	textfile	0.00139	20
RuminococcaceaeUCG004	rs6769553	3	54427795	G	A	0.085	0.0157	7.91e-08	9501	TRUE	reported	kDpQkf	0.2843	textfile	0.00306	29
RuminococcaceaeUCG004	rs12125734	1	103732214	T	G	0.134	0.0257	2.09e-07	8938	TRUE	reported	kDpQkf	0.0865	textfile	0.00302	27
RuminococcaceaeUCG004	rs511258	3	169966722	A	G	-0.0757	0.0162	4.52e-06	9500	TRUE	reported	kDpQkf	0.2634	textfile	0.00228	22
RuminococcaceaeUCG004	rs2248146	7	24791998	C	T	0.0689	0.0154	8.2e-06	9502	TRUE	reported	kDpQkf	0.3221	textfile	0.00211	20
RuminococcaceaeUCG004	rs10976229	9	7317307	G	T	0.096	0.0215	7.04e-06	9116	TRUE	reported	kDpQkf	0.1412	textfile	0.00219	20
RuminococcaceaeUCG004	rs7569771	2	239846337	G	A	-0.0759	0.017	8.12e-06	9502	TRUE	reported	kDpQkf	0.2167	textfile	0.00209	20
RuminococcaceaeUCG004	rs872501	8	139253064	A	G	0.116	0.0259	5.81e-06	8473	TRUE	reported	kDpQkf	0.1272	textfile	0.00236	20
RuminococcaceaeUCG004	rs550351	1	18676399	C	A	0.0786	0.018	9.43e-06	9498	TRUE	reported	kDpQkf	0.4404	textfile	0.002	19
RuminococcaceaeUCG004	rs3800154	6	2119329	C	A	-0.0798	0.0178	6.12e-06	9406	TRUE	reported	kDpQkf	0.2207	textfile	0.00214	20
RuminococcaceaeUCG004	rs11961899	6	132887921	A	G	-0.0708	0.0161	9.18e-06	9501	TRUE	reported	kDpQkf	0.2714	textfile	0.00202	19
RuminococcaceaeUCG004	rs9818949	3	197683751	T	G	0.086	0.0189	5.39e-06	9116	TRUE	reported	kDpQkf	0.2187	textfile	0.00227	21
RuminococcaceaeUCG004	rs7123615	11	15771251	G	C	-0.0786	0.018	7.09e-06	9502	TRUE	reported	kDpQkf	0.169	textfile	0.00201	19
RuminococcaceaeUCG005	rs10950694	7	18026604	C	T	0.0578	0.0114	4.3e-07	15821	TRUE	reported	5BAJ7x	0.4235	textfile	0.00162	26
RuminococcaceaeUCG005	rs34781347	20	16312851	A	G	0.189	0.0386	6.05e-07	6061	TRUE	reported	5BAJ7x	0.0596	textfile	0.00392	24
RuminococcaceaeUCG005	rs12288512	11	27747671	G	A	0.0666	0.0144	3.1e-06	15473	TRUE	reported	5BAJ7x	0.1799	textfile	0.00138	21
RuminococcaceaeUCG005	rs60081663	5	32755085	G	C	0.158	0.032	9.28e-07	9342	TRUE	reported	5BAJ7x	0.0527	textfile	0.00261	24
RuminococcaceaeUCG005	rs114279581	2	198122357	G	A	-0.147	0.0316	3.22e-06	8465	TRUE	reported	5BAJ7x	0.0477	textfile	0.00254	22
RuminococcaceaeUCG005	rs12458218	18	22575871	C	T	0.0677	0.0145	2.41e-06	16099	TRUE	reported	5BAJ7x	0.1769	textfile	0.00136	22
RuminococcaceaeUCG005	rs35166120	8	3099727	G	C	-0.0686	0.0146	3.75e-06	16092	TRUE	reported	5BAJ7x	0.1849	textfile	0.00137	22
RuminococcaceaeUCG005	rs7555878	1	187906034	G	A	0.0587	0.0125	2.81e-06	16100	TRUE	reported	5BAJ7x	0.2803	textfile	0.00136	22
RuminococcaceaeUCG005	rs394449	17	7034575	T	A	0.0693	0.0149	2.6e-06	15728	TRUE	reported	5BAJ7x	0.1789	textfile	0.00138	22
RuminococcaceaeUCG005	rs10873449	14	94630731	C	T	0.0655	0.0144	4.11e-06	16098	TRUE	reported	5BAJ7x	0.169	textfile	0.00128	21
RuminococcaceaeUCG005	rs2893871	10	62662781	A	G	-0.0736	0.0155	3.54e-06	16103	TRUE	reported	5BAJ7x	0.1521	textfile	0.00139	22
RuminococcaceaeUCG005	rs72776570	10	4240906	A	C	0.0871	0.0197	5.36e-06	15376	TRUE	reported	5BAJ7x	0.0825	textfile	0.00127	19
RuminococcaceaeUCG005	rs898577	15	68705697	C	T	-0.123	0.0287	7.46e-06	9991	TRUE	reported	5BAJ7x	0.0547	textfile	0.00184	18
RuminococcaceaeUCG005	rs7449320	5	154003091	A	C	0.0599	0.0131	4.81e-06	16095	TRUE	reported	5BAJ7x	0.2207	textfile	0.0013	21
RuminococcaceaeUCG005	rs10937802	4	7302344	A	G	0.0756	0.0168	8.17e-06	15821	TRUE	reported	5BAJ7x	0.0974	textfile	0.00127	20
RuminococcaceaeUCG005	rs7586445	2	239509030	A	G	0.0782	0.0176	8.81e-06	15099	TRUE	reported	5BAJ7x	0.1262	textfile	0.0013	20
RuminococcaceaeUCG005	rs55793120	12	47384118	C	T	0.122	0.028	7.37e-06	11224	TRUE	reported	5BAJ7x	0.0507	textfile	0.00168	19
RuminococcaceaeUCG009	rs8009993	14	39306809	C	G	-0.136	0.0245	4.42e-08	7389	TRUE	reported	s8X328	0.1292	textfile	0.00415	31
RuminococcaceaeUCG009	rs1550196	17	32786955	A	G	0.131	0.0262	1.13e-06	7389	TRUE	reported	s8X328	0.1173	textfile	0.00335	25
RuminococcaceaeUCG009	rs4708333	6	78106701	G	T	-0.084	0.0175	1.56e-06	7511	TRUE	reported	s8X328	0.3022	textfile	0.00307	23
RuminococcaceaeUCG009	rs61779334	1	39983022	C	G	-0.138	0.0292	1.94e-06	6865	TRUE	reported	s8X328	0.1044	textfile	0.00325	22
RuminococcaceaeUCG009	rs4079028	1	202299085	T	C	0.0916	0.0199	3.28e-06	7480	TRUE	reported	s8X328	0.1938	textfile	0.00281	21
RuminococcaceaeUCG009	rs2058609	12	12970792	G	A	0.0816	0.0175	3.12e-06	7510	TRUE	reported	s8X328	0.3141	textfile	0.0029	22
RuminococcaceaeUCG009	rs12508214	4	7426937	T	C	-0.0775	0.0169	4.75e-06	7511	TRUE	reported	s8X328	0.3509	textfile	0.00279	21
RuminococcaceaeUCG009	rs9558661	13	106650093	C	T	-0.0898	0.0201	7.01e-06	7480	TRUE	reported	s8X328	0.1869	textfile	0.00267	20
RuminococcaceaeUCG009	rs758191	16	1979831	G	T	0.177	0.0375	9.01e-06	5829	TRUE	reported	s8X328	0.0636	textfile	0.00381	22
RuminococcaceaeUCG009	rs2192926	2	75512668	G	A	-0.089	0.0193	4.88e-06	7511	TRUE	reported	s8X328	0.2366	textfile	0.00283	21
RuminococcaceaeUCG009	rs113006825	6	51803869	C	T	-0.0929	0.0208	7.98e-06	7165	TRUE	reported	s8X328	0.1799	textfile	0.00277	20
RuminococcaceaeUCG009	rs138460696	2	66396776	G	A	0.139	0.0316	9.81e-06	6865	TRUE	reported	s8X328	0.1064	textfile	0.00283	19
RuminococcaceaeUCG009	rs6952765	7	32001710	A	G	0.0732	0.0167	8.13e-06	7511	TRUE	reported	s8X328	0.4612	textfile	0.00256	19
RuminococcaceaeUCG009	rs78410648	19	52399401	G	A	0.121	0.0277	9.67e-06	7510	TRUE	reported	s8X328	0.0974	textfile	0.00253	19
RuminococcaceaeUCG010	rs35506912	15	36607072	C	G	-0.0694	0.0148	3.21e-06	12793	TRUE	reported	fTSEOO	0.2495	textfile	0.00172	22
RuminococcaceaeUCG010	rs682403	9	135968557	G	A	-0.0588	0.0125	2.37e-06	12864	TRUE	reported	fTSEOO	0.4761	textfile	0.00173	22
RuminococcaceaeUCG010	rs6958419	7	16349864	T	C	-0.0586	0.0125	2.84e-06	12870	TRUE	reported	fTSEOO	0.4891	textfile	0.0017	22
RuminococcaceaeUCG010	rs2820282	6	104728618	C	A	-0.0592	0.0126	2.85e-06	12865	TRUE	reported	fTSEOO	0.4523	textfile	0.00172	22
RuminococcaceaeUCG010	rs12597105	16	5233941	A	G	0.0671	0.0144	4.87e-06	12415	TRUE	reported	fTSEOO	0.2773	textfile	0.00174	22
RuminococcaceaeUCG010	rs7935775	11	130676996	T	A	-0.0631	0.0138	4.99e-06	12864	TRUE	reported	fTSEOO	0.3002	textfile	0.00163	21
RuminococcaceaeUCG010	rs73218807	4	31057482	A	G	-0.166	0.0368	6.43e-06	6714	TRUE	reported	fTSEOO	0.0577	textfile	0.00303	20
RuminococcaceaeUCG010	rs7441445	4	40707798	T	C	-0.0569	0.0127	6.8e-06	12852	TRUE	reported	fTSEOO	0.4354	textfile	0.00157	20
RuminococcaceaeUCG011	rs1416041	6	105073676	C	A	-0.182	0.034	7.04e-08	3632	TRUE	reported	jETJPm	0.1342	textfile	0.00786	29
RuminococcaceaeUCG011	rs12724320	1	179370499	T	C	-0.121	0.0249	1.52e-06	3632	TRUE	reported	jETJPm	0.2753	textfile	0.00644	24
RuminococcaceaeUCG011	rs79113084	12	29634919	T	C	-0.152	0.0318	2.06e-06	3610	TRUE	reported	jETJPm	0.1551	textfile	0.00632	23
RuminococcaceaeUCG011	rs9729514	1	219901055	G	A	0.185	0.0395	2.37e-06	3632	TRUE	reported	jETJPm	0.1024	textfile	0.00601	22
RuminococcaceaeUCG011	rs2729556	7	111763988	T	C	-0.109	0.0234	3.19e-06	3632	TRUE	reported	jETJPm	0.499	textfile	0.00596	22
RuminococcaceaeUCG011	rs10274562	7	11222521	T	C	0.111	0.0245	6.5e-06	3632	TRUE	reported	jETJPm	0.3519	textfile	0.00563	21
RuminococcaceaeUCG011	rs4490371	3	76205107	C	T	-0.112	0.0249	7.75e-06	3610	TRUE	reported	jETJPm	0.331	textfile	0.00556	20
RuminococcaceaeUCG011	rs12636310	3	185469491	A	G	0.133	0.0282	2.81e-06	3632	TRUE	reported	jETJPm	0.2177	textfile	0.00606	22
RuminococcaceaeUCG013	rs12781711	10	2219930	T	C	-0.0656	0.0117	2.55e-08	16772	TRUE	reported	ZpSl9u	0.3131	textfile	0.00186	31
RuminococcaceaeUCG013	rs12189346	5	141395140	A	G	0.0685	0.0146	1.68e-06	16470	TRUE	reported	ZpSl9u	0.163	textfile	0.00134	22
RuminococcaceaeUCG013	rs75088940	12	30245557	C	T	-0.0943	0.0201	2.55e-06	15638	TRUE	reported	ZpSl9u	0.0934	textfile	0.00141	22
RuminococcaceaeUCG013	rs16918863	10	19780463	C	A	0.111	0.024	4.16e-06	12643	TRUE	reported	ZpSl9u	0.0606	textfile	0.0017	22
RuminococcaceaeUCG013	rs76973485	3	9534657	T	G	0.195	0.0418	3.35e-06	5299	TRUE	reported	ZpSl9u	0.0368	textfile	0.00409	22
RuminococcaceaeUCG013	rs12485353	3	197049996	A	G	-0.0608	0.0131	4.19e-06	16771	TRUE	reported	ZpSl9u	0.1789	textfile	0.00129	22
RuminococcaceaeUCG013	rs9565219	13	76583319	A	T	-0.0525	0.0118	8.73e-06	16772	TRUE	reported	ZpSl9u	0.337	textfile	0.00118	20
RuminococcaceaeUCG013	rs1729063	16	10863459	C	G	-0.0533	0.0121	9.64e-06	16470	TRUE	reported	ZpSl9u	0.328	textfile	0.00118	20
RuminococcaceaeUCG013	rs7784330	7	32530997	A	G	-0.0498	0.0112	8.16e-06	16770	TRUE	reported	ZpSl9u	0.3887	textfile	0.00118	20
RuminococcaceaeUCG013	rs11581881	1	9361576	T	C	0.0661	0.0145	4.73e-06	15730	TRUE	reported	ZpSl9u	0.1809	textfile	0.00133	21
RuminococcaceaeUCG013	rs2428106	9	136620584	G	C	-0.0491	0.011	8.38e-06	16768	TRUE	reported	ZpSl9u	0.4394	textfile	0.00119	20
RuminococcaceaeUCG013	rs2730183	8	40311885	A	G	-0.0489	0.011	8.44e-06	16772	TRUE	reported	ZpSl9u	0.4642	textfile	0.00118	20
RuminococcaceaeUCG013	rs9313055	5	3628882	C	T	0.105	0.0234	9.55e-06	15764	TRUE	reported	ZpSl9u	0.0686	textfile	0.00127	20
RuminococcaceaeUCG013	rs12336782	9	13609119	C	T	-0.0856	0.0189	8.6e-06	16772	TRUE	reported	ZpSl9u	0.0815	textfile	0.00122	20
RuminococcaceaeUCG013	rs4385846	10	115650278	T	G	0.0598	0.0132	6.46e-06	16772	TRUE	reported	ZpSl9u	0.2068	textfile	0.00123	21
RuminococcaceaeUCG014	rs115777838	5	26110626	C	T	-0.188	0.0387	4.62e-07	5674	TRUE	reported	gqvh0A	0.0537	textfile	0.00416	24
RuminococcaceaeUCG014	rs72809222	2	57205854	C	T	0.0672	0.014	2.41e-06	13922	TRUE	reported	gqvh0A	0.2515	textfile	0.00165	23
RuminococcaceaeUCG014	rs12638134	3	101334609	G	T	0.0583	0.012	1.21e-06	14403	TRUE	reported	gqvh0A	0.3897	textfile	0.00164	24
RuminococcaceaeUCG014	rs56105232	9	14363769	A	G	0.139	0.0299	2.91e-06	9190	TRUE	reported	gqvh0A	0.0726	textfile	0.00235	22
RuminococcaceaeUCG014	rs995642	2	134854659	T	C	0.06	0.0126	1.9e-06	14402	TRUE	reported	gqvh0A	0.326	textfile	0.00156	23
RuminococcaceaeUCG014	rs10941294	5	36435597	T	C	-0.122	0.026	2.4e-06	12615	TRUE	reported	gqvh0A	0.0686	textfile	0.00174	22
RuminococcaceaeUCG014	rs79640386	18	4084336	A	T	-0.111	0.0248	8.74e-06	13692	TRUE	reported	gqvh0A	0.0646	textfile	0.00146	20
RuminococcaceaeUCG014	rs439810	2	119467367	C	G	-0.0577	0.0127	7.04e-06	14403	TRUE	reported	gqvh0A	0.2972	textfile	0.00144	21
RuminococcaceaeUCG014	rs10495392	1	237422989	T	C	-0.0825	0.0187	9.96e-06	13902	TRUE	reported	gqvh0A	0.1193	textfile	0.00139	19
RuminococcaceaeUCG014	rs62478832	7	109564034	A	T	-0.0581	0.0129	6.04e-06	14331	TRUE	reported	gqvh0A	0.2883	textfile	0.00141	20
RuminococcaceaeUCG014	rs61898819	11	126024042	T	A	0.0608	0.0139	9.92e-06	14325	TRUE	reported	gqvh0A	0.2107	textfile	0.00134	19
RuminococcaceaeUCG014	rs853612	10	119928413	G	A	-0.0528	0.0119	9.75e-06	14403	TRUE	reported	gqvh0A	0.4026	textfile	0.00136	20
RuminococcaceaeUCG014	rs73186226	3	123829361	A	G	-0.0994	0.0217	6.72e-06	13760	TRUE	reported	gqvh0A	0.0875	textfile	0.00152	21
RuminococcaceaeUCG014	rs34402072	8	3636548	T	C	-0.0688	0.0156	9.8e-06	13863	TRUE	reported	gqvh0A	0.1918	textfile	0.0014	19
RuminococcaceaeUCG014	rs74060145	1	15322582	G	C	-0.116	0.0254	8.71e-06	13011	TRUE	reported	gqvh0A	0.0646	textfile	0.00159	21
RuminococcaceaeUCG014	rs77627087	16	87759750	G	C	0.0676	0.015	7.43e-06	14390	TRUE	reported	gqvh0A	0.1859	textfile	0.00141	20
RuminococcaceaeUCG014	rs17296933	19	49175964	G	C	-0.083	0.0185	7.34e-06	13177	TRUE	reported	gqvh0A	0.1272	textfile	0.00152	20
RuminococcaceaeUCG014	rs10791168	11	131659000	G	A	-0.0665	0.015	9.76e-06	14403	TRUE	reported	gqvh0A	0.1839	textfile	0.00136	20
Ruminococcus1	rs10769159	11	45688595	C	G	-0.064	0.011	5.29e-09	16603	TRUE	reported	S45YUr	0.5338	textfile	0.00203	34
Ruminococcus1	rs7117576	11	114023573	G	A	0.083	0.0171	6.48e-07	16606	TRUE	reported	S45YUr	0.0885	textfile	0.00142	24
Ruminococcus1	rs17781867	17	71256018	T	C	0.0999	0.0212	1.96e-06	14349	TRUE	reported	S45YUr	0.0924	textfile	0.00155	22
Ruminococcus1	rs7583465	2	10533921	T	C	0.0528	0.0113	2.56e-06	16588	TRUE	reported	S45YUr	0.3767	textfile	0.00132	22
Ruminococcus1	rs78613526	2	65925212	A	G	0.167	0.0368	5.11e-06	7266	TRUE	reported	S45YUr	0.0427	textfile	0.00285	21
Ruminococcus1	rs78572139	5	15944587	A	G	0.125	0.0279	5.23e-06	11667	TRUE	reported	S45YUr	0.0706	textfile	0.00171	20
Ruminococcus1	rs3000856	1	12778598	A	T	-0.071	0.0163	9.28e-06	16126	TRUE	reported	S45YUr	0.1342	textfile	0.00118	19
Ruminococcus1	rs6493760	15	55439182	T	C	0.0535	0.0116	3.38e-06	16126	TRUE	reported	S45YUr	0.3966	textfile	0.00132	21
Ruminococcus1	rs11783695	8	144596903	T	G	-0.0734	0.0161	4.73e-06	16606	TRUE	reported	S45YUr	0.1511	textfile	0.00124	21
Ruminococcus1	rs10995816	10	65870347	G	C	-0.0762	0.0175	8.38e-06	16597	TRUE	reported	S45YUr	0.1123	textfile	0.00115	19
Ruminococcus1	rs10167839	2	181882879	G	A	0.052	0.0116	8.09e-06	16605	TRUE	reported	S45YUr	0.3439	textfile	0.0012	20
Ruminococcus1	rs3819978	1	241789757	T	C	-0.115	0.026	8.74e-06	12769	TRUE	reported	S45YUr	0.0586	textfile	0.00153	20
Ruminococcus1	rs4849717	2	119481372	A	T	0.133	0.03	8.83e-06	10484	TRUE	reported	S45YUr	0.0527	textfile	0.00187	20
Ruminococcus1	rs6105066	20	13258628	C	T	-0.0607	0.0134	5.06e-06	16049	TRUE	reported	S45YUr	0.2495	textfile	0.00127	20
Ruminococcus2	rs78120384	3	106664363	G	A	-0.193	0.0392	3.31e-07	6082	TRUE	reported	2rZ6R2	0.0726	textfile	0.00396	24
Ruminococcus2	rs12986628	2	238103439	T	C	0.0666	0.014	2.14e-06	14714	TRUE	reported	2rZ6R2	0.2127	textfile	0.00153	23
Ruminococcus2	rs7635831	3	173040924	A	G	0.0618	0.0129	1.98e-06	14924	TRUE	reported	2rZ6R2	0.2932	textfile	0.00154	23
Ruminococcus2	rs2997412	13	62067781	G	A	-0.0568	0.0122	4.22e-06	15336	TRUE	reported	2rZ6R2	0.2803	textfile	0.00141	22
Ruminococcus2	rs2368224	2	182656416	G	T	0.2	0.0438	3.63e-06	3026	TRUE	reported	2rZ6R2	0.0477	textfile	0.00681	21
Ruminococcus2	rs4400279	7	16804578	G	A	0.0546	0.012	5.8e-06	15333	TRUE	reported	2rZ6R2	0.3638	textfile	0.00135	21
Ruminococcus2	rs58681734	9	137557890	G	A	0.0724	0.0161	4.18e-06	15338	TRUE	reported	2rZ6R2	0.1511	textfile	0.00132	20
Ruminococcus2	rs1819812	7	151435722	T	G	0.0842	0.0185	5.28e-06	14868	TRUE	reported	2rZ6R2	0.1163	textfile	0.00139	21
Ruminococcus2	rs12406309	1	108074445	C	A	-0.0632	0.0142	9.79e-06	15339	TRUE	reported	2rZ6R2	0.1909	textfile	0.00128	20
Ruminococcus2	rs2846589	18	862477	T	G	0.0522	0.0116	7.59e-06	14924	TRUE	reported	2rZ6R2	0.4543	textfile	0.00135	20
Ruminococcus2	rs55707116	9	79919385	A	C	0.0866	0.0189	8.01e-06	15336	TRUE	reported	2rZ6R2	0.1024	textfile	0.00136	21
Ruminococcus2	rs75140805	11	12148588	G	T	0.0837	0.0176	3.95e-06	14249	TRUE	reported	2rZ6R2	0.1581	textfile	0.00158	22
Ruminococcus2	rs4799823	18	33456427	T	C	0.0837	0.0182	5.4e-06	14650	TRUE	reported	2rZ6R2	0.1392	textfile	0.00144	21
Ruminococcus2	rs61791565	4	24655463	C	T	-0.0524	0.0117	6.79e-06	15319	TRUE	reported	2rZ6R2	0.3688	textfile	0.0013	20
Ruminococcus2	rs7693984	4	4268322	A	G	-0.103	0.0235	9.42e-06	14154	TRUE	reported	2rZ6R2	0.0825	textfile	0.00135	19
Ruminococcusgauvreauiigroup	rs2047242	10	29201860	G	A	-0.0676	0.0134	2.46e-07	13369	TRUE	reported	AlT0Wv	0.2972	textfile	0.00191	26
Ruminococcusgauvreauiigroup	rs71386687	16	2767894	G	T	0.121	0.0239	2.91e-07	11340	TRUE	reported	AlT0Wv	0.0596	textfile	0.00226	26
Ruminococcusgauvreauiigroup	rs9870933	3	112372317	G	A	0.0622	0.0126	8.49e-07	13382	TRUE	reported	AlT0Wv	0.4085	textfile	0.00181	24
Ruminococcusgauvreauiigroup	rs1391597	12	61119266	T	C	0.059	0.0125	1.86e-06	13382	TRUE	reported	AlT0Wv	0.3807	textfile	0.00167	22
Ruminococcusgauvreauiigroup	rs431418	5	166419552	G	A	-0.0947	0.021	5.54e-06	13289	TRUE	reported	AlT0Wv	0.1193	textfile	0.00153	20
Ruminococcusgauvreauiigroup	rs10931481	2	191954852	A	G	0.061	0.013	3.38e-06	13382	TRUE	reported	AlT0Wv	0.3111	textfile	0.00163	22
Ruminococcusgauvreauiigroup	rs289410	15	85563483	A	G	-0.0655	0.0139	2.27e-06	13380	TRUE	reported	AlT0Wv	0.2684	textfile	0.00165	22
Ruminococcusgauvreauiigroup	rs2105937	1	20552072	G	A	0.058	0.0128	5.1e-06	13364	TRUE	reported	AlT0Wv	0.334	textfile	0.00154	21
Ruminococcusgauvreauiigroup	rs2166943	8	137090850	C	A	0.0567	0.0123	5.28e-06	13377	TRUE	reported	AlT0Wv	0.4384	textfile	0.00157	21
Ruminococcusgauvreauiigroup	rs12539819	7	153487396	T	C	0.111	0.0241	4.49e-06	11860	TRUE	reported	AlT0Wv	0.0954	textfile	0.00178	21
Ruminococcusgauvreauiigroup	rs12079579	1	161880482	G	A	0.0955	0.0213	5.04e-06	12986	TRUE	reported	AlT0Wv	0.0726	textfile	0.00154	20
Ruminococcusgauvreauiigroup	rs73802842	4	18824860	A	C	0.0737	0.017	7.48e-06	13382	TRUE	reported	AlT0Wv	0.1431	textfile	0.00141	19
Ruminococcusgauvreauiigroup	rs13188803	5	112627773	A	T	0.0709	0.0157	7.28e-06	12834	TRUE	reported	AlT0Wv	0.1879	textfile	0.00159	20
Ruminococcusgnavusgroup	rs13163520	5	18662686	A	G	-0.127	0.0234	5.61e-08	6326	TRUE	reported	XrPldH	0.1809	textfile	0.00467	30
Ruminococcusgnavusgroup	rs934940	2	122096018	C	A	-0.105	0.023	2.74e-06	6309	TRUE	reported	XrPldH	0.1849	textfile	0.00331	21
Ruminococcusgnavusgroup	rs9872758	3	66701616	C	T	0.0849	0.0177	1.66e-06	6398	TRUE	reported	XrPldH	0.4771	textfile	0.0036	23
Ruminococcusgnavusgroup	rs2909242	8	129224680	A	C	-0.091	0.0184	7.41e-07	6401	TRUE	reported	XrPldH	0.3857	textfile	0.00383	25
Ruminococcusgnavusgroup	rs3124783	9	135838591	G	A	-0.116	0.0249	2.67e-06	6401	TRUE	reported	XrPldH	0.1203	textfile	0.00338	22
Ruminococcusgnavusgroup	rs62167033	2	144700007	C	T	0.185	0.0396	3.5e-06	5194	TRUE	reported	XrPldH	0.0706	textfile	0.00419	22
Ruminococcusgnavusgroup	rs12989336	2	36259341	A	G	-0.0847	0.0188	7.12e-06	6401	TRUE	reported	XrPldH	0.3052	textfile	0.00316	20
Ruminococcusgnavusgroup	rs12136548	1	115168097	T	C	0.0902	0.0196	3.1e-06	6401	TRUE	reported	XrPldH	0.2913	textfile	0.00328	21
Ruminococcusgnavusgroup	rs78399089	3	146290310	C	T	0.144	0.0327	6.63e-06	5944	TRUE	reported	XrPldH	0.0825	textfile	0.00328	20
Ruminococcusgnavusgroup	rs11597105	10	6512581	G	A	0.115	0.0251	6.95e-06	6328	TRUE	reported	XrPldH	0.1123	textfile	0.0033	21
Ruminococcusgnavusgroup	rs11864644	16	433078	C	T	-0.14	0.0318	5.01e-06	6241	TRUE	reported	XrPldH	0.0706	textfile	0.00308	19
Ruminococcusgnavusgroup	rs4388134	4	190110710	T	C	-0.0905	0.0204	9.12e-06	6399	TRUE	reported	XrPldH	0.2455	textfile	0.00308	20
Ruminococcustorquesgroup	rs35866622	19	49218060	C	T	-0.0612	0.0109	2.21e-08	17240	TRUE	reported	PkuGSk	0.4404	textfile	0.00181	31
Ruminococcustorquesgroup	rs773123	12	56494998	A	T	0.0824	0.0174	1.59e-06	17011	TRUE	reported	PkuGSk	0.1123	textfile	0.00132	22
Ruminococcustorquesgroup	rs10904297	10	4639762	G	A	-0.168	0.039	2.69e-06	3143	TRUE	reported	PkuGSk	0.0298	textfile	0.00586	19
Ruminococcustorquesgroup	rs8080469	17	14532347	A	G	0.0491	0.0107	3.5e-06	17798	TRUE	reported	PkuGSk	0.5189	textfile	0.00118	21
Ruminococcustorquesgroup	rs77034621	8	76769843	G	T	-0.152	0.0336	6.07e-06	8567	TRUE	reported	PkuGSk	0.0527	textfile	0.00237	20
Ruminococcustorquesgroup	rs73130967	7	54781314	T	A	0.077	0.0168	3.71e-06	17011	TRUE	reported	PkuGSk	0.1123	textfile	0.00123	21
Ruminococcustorquesgroup	rs1972694	15	25326425	A	T	-0.0614	0.0137	8.93e-06	17353	TRUE	reported	PkuGSk	0.1839	textfile	0.00115	20
Ruminococcustorquesgroup	rs12434631	14	26130404	G	A	0.0747	0.0153	2.77e-06	17353	TRUE	reported	PkuGSk	0.1402	textfile	0.00136	24
Ruminococcustorquesgroup	rs4073731	11	132663147	C	T	0.0652	0.0142	4.05e-06	17793	TRUE	reported	PkuGSk	0.1759	textfile	0.00118	21
Ruminococcustorquesgroup	rs13154778	5	56952803	A	T	0.0563	0.013	7.16e-06	17795	TRUE	reported	PkuGSk	0.1859	textfile	0.00106	19
Ruminococcustorquesgroup	rs1475330	6	67262102	C	T	0.0523	0.0118	8.13e-06	17353	TRUE	reported	PkuGSk	0.3012	textfile	0.00113	20
Ruminococcustorquesgroup	rs10967781	9	27225258	A	C	0.0508	0.0113	8.37e-06	17791	TRUE	reported	PkuGSk	0.3181	textfile	0.00113	20
Ruminococcustorquesgroup	rs8141465	22	21358653	G	A	0.0481	0.0107	9.65e-06	17791	TRUE	reported	PkuGSk	0.5427	textfile	0.00112	20
Sellimonas	rs13417181	2	174308394	C	T	0.167	0.0338	7.62e-07	3047	TRUE	reported	EQgEpZ	0.2157	textfile	0.00792	24
Sellimonas	rs2371572	2	213214174	C	A	0.127	0.0251	4.46e-07	3154	TRUE	reported	EQgEpZ	0.5487	textfile	0.0081	26
Sellimonas	rs113379006	3	42008186	C	T	-0.163	0.0357	7.21e-06	3154	TRUE	reported	EQgEpZ	0.168	textfile	0.00655	21
Sellimonas	rs2187447	11	79332972	C	A	0.243	0.0528	3.98e-06	3028	TRUE	reported	EQgEpZ	0.0606	textfile	0.00698	21
Sellimonas	rs2016057	15	52105282	C	A	-0.126	0.0256	1.03e-06	3154	TRUE	reported	EQgEpZ	0.3907	textfile	0.0076	24
Sellimonas	rs72553859	1	247579710	C	G	-0.15	0.0333	5.38e-06	3154	TRUE	reported	EQgEpZ	0.175	textfile	0.00645	20
Sellimonas	rs56203279	7	111501524	C	T	-0.124	0.0269	3.72e-06	3154	TRUE	reported	EQgEpZ	0.33	textfile	0.00669	21
Sellimonas	rs553697	6	93730393	C	T	-0.154	0.0339	6.13e-06	3047	TRUE	reported	EQgEpZ	0.162	textfile	0.0067	21
Sellimonas	rs7968030	12	100709313	T	A	-0.127	0.0281	5.56e-06	3095	TRUE	reported	EQgEpZ	0.2833	textfile	0.00659	21
Sellimonas	rs4600608	2	180278564	G	A	-0.137	0.0302	4.95e-06	3095	TRUE	reported	EQgEpZ	0.2386	textfile	0.00663	21
Sellimonas	rs41816	7	106250164	G	A	0.132	0.0291	8.39e-06	3154	TRUE	reported	EQgEpZ	0.2515	textfile	0.0065	21
Senegalimassilia	rs11787826	9	34332382	A	C	0.0813	0.0171	2.63e-06	6923	TRUE	reported	H3NvIH	0.4284	textfile	0.00325	23
Senegalimassilia	rs72887800	17	74949284	A	T	-0.0822	0.0176	2.42e-06	6923	TRUE	reported	H3NvIH	0.3777	textfile	0.00315	22
Senegalimassilia	rs7225245	17	48379615	A	G	0.0792	0.017	4.18e-06	6923	TRUE	reported	H3NvIH	0.4583	textfile	0.00311	22
Senegalimassilia	rs57512504	13	19489214	A	T	0.0819	0.0172	2.03e-06	6923	TRUE	reported	H3NvIH	0.4612	textfile	0.00326	23
Senegalimassilia	rs10036909	5	127861692	T	C	0.186	0.0401	8.05e-06	4996	TRUE	reported	H3NvIH	0.0696	textfile	0.00427	21
Senegalimassilia	rs13383270	2	220831701	C	G	0.0775	0.0171	6.04e-06	6923	TRUE	reported	H3NvIH	0.4195	textfile	0.00296	21
Senegalimassilia	rs1990708	2	206654123	C	A	-0.11	0.0248	8.91e-06	6923	TRUE	reported	H3NvIH	0.1262	textfile	0.00282	20
Senegalimassilia	rs2017373	14	34431996	T	C	0.0782	0.0177	9.5e-06	6923	TRUE	reported	H3NvIH	0.3738	textfile	0.00282	20
Slackia	rs8901	17	74267010	T	C	0.0935	0.0187	6.07e-07	6063	TRUE	reported	wND7lO	0.3708	textfile	0.00411	25
Slackia	rs4492265	7	13523683	G	A	-0.0906	0.0192	2.41e-06	6063	TRUE	reported	wND7lO	0.3101	textfile	0.00367	22
Slackia	rs16894137	8	96946291	T	C	-0.123	0.0263	2.71e-06	6063	TRUE	reported	wND7lO	0.1431	textfile	0.00358	22
Slackia	rs112764253	7	78282725	A	T	0.195	0.0412	3.4e-06	5634	TRUE	reported	wND7lO	0.0408	textfile	0.00396	22
Slackia	rs12440440	15	34041896	G	A	0.0902	0.0191	2.63e-06	6063	TRUE	reported	wND7lO	0.3091	textfile	0.00368	22
Slackia	rs35156985	7	99451715	C	T	-0.156	0.0348	8.06e-06	5965	TRUE	reported	wND7lO	0.0636	textfile	0.00334	20
Slackia	rs10409783	19	4555786	G	A	0.0951	0.0211	7.7e-06	5941	TRUE	reported	wND7lO	0.2833	textfile	0.0034	20
Slackia	rs13339230	16	7460475	G	C	0.147	0.0331	7.42e-06	6063	TRUE	reported	wND7lO	0.0885	textfile	0.00325	20
Slackia	rs58767323	4	57167507	C	G	-0.103	0.0227	4.6e-06	6063	TRUE	reported	wND7lO	0.1899	textfile	0.00337	21
Streptococcus	rs11110281	12	100584014	C	T	-0.138	0.0227	2.58e-09	15120	TRUE	reported	I2oilX	0.0676	textfile	0.00241	37
Streptococcus	rs4968759	17	61298020	G	A	-0.0515	0.0112	3.78e-06	16384	TRUE	reported	I2oilX	0.4264	textfile	0.00129	21
Streptococcus	rs11764382	7	46774896	G	A	-0.0695	0.0144	1.29e-06	16387	TRUE	reported	I2oilX	0.1909	textfile	0.00143	23
Streptococcus	rs72739637	15	41663393	G	A	0.096	0.0193	1.03e-06	14920	TRUE	reported	I2oilX	0.1064	textfile	0.00165	25
Streptococcus	rs1918540	11	131649446	A	G	0.0596	0.0128	2.44e-06	16373	TRUE	reported	I2oilX	0.2525	textfile	0.00132	22
Streptococcus	rs17708276	8	10199548	G	A	-0.0794	0.0171	3.04e-06	16278	TRUE	reported	I2oilX	0.1282	textfile	0.00133	22
Streptococcus	rs11720390	3	94103591	A	G	0.107	0.0228	3.59e-06	15220	TRUE	reported	I2oilX	0.0746	textfile	0.00144	22
Streptococcus	rs395407	5	169689604	C	G	-0.0793	0.0174	4.37e-06	15864	TRUE	reported	I2oilX	0.1421	textfile	0.00131	21
Streptococcus	rs10448310	9	93556174	G	A	-0.0518	0.0111	3.31e-06	16384	TRUE	reported	I2oilX	0.4304	textfile	0.00132	22
Streptococcus	rs7916711	10	28588269	G	A	0.103	0.0217	2.72e-06	15294	TRUE	reported	I2oilX	0.0646	textfile	0.00146	22
Streptococcus	rs71481756	10	8102404	G	T	0.0931	0.0208	6.51e-06	14526	TRUE	reported	I2oilX	0.0994	textfile	0.00138	20
Streptococcus	rs2370083	14	97526750	T	G	-0.0817	0.0186	9.75e-06	16277	TRUE	reported	I2oilX	0.0885	textfile	0.00119	19
Streptococcus	rs10028567	4	53657577	T	C	-0.0921	0.0192	7.3e-06	16311	TRUE	reported	I2oilX	0.0815	textfile	0.00141	23
Streptococcus	rs6806351	3	132058723	C	T	-0.0634	0.0137	4.94e-06	15973	TRUE	reported	I2oilX	0.2087	textfile	0.00135	22
Streptococcus	rs57646748	4	37452858	A	G	-0.0908	0.02	5.48e-06	15939	TRUE	reported	I2oilX	0.0676	textfile	0.00129	21
Streptococcus	rs9903102	17	80576624	A	C	-0.0709	0.0155	4.18e-06	16384	TRUE	reported	I2oilX	0.164	textfile	0.00127	21
Streptococcus	rs6563952	16	73391982	C	G	0.0827	0.018	5.82e-06	16387	TRUE	reported	I2oilX	0.0924	textfile	0.00129	21
Subdoligranulum	rs12638227	3	62327558	C	G	-0.0557	0.0109	2.48e-07	17165	TRUE	reported	CNlBfn	0.4652	textfile	0.00153	26
Subdoligranulum	rs10065321	5	141857415	C	T	-0.0513	0.0108	2.1e-06	17589	TRUE	reported	CNlBfn	0.3678	textfile	0.00128	23
Subdoligranulum	rs4347804	2	218215847	G	A	0.166	0.0357	2.18e-06	4312	TRUE	reported	CNlBfn	0.0417	textfile	0.00498	22
Subdoligranulum	rs6555306	5	4671383	C	T	-0.0741	0.0155	2.81e-06	17591	TRUE	reported	CNlBfn	0.1223	textfile	0.00129	23
Subdoligranulum	rs3761728	4	48990885	G	T	-0.0543	0.0119	3.87e-06	17570	TRUE	reported	CNlBfn	0.2425	textfile	0.00119	21
Subdoligranulum	rs2114677	10	125472937	T	C	-0.104	0.0231	2.72e-06	15566	TRUE	reported	CNlBfn	0.0557	textfile	0.00131	20
Subdoligranulum	rs75158211	19	29644694	C	T	-0.0723	0.0159	7.52e-06	17165	TRUE	reported	CNlBfn	0.1113	textfile	0.0012	21
Subdoligranulum	rs2171249	6	153694029	T	C	0.107	0.0233	4.51e-06	14679	TRUE	reported	CNlBfn	0.0736	textfile	0.00143	21
Subdoligranulum	rs35940633	14	86933898	A	G	-0.0511	0.011	4.22e-06	17582	TRUE	reported	CNlBfn	0.3628	textfile	0.00123	22
Subdoligranulum	rs76528319	5	117799448	T	G	-0.143	0.0311	7.41e-06	8468	TRUE	reported	CNlBfn	0.0398	textfile	0.00251	21
Subdoligranulum	rs1667315	2	232408743	A	G	0.0485	0.0107	6.72e-06	17586	TRUE	reported	CNlBfn	0.4374	textfile	0.00116	20
Subdoligranulum	rs76664262	3	183716408	A	T	0.0834	0.0185	4.87e-06	16712	TRUE	reported	CNlBfn	0.0934	textfile	0.00121	20
Subdoligranulum	rs10497836	2	200288718	T	C	-0.0524	0.0119	8.38e-06	17579	TRUE	reported	CNlBfn	0.2803	textfile	0.00111	19
Subdoligranulum	rs16962433	16	13684415	T	A	0.0856	0.0189	7.65e-06	15857	TRUE	reported	CNlBfn	0.1083	textfile	0.00129	20
Sutterella	rs13173038	5	58499183	G	A	-0.0718	0.0152	2.73e-06	13245	TRUE	reported	FPM3e8	0.2207	textfile	0.00169	22
Sutterella	rs2321387	13	58689340	A	G	-0.0593	0.0125	1.87e-06	13252	TRUE	reported	FPM3e8	0.5298	textfile	0.00171	23
Sutterella	rs7499539	16	85038065	G	A	0.0617	0.0131	2.36e-06	13254	TRUE	reported	FPM3e8	0.3231	textfile	0.00167	22
Sutterella	rs62501473	7	150126751	A	G	0.0694	0.0149	5.52e-06	12762	TRUE	reported	FPM3e8	0.2286	textfile	0.00169	22
Sutterella	rs143438747	1	63278549	C	T	-0.146	0.0307	3.28e-06	9368	TRUE	reported	FPM3e8	0.0547	textfile	0.0024	23
Sutterella	rs9350083	6	18583878	G	T	-0.0593	0.0134	8.23e-06	13254	TRUE	reported	FPM3e8	0.2992	textfile	0.00148	20
Sutterella	rs7638039	3	70588939	C	T	0.0646	0.0144	8.66e-06	13236	TRUE	reported	FPM3e8	0.2326	textfile	0.00152	20
Sutterella	rs11591622	10	102520687	G	T	-0.0688	0.0151	6.5e-06	12604	TRUE	reported	FPM3e8	0.2157	textfile	0.00164	21
Sutterella	rs2613606	7	111285025	T	C	-0.0557	0.0124	7.2e-06	13249	TRUE	reported	FPM3e8	0.3936	textfile	0.00152	20
Sutterella	rs1145877	6	82386821	G	A	-0.0735	0.0162	7.2e-06	13251	TRUE	reported	FPM3e8	0.159	textfile	0.00155	21
Sutterella	rs607327	11	111695709	T	C	0.0578	0.0129	6.63e-06	13251	TRUE	reported	FPM3e8	0.3767	textfile	0.00151	20
Sutterella	rs2050185	6	147936781	A	G	0.0575	0.0129	7.97e-06	13243	TRUE	reported	FPM3e8	0.3777	textfile	0.0015	20
Terrisporobacter	rs1883097	11	8938819	T	C	0.226	0.0455	4.16e-07	4417	TRUE	reported	2uDnUm	0.0557	textfile	0.00558	25
Terrisporobacter	rs2569953	3	144148905	C	A	-0.0776	0.0175	8.95e-06	6637	TRUE	reported	2uDnUm	0.4195	textfile	0.00296	20
Terrisporobacter	rs7184125	16	15920394	C	T	0.0913	0.0205	8.48e-06	6232	TRUE	reported	2uDnUm	0.2326	textfile	0.00315	20
Terrisporobacter	rs2872237	19	17026940	A	C	-0.0815	0.0176	3.97e-06	6632	TRUE	reported	2uDnUm	0.4344	textfile	0.00322	21
Terrisporobacter	rs58405430	11	20621043	T	G	0.135	0.0301	7.94e-06	6176	TRUE	reported	2uDnUm	0.1153	textfile	0.00322	20
Terrisporobacter	rs7034891	9	117245252	C	G	-0.0799	0.0174	4.54e-06	6629	TRUE	reported	2uDnUm	0.4841	textfile	0.00318	21
Turicibacter	rs149744580	2	63366962	G	A	0.17	0.0315	7.01e-08	8459	TRUE	reported	JZvONz	0.0527	textfile	0.00342	29
Turicibacter	rs4869133	5	95717619	A	G	0.131	0.0272	2.55e-06	8256	TRUE	reported	JZvONz	0.0885	textfile	0.00281	23
Turicibacter	rs12603364	17	43117476	C	T	0.111	0.0226	8.67e-07	8923	TRUE	reported	JZvONz	0.1074	textfile	0.0027	24
Turicibacter	rs11054680	12	12242455	C	T	-0.105	0.0227	2.31e-06	8928	TRUE	reported	JZvONz	0.0964	textfile	0.00238	21
Turicibacter	rs55756211	7	130972179	C	T	-0.115	0.0241	2.81e-06	8941	TRUE	reported	JZvONz	0.1163	textfile	0.00255	23
Turicibacter	rs61265175	11	1681862	C	G	-0.0859	0.0186	4.14e-06	8941	TRUE	reported	JZvONz	0.2326	textfile	0.00238	21
Turicibacter	rs7199484	16	49826299	A	G	-0.0731	0.016	5.77e-06	8948	TRUE	reported	JZvONz	0.332	textfile	0.00233	21
Turicibacter	rs11649454	16	10181248	C	G	0.0951	0.0203	3.27e-06	8943	TRUE	reported	JZvONz	0.1392	textfile	0.00244	22
Turicibacter	rs2834977	21	36929643	C	T	-0.096	0.0208	3.96e-06	8946	TRUE	reported	JZvONz	0.173	textfile	0.00237	21
Turicibacter	rs2952020	8	26027842	A	G	-0.0759	0.0166	5.63e-06	8949	TRUE	reported	JZvONz	0.2227	textfile	0.00234	21
Turicibacter	rs11666533	19	11864932	T	C	-0.112	0.0248	7.37e-06	8256	TRUE	reported	JZvONz	0.0795	textfile	0.00244	20
Turicibacter	rs4247078	15	92605098	G	C	0.071	0.0155	5.46e-06	8948	TRUE	reported	JZvONz	0.338	textfile	0.00234	21
Turicibacter	rs2221441	5	170048048	C	G	0.071	0.0153	3.46e-06	8720	TRUE	reported	JZvONz	0.4056	textfile	0.00245	21
Turicibacter	rs3734633	6	126111881	A	G	-0.121	0.0268	5.32e-06	8626	TRUE	reported	JZvONz	0.0974	textfile	0.00235	20
Tyzzerella3	rs67476743	19	1030320	G	T	0.132	0.0222	3.74e-09	4948	TRUE	reported	Rx0t0s	0.2853	textfile	0.00711	35
Tyzzerella3	rs17706273	5	16388259	C	T	-0.14	0.0275	5.88e-07	5395	TRUE	reported	Rx0t0s	0.1521	textfile	0.00482	26
Tyzzerella3	rs7561370	2	57810406	C	T	0.131	0.0286	1.52e-06	5396	TRUE	reported	Rx0t0s	0.1223	textfile	0.00389	21
Tyzzerella3	rs55799124	17	3738781	G	A	-0.114	0.0239	1.34e-06	5362	TRUE	reported	Rx0t0s	0.2068	textfile	0.00427	23
Tyzzerella3	rs17809157	7	82547827	T	A	-0.164	0.0336	1.54e-06	4621	TRUE	reported	Rx0t0s	0.0994	textfile	0.00511	24
Tyzzerella3	rs7019909	9	33113322	C	T	0.144	0.0302	1.76e-06	5396	TRUE	reported	Rx0t0s	0.1014	textfile	0.00422	23
Tyzzerella3	rs75091807	13	35023691	T	G	-0.185	0.0383	1.71e-06	4621	TRUE	reported	Rx0t0s	0.0905	textfile	0.00502	23
Tyzzerella3	rs4904512	14	89595945	C	T	-0.117	0.025	3.09e-06	5396	TRUE	reported	Rx0t0s	0.1988	textfile	0.00404	22
Tyzzerella3	rs7333521	13	81593016	C	T	-0.207	0.0453	4.88e-06	4335	TRUE	reported	Rx0t0s	0.0427	textfile	0.0048	21
Tyzzerella3	rs112102233	10	46098286	G	A	-0.216	0.0478	6.18e-06	3857	TRUE	reported	Rx0t0s	0.0666	textfile	0.00529	21
Tyzzerella3	rs1232220	6	102680257	T	G	-0.144	0.0318	7.91e-06	5000	TRUE	reported	Rx0t0s	0.1262	textfile	0.00407	20
Tyzzerella3	rs191093	12	77390329	A	G	0.159	0.0353	6.76e-06	4621	TRUE	reported	Rx0t0s	0.0795	textfile	0.00436	20
Tyzzerella3	rs10898797	11	87588698	T	C	0.122	0.0275	8.85e-06	5387	TRUE	reported	Rx0t0s	0.1571	textfile	0.00367	20
Tyzzerella3	rs6920448	6	5755626	T	C	-0.141	0.0305	4.15e-06	5010	TRUE	reported	Rx0t0s	0.1153	textfile	0.00424	21
Veillonella	rs2013594	11	44302154	C	T	-0.0721	0.0155	3.42e-06	9283	TRUE	reported	VjPM1T	0.3579	textfile	0.00232	22
Veillonella	rs12679709	8	13253770	G	C	-0.0793	0.0165	1.78e-06	9290	TRUE	reported	VjPM1T	0.3211	textfile	0.00249	23
Veillonella	rs742016	22	45604800	G	A	-0.0689	0.015	4.66e-06	9279	TRUE	reported	VjPM1T	0.4235	textfile	0.00227	21
Veillonella	rs1882878	21	30010673	G	A	-0.0769	0.0164	2.98e-06	9282	TRUE	reported	VjPM1T	0.3062	textfile	0.00237	22
Veillonella	rs7645873	3	125544032	T	A	0.0761	0.0164	3.12e-06	9286	TRUE	reported	VjPM1T	0.2833	textfile	0.00231	21
Veillonella	rs55807413	11	2956783	G	A	0.107	0.0238	5.51e-06	8610	TRUE	reported	VjPM1T	0.0974	textfile	0.00236	20
Veillonella	rs62376424	5	119914285	T	C	-0.0762	0.0163	3.65e-06	8999	TRUE	reported	VjPM1T	0.334	textfile	0.00241	22
Veillonella	rs7359080	14	106939916	A	C	-0.135	0.0304	7.4e-06	6189	TRUE	reported	VjPM1T	0.1272	textfile	0.0032	20
Veillonella	rs11141494	9	89306305	A	G	-0.0783	0.0174	9.75e-06	9291	TRUE	reported	VjPM1T	0.1948	textfile	0.00217	20
Veillonella	rs6656807	1	178945043	G	A	0.0703	0.0154	5.5e-06	8999	TRUE	reported	VjPM1T	0.4245	textfile	0.00231	21
Veillonella	rs11614532	12	129984555	C	G	0.0745	0.0165	7.13e-06	8411	TRUE	reported	VjPM1T	0.3052	textfile	0.00241	20
Victivallis	rs56349194	11	9312796	G	A	-0.159	0.0315	6.26e-07	3266	TRUE	reported	9NcWmi	0.16	textfile	0.00768	25
Victivallis	rs592514	9	136309841	A	T	-0.181	0.0392	2.6e-06	3241	TRUE	reported	9NcWmi	0.1282	textfile	0.00658	21
Victivallis	rs911666	14	96071125	C	T	-0.119	0.0263	7.65e-06	3267	TRUE	reported	9NcWmi	0.3052	textfile	0.00618	20
Victivallis	rs4764863	12	102514184	A	G	0.122	0.0246	8.22e-07	3266	TRUE	reported	9NcWmi	0.5	textfile	0.00742	24
Victivallis	rs12512543	4	9608445	C	A	-0.178	0.0374	2.54e-06	3239	TRUE	reported	9NcWmi	0.1213	textfile	0.00693	23
Victivallis	rs342302	7	106378229	G	A	-0.153	0.0352	8.16e-06	3265	TRUE	reported	9NcWmi	0.159	textfile	0.00575	19
Victivallis	rs4895919	6	131630319	C	T	-0.117	0.0248	2.75e-06	3254	TRUE	reported	9NcWmi	0.4821	textfile	0.00681	22
Victivallis	rs11899949	2	38049069	A	G	0.131	0.0276	2.77e-06	3258	TRUE	reported	9NcWmi	0.2773	textfile	0.00681	22
Victivallis	rs6445926	3	57723877	C	G	0.117	0.025	2.96e-06	3267	TRUE	reported	9NcWmi	0.3966	textfile	0.00668	22
Victivallis	rs173120	13	72876881	C	T	0.134	0.029	7.65e-06	3263	TRUE	reported	9NcWmi	0.2455	textfile	0.00648	21
Victivallis	rs2546432	5	180579462	C	T	-0.111	0.025	9.93e-06	3266	TRUE	reported	9NcWmi	0.4662	textfile	0.006	20
Victivallis	rs1882775	21	40405606	G	A	-0.138	0.0313	8.73e-06	3258	TRUE	reported	9NcWmi	0.2237	textfile	0.00596	20

## Sheet: Supplementary Table 2
Supplementary Table 2：Detailed information of instrumental variables used in MR analyses about gut bacterial taxa on pyogenic arthritis
	SNP	effect_allele.exposure	other_allele.exposure	effect_allele.outcome	other_allele.outcome	beta.exposure	beta.outcome	eaf.exposure	eaf.outcome	remove	palindromic	ambiguous	id.outcome	pval.outcome	se.outcome	outcome	mr_keep.outcome	pval_origin.outcome	data_source.outcome	chr.exposure	pos.exposure	se.exposure	pval.exposure	samplesize.exposure	exposure	mr_keep.exposure	pval_origin.exposure	id.exposure	data_source.exposure	action	SNP_index	mr_keep	samplesize.outcome
Intestinimonas	rs1000888	C	G	C	G	-0.0585038	0.0589436	0.3956	0.333675	FALSE	TRUE	FALSE	wePgyu	0.054694	0.030679	pyogenic arthritis	TRUE	reported	textfile	13	23343542	0.013219	9.71299e-06	12090	Intestinimonas	TRUE	reported	9R89at	textfile	2	1	TRUE	NA
Intestinimonas	rs10262702	T	C	T	C	0.0918017	0.0517095	0.1292	0.124446	FALSE	FALSE	FALSE	wePgyu	0.238593	0.0438769	pyogenic arthritis	TRUE	reported	textfile	7	66890843	0.0194885	2.06073e-06	11766	Intestinimonas	TRUE	reported	9R89at	textfile	2	1	TRUE	NA
Intestinimonas	rs11258178	A	G	A	G	0.0660742	-0.0358492	0.4145	0.488545	FALSE	FALSE	FALSE	wePgyu	0.216427	0.0290022	pyogenic arthritis	TRUE	reported	textfile	10	13124513	0.0134139	6.98195e-07	11766	Intestinimonas	TRUE	reported	9R89at	textfile	2	1	TRUE	NA
Intestinimonas	rs12226153	A	G	A	G	-0.151142	0.0504243	0.0616	0.0140351	FALSE	FALSE	FALSE	wePgyu	0.680124	0.122301	pyogenic arthritis	TRUE	reported	textfile	11	94364293	0.0306922	5.12171e-07	9023	Intestinimonas	TRUE	reported	9R89at	textfile	2	1	TRUE	NA
Intestinimonas	rs17067892	C	T	C	T	0.107194	0.0488193	0.0765	0.0873312	FALSE	FALSE	FALSE	wePgyu	0.338772	0.0510345	pyogenic arthritis	TRUE	reported	textfile	8	3763540	0.0250013	6.37926e-06	11544	Intestinimonas	TRUE	reported	9R89at	textfile	2	1	TRUE	NA
Intestinimonas	rs1859797	G	A	G	A	0.060368	-0.00295652	0.504	0.549652	FALSE	FALSE	FALSE	wePgyu	0.919106	0.0291111	pyogenic arthritis	TRUE	reported	textfile	7	22007303	0.0131793	4.12235e-06	11766	Intestinimonas	TRUE	reported	9R89at	textfile	2	1	TRUE	NA
Intestinimonas	rs2276760	A	G	A	G	-0.0685234	-0.0210005	0.2197	0.240086	FALSE	FALSE	FALSE	wePgyu	0.536194	0.0339496	pyogenic arthritis	TRUE	reported	textfile	3	150620956	0.0152546	7.84062e-06	12081	Intestinimonas	TRUE	reported	9R89at	textfile	2	1	TRUE	NA
Intestinimonas	rs2731794	C	T	C	T	0.120632	-0.0896845	0.0596	0.0350643	FALSE	FALSE	FALSE	wePgyu	0.256741	0.079078	pyogenic arthritis	TRUE	reported	textfile	5	17209391	0.0257529	1.91744e-06	11079	Intestinimonas	TRUE	reported	9R89at	textfile	2	1	TRUE	NA
Intestinimonas	rs2930225	G	T	G	T	0.0729524	-0.00923565	0.2584	0.234036	FALSE	FALSE	FALSE	wePgyu	0.787106	0.0341972	pyogenic arthritis	TRUE	reported	textfile	16	85327902	0.0152948	1.34622e-06	12003	Intestinimonas	TRUE	reported	9R89at	textfile	2	1	TRUE	NA
Intestinimonas	rs4113676	A	C	A	C	-0.218507	-0.0177226	0.0616	0.0148533	FALSE	FALSE	FALSE	wePgyu	0.884393	0.121886	pyogenic arthritis	TRUE	reported	textfile	20	6218922	0.0490152	7.41635e-06	3170	Intestinimonas	TRUE	reported	9R89at	textfile	2	1	TRUE	NA
Intestinimonas	rs4784055	T	C	T	C	-0.175324	-0.127697	0.0557	0.0504194	FALSE	FALSE	FALSE	wePgyu	0.0538171	0.0662221	pyogenic arthritis	TRUE	reported	textfile	16	58818770	0.038599	8.71812e-07	3193	Intestinimonas	TRUE	reported	9R89at	textfile	2	1	TRUE	NA
Intestinimonas	rs62240188	G	A	G	A	0.130074	-0.0399857	0.0686	0.0934413	FALSE	FALSE	FALSE	wePgyu	0.423767	0.0499881	pyogenic arthritis	TRUE	reported	textfile	3	10611142	0.0267179	2.20308e-06	10252	Intestinimonas	TRUE	reported	9R89at	textfile	2	1	TRUE	NA
Intestinimonas	rs6934519	C	T	C	T	0.0692373	0.0877461	0.2753	0.257036	FALSE	FALSE	FALSE	wePgyu	0.00691035	0.0324849	pyogenic arthritis	TRUE	reported	textfile	6	67200802	0.0151154	8.56956e-06	12089	Intestinimonas	TRUE	reported	9R89at	textfile	2	1	TRUE	NA
Intestinimonas	rs716604	A	G	A	G	0.0818068	-0.0395409	0.1879	0.230009	FALSE	FALSE	FALSE	wePgyu	0.248604	0.0342718	pyogenic arthritis	TRUE	reported	textfile	2	6514088	0.0165992	8.5663e-07	12090	Intestinimonas	TRUE	reported	9R89at	textfile	2	1	TRUE	NA
Intestinimonas	rs7170984	T	C	T	C	-0.0658116	0.00449125	0.2903	0.282813	FALSE	FALSE	FALSE	wePgyu	0.889113	0.0322124	pyogenic arthritis	TRUE	reported	textfile	15	93819735	0.0140767	2.98356e-06	12090	Intestinimonas	TRUE	reported	9R89at	textfile	2	1	TRUE	NA
Intestinimonas	rs72982915	C	T	C	T	0.183158	-0.00296769	0.0457	0.0568339	FALSE	FALSE	FALSE	wePgyu	0.962281	0.0627533	pyogenic arthritis	TRUE	reported	textfile	2	140898088	0.0402743	4.91157e-06	5591	Intestinimonas	TRUE	reported	9R89at	textfile	2	1	TRUE	NA
Intestinimonas	rs9823439	T	C	T	C	-0.0581947	-0.00279592	0.4414	0.462271	FALSE	FALSE	FALSE	wePgyu	0.923417	0.0290846	pyogenic arthritis	TRUE	reported	textfile	3	17187502	0.0131455	9.85876e-06	11766	Intestinimonas	TRUE	reported	9R89at	textfile	2	1	TRUE	NA
Intestinimonas	rs994794	G	C	G	C	-0.141905	-0.00988534	0.0398	0.0307925	FALSE	TRUE	FALSE	wePgyu	0.906053	0.0837608	pyogenic arthritis	TRUE	reported	textfile	4	114608814	0.0315074	7.30503e-06	9250	Intestinimonas	TRUE	reported	9R89at	textfile	2	1	TRUE	NA
Streptococcus	rs10028567	C	T	C	T	-0.0921167	-0.0228156	0.0815	0.121235	FALSE	FALSE	FALSE	wePgyu	0.607182	0.0443798	pyogenic arthritis	TRUE	reported	textfile	4	53657577	0.0191881	7.30343e-06	16311	Streptococcus	TRUE	reported	DEOYNR	textfile	2	1	TRUE	NA
Streptococcus	rs10448310	A	G	A	G	-0.0517935	-0.045208	0.4304	0.361223	FALSE	FALSE	FALSE	wePgyu	0.133901	0.0301609	pyogenic arthritis	TRUE	reported	textfile	9	93556174	0.0111324	3.30706e-06	16384	Streptococcus	TRUE	reported	DEOYNR	textfile	2	1	TRUE	NA
Streptococcus	rs11110281	T	C	T	C	-0.137519	0.0651273	0.0676	0.0484589	FALSE	FALSE	FALSE	wePgyu	0.331144	0.0670164	pyogenic arthritis	TRUE	reported	textfile	12	100584014	0.0227398	2.58314e-09	15120	Streptococcus	TRUE	reported	DEOYNR	textfile	2	1	TRUE	NA
Streptococcus	rs11720390	G	A	G	A	0.107024	0.0138875	0.0746	0.061999	FALSE	FALSE	FALSE	wePgyu	0.818419	0.0604911	pyogenic arthritis	TRUE	reported	textfile	3	94103591	0.0228121	3.59482e-06	15220	Streptococcus	TRUE	reported	DEOYNR	textfile	2	1	TRUE	NA
Streptococcus	rs11764382	A	G	A	G	-0.0695345	-0.0422349	0.1909	0.139075	FALSE	FALSE	FALSE	wePgyu	0.310995	0.0416872	pyogenic arthritis	TRUE	reported	textfile	7	46774896	0.0143671	1.28631e-06	16387	Streptococcus	TRUE	reported	DEOYNR	textfile	2	1	TRUE	NA
Streptococcus	rs17708276	A	G	A	G	-0.0793955	-0.026523	0.1282	0.108349	FALSE	FALSE	FALSE	wePgyu	0.571342	0.0468541	pyogenic arthritis	TRUE	reported	textfile	8	10199548	0.0170628	3.04096e-06	16278	Streptococcus	TRUE	reported	DEOYNR	textfile	2	1	TRUE	NA
Streptococcus	rs1918540	G	A	G	A	0.059639	0.0499529	0.2525	0.186169	FALSE	FALSE	FALSE	wePgyu	0.182362	0.0374595	pyogenic arthritis	TRUE	reported	textfile	11	131649446	0.0128148	2.44067e-06	16373	Streptococcus	TRUE	reported	DEOYNR	textfile	2	1	TRUE	NA
Streptococcus	rs2370083	G	T	G	T	-0.0816836	0.0331951	0.0885	0.063793	FALSE	FALSE	FALSE	wePgyu	0.575925	0.0593462	pyogenic arthritis	TRUE	reported	textfile	14	97526750	0.0185851	9.75245e-06	16277	Streptococcus	TRUE	reported	DEOYNR	textfile	2	1	TRUE	NA
Streptococcus	rs395407	G	C	G	C	-0.0792781	-0.006609	0.1421	0.16571	FALSE	TRUE	FALSE	wePgyu	0.8679	0.0397351	pyogenic arthritis	TRUE	reported	textfile	5	169689604	0.0173697	4.36503e-06	15864	Streptococcus	TRUE	reported	DEOYNR	textfile	2	1	TRUE	NA
Streptococcus	rs4968759	A	G	A	G	-0.0515109	-0.0171258	0.4264	0.48448	FALSE	FALSE	FALSE	wePgyu	0.55416	0.0289513	pyogenic arthritis	TRUE	reported	textfile	17	61298020	0.0112068	3.78116e-06	16384	Streptococcus	TRUE	reported	DEOYNR	textfile	2	1	TRUE	NA
Streptococcus	rs57646748	G	A	G	A	-0.0907696	-0.0404853	0.0676	0.0382305	FALSE	FALSE	FALSE	wePgyu	0.590446	0.0752249	pyogenic arthritis	TRUE	reported	textfile	4	37452858	0.0200344	5.4754e-06	15939	Streptococcus	TRUE	reported	DEOYNR	textfile	2	1	TRUE	NA
Streptococcus	rs6563952	G	C	G	C	0.0827344	0.0238008	0.0924	0.092734	FALSE	TRUE	FALSE	wePgyu	0.633638	0.0499373	pyogenic arthritis	TRUE	reported	textfile	16	73391982	0.0180035	5.82134e-06	16387	Streptococcus	TRUE	reported	DEOYNR	textfile	2	1	TRUE	NA
Streptococcus	rs6806351	T	C	T	C	-0.0633829	0.0125808	0.2087	0.219633	FALSE	FALSE	FALSE	wePgyu	0.719386	0.0350165	pyogenic arthritis	TRUE	reported	textfile	3	132058723	0.0136647	4.93869e-06	15973	Streptococcus	TRUE	reported	DEOYNR	textfile	2	1	TRUE	NA
Streptococcus	rs71481756	T	G	T	G	0.0931048	-0.0842387	0.0994	0.0672644	FALSE	FALSE	FALSE	wePgyu	0.149828	0.0584934	pyogenic arthritis	TRUE	reported	textfile	10	8102404	0.0207949	6.51476e-06	14526	Streptococcus	TRUE	reported	DEOYNR	textfile	2	1	TRUE	NA
Streptococcus	rs72739637	A	G	A	G	0.0959942	-0.0613551	0.1064	0.0623059	FALSE	FALSE	FALSE	wePgyu	0.308944	0.0603035	pyogenic arthritis	TRUE	reported	textfile	15	41663393	0.0193213	1.03307e-06	14920	Streptococcus	TRUE	reported	DEOYNR	textfile	2	1	TRUE	NA
Streptococcus	rs7916711	A	G	A	G	0.102891	0.0843346	0.0646	0.138711	FALSE	FALSE	FALSE	wePgyu	0.0438753	0.0418477	pyogenic arthritis	TRUE	reported	textfile	10	28588269	0.0217362	2.71702e-06	15294	Streptococcus	TRUE	reported	DEOYNR	textfile	2	1	TRUE	NA
Streptococcus	rs9903102	C	A	C	A	-0.0709483	0.00158658	0.164	0.200949	FALSE	FALSE	FALSE	wePgyu	0.96503	0.0361884	pyogenic arthritis	TRUE	reported	textfile	17	80576624	0.0155275	4.17998e-06	16384	Streptococcus	TRUE	reported	DEOYNR	textfile	2	1	TRUE	NA
Peptococcus	rs10031059	T	C	T	C	-0.121167	0.040885	0.2207	0.23561	FALSE	FALSE	FALSE	wePgyu	0.230334	0.0340851	pyogenic arthritis	TRUE	reported	textfile	4	35358594	0.0225844	1.23637e-07	5526	Peptococcus	TRUE	reported	3E7vv1	textfile	2	1	TRUE	NA
Peptococcus	rs11001941	G	A	G	A	-0.195611	0.0146135	0.0676	0.0876519	FALSE	FALSE	FALSE	wePgyu	0.77552	0.0512463	pyogenic arthritis	TRUE	reported	textfile	10	78716030	0.0392217	1.32858e-06	5607	Peptococcus	TRUE	reported	3E7vv1	textfile	2	1	TRUE	NA
Peptococcus	rs11030569	A	T	A	T	-0.17402	-0.0798228	0.0775	0.128515	FALSE	TRUE	FALSE	wePgyu	0.0666914	0.0435299	pyogenic arthritis	TRUE	reported	textfile	11	4019788	0.0374133	3.12991e-06	5329	Peptococcus	TRUE	reported	3E7vv1	textfile	2	1	TRUE	NA
Peptococcus	rs12069354	C	T	C	T	0.16763	0.0893891	0.0666	0.0625055	FALSE	FALSE	FALSE	wePgyu	0.134366	0.0597079	pyogenic arthritis	TRUE	reported	textfile	1	216223782	0.03795	9.28339e-06	5352	Peptococcus	TRUE	reported	3E7vv1	textfile	2	1	TRUE	NA
Peptococcus	rs2054133	G	A	G	A	0.0895433	0.0529554	0.4742	0.364814	FALSE	FALSE	FALSE	wePgyu	0.0801254	0.0302608	pyogenic arthritis	TRUE	reported	textfile	2	33691809	0.0188332	2.14166e-06	5657	Peptococcus	TRUE	reported	3E7vv1	textfile	2	1	TRUE	NA
Peptococcus	rs34282744	G	C	G	C	0.191797	-0.0247713	0.0616	0.0810173	FALSE	TRUE	FALSE	wePgyu	0.642143	0.0533055	pyogenic arthritis	TRUE	reported	textfile	15	75073172	0.0399832	1.83535e-06	5257	Peptococcus	TRUE	reported	3E7vv1	textfile	2	1	TRUE	NA
Peptococcus	rs36121075	A	G	A	G	-0.14067	-0.021793	0.1282	0.169239	FALSE	FALSE	FALSE	wePgyu	0.573593	0.0387247	pyogenic arthritis	TRUE	reported	textfile	20	43118017	0.030628	6.9872e-06	5301	Peptococcus	TRUE	reported	3E7vv1	textfile	2	1	TRUE	NA
Peptococcus	rs413827	G	A	G	A	0.110229	-0.0222686	0.2127	0.239141	FALSE	FALSE	FALSE	wePgyu	0.510044	0.0338034	pyogenic arthritis	TRUE	reported	textfile	14	57985112	0.0237523	3.30085e-06	5482	Peptococcus	TRUE	reported	3E7vv1	textfile	2	1	TRUE	NA
Peptococcus	rs5770862	T	C	T	C	0.162018	0.0184838	0.0666	0.0919741	FALSE	FALSE	FALSE	wePgyu	0.710026	0.0497116	pyogenic arthritis	TRUE	reported	textfile	22	50973113	0.0356813	3.21957e-06	5431	Peptococcus	TRUE	reported	3E7vv1	textfile	2	1	TRUE	NA
Peptococcus	rs6918730	G	A	G	A	0.135311	0.0427497	0.0974	0.059762	FALSE	FALSE	FALSE	wePgyu	0.483729	0.0610432	pyogenic arthritis	TRUE	reported	textfile	6	99020289	0.0289742	1.14732e-06	5656	Peptococcus	TRUE	reported	3E7vv1	textfile	2	1	TRUE	NA
Peptococcus	rs7033353	T	G	T	G	0.090152	-0.0408472	0.4195	0.524523	FALSE	FALSE	FALSE	wePgyu	0.159219	0.029017	pyogenic arthritis	TRUE	reported	textfile	9	104595848	0.018995	2.21957e-06	5657	Peptococcus	TRUE	reported	3E7vv1	textfile	2	1	TRUE	NA
Peptococcus	rs72850165	T	C	T	C	-0.134304	-0.0260241	0.1083	0.0772966	FALSE	FALSE	FALSE	wePgyu	0.630933	0.05417	pyogenic arthritis	TRUE	reported	textfile	11	968356	0.0300423	5.74152e-06	5627	Peptococcus	TRUE	reported	3E7vv1	textfile	2	1	TRUE	NA
Peptococcus	rs74592222	G	A	G	A	0.137957	-0.0203563	0.1173	0.116032	FALSE	FALSE	FALSE	wePgyu	0.653087	0.0452887	pyogenic arthritis	TRUE	reported	textfile	1	75971700	0.0302965	8.55342e-06	5329	Peptococcus	TRUE	reported	3E7vv1	textfile	2	1	TRUE	NA
Peptococcus	rs75754569	C	G	C	G	0.181434	-0.0194765	0.1103	0.0928124	FALSE	TRUE	FALSE	wePgyu	0.696115	0.0498671	pyogenic arthritis	TRUE	reported	textfile	3	17793504	0.0319429	1.09884e-08	5481	Peptococcus	TRUE	reported	3E7vv1	textfile	2	1	TRUE	NA
Peptococcus	rs7766680	G	C	G	C	0.0976832	-0.00854366	0.2485	0.226335	FALSE	TRUE	FALSE	wePgyu	0.804866	0.034582	pyogenic arthritis	TRUE	reported	textfile	6	162239191	0.0214155	3.50768e-06	5655	Peptococcus	TRUE	reported	3E7vv1	textfile	2	1	TRUE	NA
Peptococcus	rs77681628	C	T	C	T	0.200307	0.142612	0.0586	0.0807492	FALSE	FALSE	FALSE	wePgyu	0.00534306	0.0511965	pyogenic arthritis	TRUE	reported	textfile	13	91182556	0.0387328	2.68836e-07	4842	Peptococcus	TRUE	reported	3E7vv1	textfile	2	1	TRUE	NA
Senegalimassilia	rs10036909	C	T	C	T	0.185519	0.0211565	0.0696	0.0412109	FALSE	FALSE	FALSE	wePgyu	0.7722	0.0730801	pyogenic arthritis	TRUE	reported	textfile	5	127861692	0.0400881	8.05438e-06	4996	Senegalimassilia	TRUE	reported	4l4ktC	textfile	2	1	TRUE	NA
Senegalimassilia	rs11787826	C	A	C	A	0.081327	-0.0182081	0.4284	0.408754	FALSE	FALSE	FALSE	wePgyu	0.535564	0.02939	pyogenic arthritis	TRUE	reported	textfile	9	34332382	0.0171154	2.63466e-06	6923	Senegalimassilia	TRUE	reported	4l4ktC	textfile	2	1	TRUE	NA
Senegalimassilia	rs1990708	A	C	A	C	-0.109619	0.0192795	0.1262	0.0784146	FALSE	FALSE	FALSE	wePgyu	0.719517	0.0536876	pyogenic arthritis	TRUE	reported	textfile	2	206654123	0.0247785	8.90578e-06	6923	Senegalimassilia	TRUE	reported	4l4ktC	textfile	2	1	TRUE	NA
Senegalimassilia	rs2017373	C	T	C	T	0.0782258	0.0443889	0.3738	0.362326	FALSE	FALSE	FALSE	wePgyu	0.140873	0.0301443	pyogenic arthritis	TRUE	reported	textfile	14	34431996	0.0176841	9.50288e-06	6923	Senegalimassilia	TRUE	reported	4l4ktC	textfile	2	1	TRUE	NA
Senegalimassilia	rs7225245	G	A	G	A	0.079173	0.0285323	0.4583	0.42937	FALSE	FALSE	FALSE	wePgyu	0.330411	0.0293154	pyogenic arthritis	TRUE	reported	textfile	17	48379615	0.0170421	4.18017e-06	6923	Senegalimassilia	TRUE	reported	4l4ktC	textfile	2	1	TRUE	NA
Senegalimassilia	rs72887800	T	A	T	A	-0.0822462	0.040954	0.3777	0.400503	FALSE	TRUE	FALSE	wePgyu	0.16632	0.0295884	pyogenic arthritis	TRUE	reported	textfile	17	74949284	0.0175721	2.41534e-06	6923	Senegalimassilia	TRUE	reported	4l4ktC	textfile	2	1	TRUE	NA
Hungatella	rs10044993	C	A	C	A	0.139547	-0.0458832	0.1173	0.085619	FALSE	FALSE	FALSE	wePgyu	0.377346	0.0519748	pyogenic arthritis	TRUE	reported	textfile	5	58424440	0.0316748	8.06668e-06	4209	Hungatella	TRUE	reported	zrZoU2	textfile	2	1	TRUE	NA
Hungatella	rs13128780	T	C	T	C	-0.149725	0.0249958	0.1451	0.188808	FALSE	FALSE	FALSE	wePgyu	0.49892	0.0369657	pyogenic arthritis	TRUE	reported	textfile	4	166058998	0.0312777	1.74998e-06	3999	Hungatella	TRUE	reported	zrZoU2	textfile	2	1	TRUE	NA
Hungatella	rs13249325	T	G	T	G	-0.100023	0.0159593	0.3668	0.469062	FALSE	FALSE	FALSE	wePgyu	0.581833	0.0289795	pyogenic arthritis	TRUE	reported	textfile	8	14853525	0.0225883	9.69162e-06	4209	Hungatella	TRUE	reported	zrZoU2	textfile	2	1	TRUE	NA
Hungatella	rs17092615	G	A	G	A	0.152235	-0.070452	0.1243	0.138983	FALSE	FALSE	FALSE	wePgyu	0.0923209	0.0418538	pyogenic arthritis	TRUE	reported	textfile	14	95973619	0.0337867	7.37677e-06	4009	Hungatella	TRUE	reported	zrZoU2	textfile	2	1	TRUE	NA
Hungatella	rs72759041	G	T	G	T	-0.126025	-0.00606766	0.2346	0.207979	FALSE	FALSE	FALSE	wePgyu	0.864911	0.0356656	pyogenic arthritis	TRUE	reported	textfile	15	89577376	0.0282242	3.86095e-06	3910	Hungatella	TRUE	reported	zrZoU2	textfile	2	1	TRUE	NA
Howardella	rs10048062	C	T	C	T	-0.147352	0.0839582	0.1074	0.0894175	FALSE	FALSE	FALSE	wePgyu	0.0994855	0.0509655	pyogenic arthritis	TRUE	reported	textfile	15	98476920	0.0336531	8.58873e-06	3800	Howardella	TRUE	reported	zG0hwO	textfile	2	1	TRUE	NA
Howardella	rs12452946	A	G	A	G	-0.105833	-0.0159487	0.501	0.497364	FALSE	FALSE	FALSE	wePgyu	0.582083	0.0289794	pyogenic arthritis	TRUE	reported	textfile	17	17253288	0.0228941	3.80393e-06	3800	Howardella	TRUE	reported	zG0hwO	textfile	2	1	TRUE	NA
Howardella	rs1484873	A	G	A	G	-0.227831	-0.0317235	0.0686	0.152661	FALSE	FALSE	FALSE	wePgyu	0.433008	0.0404609	pyogenic arthritis	TRUE	reported	textfile	18	43206985	0.046335	2.55918e-06	3608	Howardella	TRUE	reported	zG0hwO	textfile	2	1	TRUE	NA
Howardella	rs17167098	G	A	G	A	-0.169366	-0.00170658	0.1133	0.137549	FALSE	FALSE	FALSE	wePgyu	0.967795	0.0422691	pyogenic arthritis	TRUE	reported	textfile	7	133154356	0.0352068	1.12323e-06	3586	Howardella	TRUE	reported	zG0hwO	textfile	2	1	TRUE	NA
Howardella	rs2154047	C	A	C	A	-0.192557	-0.0514029	0.0676	0.088502	FALSE	FALSE	FALSE	wePgyu	0.311583	0.0507981	pyogenic arthritis	TRUE	reported	textfile	14	95452797	0.0420093	9.97042e-06	3623	Howardella	TRUE	reported	zG0hwO	textfile	2	1	TRUE	NA
Howardella	rs36081916	T	C	T	C	-0.18123	0.0663416	0.1113	0.0892201	FALSE	FALSE	FALSE	wePgyu	0.196392	0.051352	pyogenic arthritis	TRUE	reported	textfile	7	93527414	0.0402987	4.7004e-06	3216	Howardella	TRUE	reported	zG0hwO	textfile	2	1	TRUE	NA
Howardella	rs3791893	A	G	A	G	0.147035	0.0367376	0.1233	0.143655	FALSE	FALSE	FALSE	wePgyu	0.376554	0.041546	pyogenic arthritis	TRUE	reported	textfile	2	218819396	0.034023	9.49716e-06	3795	Howardella	TRUE	reported	zG0hwO	textfile	2	1	TRUE	NA
Howardella	rs609430	T	G	T	G	-0.112045	-0.000512003	0.339	0.348057	FALSE	FALSE	FALSE	wePgyu	0.98654	0.0303488	pyogenic arthritis	TRUE	reported	textfile	4	169178315	0.0239328	3.34484e-06	3798	Howardella	TRUE	reported	zG0hwO	textfile	2	1	TRUE	NA
Howardella	rs61771805	A	T	A	T	-0.136779	-0.0305694	0.1869	0.116503	FALSE	TRUE	FALSE	wePgyu	0.498409	0.0451545	pyogenic arthritis	TRUE	reported	textfile	1	72972799	0.0296811	4.0274e-06	3612	Howardella	TRUE	reported	zG0hwO	textfile	2	1	TRUE	NA
Howardella	rs672217	G	A	G	A	0.164146	-0.0643455	0.1412	0.197946	FALSE	FALSE	FALSE	wePgyu	0.0770016	0.0363873	pyogenic arthritis	TRUE	reported	textfile	18	60125134	0.0349993	3.52468e-06	3611	Howardella	TRUE	reported	zG0hwO	textfile	2	1	TRUE	NA
Howardella	rs901099	T	G	T	G	-0.12718	-0.0265771	0.3121	0.299726	FALSE	FALSE	FALSE	wePgyu	0.401064	0.03165	pyogenic arthritis	TRUE	reported	textfile	11	77901287	0.0250924	6.52858e-07	3647	Howardella	TRUE	reported	zG0hwO	textfile	2	1	TRUE	NA
Subdoligranulum	rs10065321	T	C	T	C	-0.0512828	0.00811169	0.3678	0.413438	FALSE	FALSE	FALSE	wePgyu	0.782723	0.0294144	pyogenic arthritis	TRUE	reported	textfile	5	141857415	0.0108105	2.10155e-06	17589	Subdoligranulum	TRUE	reported	TsZEid	textfile	2	1	TRUE	NA
Subdoligranulum	rs10497836	C	T	C	T	-0.0524065	-0.00790652	0.2803	0.212617	FALSE	FALSE	FALSE	wePgyu	0.822717	0.0352888	pyogenic arthritis	TRUE	reported	textfile	2	200288718	0.0118697	8.37954e-06	17579	Subdoligranulum	TRUE	reported	TsZEid	textfile	2	1	TRUE	NA
Subdoligranulum	rs1667315	G	A	G	A	0.0485017	-0.0238217	0.4374	0.39115	FALSE	FALSE	FALSE	wePgyu	0.422294	0.0296863	pyogenic arthritis	TRUE	reported	textfile	2	232408743	0.0107452	6.72143e-06	17586	Subdoligranulum	TRUE	reported	TsZEid	textfile	2	1	TRUE	NA
Subdoligranulum	rs16962433	A	T	A	T	0.0855999	0.0501693	0.1083	0.063031	FALSE	TRUE	FALSE	wePgyu	0.404816	0.0602236	pyogenic arthritis	TRUE	reported	textfile	16	13684415	0.0189213	7.64534e-06	15857	Subdoligranulum	TRUE	reported	TsZEid	textfile	2	1	TRUE	NA
Subdoligranulum	rs2114677	C	T	C	T	-0.104176	-0.0375553	0.0557	0.114756	FALSE	FALSE	FALSE	wePgyu	0.406686	0.0452615	pyogenic arthritis	TRUE	reported	textfile	10	125472937	0.0230829	2.71726e-06	15566	Subdoligranulum	TRUE	reported	TsZEid	textfile	2	1	TRUE	NA
Subdoligranulum	rs2171249	C	T	C	T	0.106744	0.0274555	0.0736	0.0747687	FALSE	FALSE	FALSE	wePgyu	0.628811	0.0567966	pyogenic arthritis	TRUE	reported	textfile	6	153694029	0.0233213	4.50556e-06	14679	Subdoligranulum	TRUE	reported	TsZEid	textfile	2	1	TRUE	NA
Subdoligranulum	rs35940633	G	A	G	A	-0.0511008	0.0237212	0.3628	0.32477	FALSE	FALSE	FALSE	wePgyu	0.441999	0.0308539	pyogenic arthritis	TRUE	reported	textfile	14	86933898	0.011001	4.21698e-06	17582	Subdoligranulum	TRUE	reported	TsZEid	textfile	2	1	TRUE	NA
Subdoligranulum	rs3761728	T	G	T	G	-0.0543458	-0.00633144	0.2425	0.252157	FALSE	FALSE	FALSE	wePgyu	0.848832	0.0332169	pyogenic arthritis	TRUE	reported	textfile	4	48990885	0.0118866	3.86747e-06	17570	Subdoligranulum	TRUE	reported	TsZEid	textfile	2	1	TRUE	NA
Subdoligranulum	rs4347804	A	G	A	G	0.166063	0.0761919	0.0417	0.032158	FALSE	FALSE	FALSE	wePgyu	0.352504	0.0819494	pyogenic arthritis	TRUE	reported	textfile	2	218215847	0.0357483	2.18405e-06	4312	Subdoligranulum	TRUE	reported	TsZEid	textfile	2	1	TRUE	NA
Subdoligranulum	rs6555306	T	C	T	C	-0.0740777	0.0578925	0.1223	0.141551	FALSE	FALSE	FALSE	wePgyu	0.161366	0.0413373	pyogenic arthritis	TRUE	reported	textfile	5	4671383	0.0155463	2.80664e-06	17591	Subdoligranulum	TRUE	reported	TsZEid	textfile	2	1	TRUE	NA
Subdoligranulum	rs75158211	T	C	T	C	-0.072343	0.0338433	0.1113	0.148964	FALSE	FALSE	FALSE	wePgyu	0.405097	0.0406501	pyogenic arthritis	TRUE	reported	textfile	19	29644694	0.015933	7.52162e-06	17165	Subdoligranulum	TRUE	reported	TsZEid	textfile	2	1	TRUE	NA
Subdoligranulum	rs76528319	G	T	G	T	-0.143279	-0.00787635	0.0398	0.0825507	FALSE	FALSE	FALSE	wePgyu	0.881045	0.0526335	pyogenic arthritis	TRUE	reported	textfile	5	117799448	0.0310662	7.41394e-06	8468	Subdoligranulum	TRUE	reported	TsZEid	textfile	2	1	TRUE	NA
Subdoligranulum	rs76664262	T	A	T	A	0.0834078	-0.0747437	0.0934	0.111072	FALSE	TRUE	FALSE	wePgyu	0.105982	0.0462374	pyogenic arthritis	TRUE	reported	textfile	3	183716408	0.0185357	4.87344e-06	16712	Subdoligranulum	TRUE	reported	TsZEid	textfile	2	1	TRUE	NA
Coprococcus2	rs10070053	A	G	A	G	0.0594312	-0.00284237	0.4076	0.413183	FALSE	FALSE	FALSE	wePgyu	0.922897	0.0293679	pyogenic arthritis	TRUE	reported	textfile	5	34794789	0.0135375	7.64883e-06	11473	Coprococcus2	TRUE	reported	kCTnJ7	textfile	2	1	TRUE	NA
Coprococcus2	rs12634070	T	C	T	C	0.0736486	-2.34966e-05	0.1928	0.257298	FALSE	FALSE	FALSE	wePgyu	0.999434	0.0331202	pyogenic arthritis	TRUE	reported	textfile	3	180544880	0.0164921	9.95104e-06	11457	Coprococcus2	TRUE	reported	kCTnJ7	textfile	2	1	TRUE	NA
Coprococcus2	rs2482516	C	T	C	T	0.0754415	0.0116493	0.2256	0.225546	FALSE	FALSE	FALSE	wePgyu	0.737247	0.0347221	pyogenic arthritis	TRUE	reported	textfile	9	25554068	0.0164619	4.72333e-06	11483	Coprococcus2	TRUE	reported	kCTnJ7	textfile	2	1	TRUE	NA
Coprococcus2	rs35890118	A	G	A	G	-0.066536	0.0224561	0.3171	0.25288	FALSE	FALSE	FALSE	wePgyu	0.500316	0.033318	pyogenic arthritis	TRUE	reported	textfile	10	129715759	0.0147661	8.25962e-06	11478	Coprococcus2	TRUE	reported	kCTnJ7	textfile	2	1	TRUE	NA
Coprococcus2	rs59936925	A	T	A	T	0.117085	-0.0974577	0.1004	0.110985	FALSE	TRUE	FALSE	wePgyu	0.0353151	0.0463042	pyogenic arthritis	TRUE	reported	textfile	20	49266770	0.0233995	9.37545e-07	10931	Coprococcus2	TRUE	reported	kCTnJ7	textfile	2	1	TRUE	NA
Coprococcus2	rs61823518	A	C	A	C	-0.0955381	0.0351701	0.0954	0.107522	FALSE	FALSE	FALSE	wePgyu	0.453919	0.0469625	pyogenic arthritis	TRUE	reported	textfile	1	223688236	0.0215724	6.68258e-06	10980	Coprococcus2	TRUE	reported	kCTnJ7	textfile	2	1	TRUE	NA
Coprococcus2	rs6677933	C	T	C	T	-0.0804405	0.0204088	0.2416	0.146947	FALSE	FALSE	FALSE	wePgyu	0.619417	0.0410906	pyogenic arthritis	TRUE	reported	textfile	1	112139008	0.0164216	1.18501e-06	11483	Coprococcus2	TRUE	reported	kCTnJ7	textfile	2	1	TRUE	NA
Coprococcus2	rs72680320	T	C	T	C	-0.0649382	0.0317797	0.4135	0.335091	FALSE	FALSE	FALSE	wePgyu	0.301269	0.0307432	pyogenic arthritis	TRUE	reported	textfile	4	131125786	0.013919	2.27115e-06	11009	Coprococcus2	TRUE	reported	kCTnJ7	textfile	2	1	TRUE	NA
Coprococcus2	rs9426473	A	G	A	G	0.0727361	-0.0368671	0.2793	0.259386	FALSE	FALSE	FALSE	wePgyu	0.263487	0.0329705	pyogenic arthritis	TRUE	reported	textfile	1	4210455	0.0161662	6.30687e-06	11486	Coprococcus2	TRUE	reported	kCTnJ7	textfile	2	1	TRUE	NA
Butyrivibrio	rs1007475	G	T	G	T	0.118065	0.0381487	0.2942	0.278441	FALSE	FALSE	FALSE	wePgyu	0.238185	0.0323422	pyogenic arthritis	TRUE	reported	textfile	6	148403405	0.0261271	7.92312e-06	3482	Butyrivibrio	TRUE	reported	wVWZvt	textfile	2	1	TRUE	NA
Butyrivibrio	rs11761679	T	C	T	C	0.154775	0.0308116	0.1561	0.139902	FALSE	FALSE	FALSE	wePgyu	0.460553	0.0417537	pyogenic arthritis	TRUE	reported	textfile	7	150596929	0.0321539	2.20231e-06	3482	Butyrivibrio	TRUE	reported	wVWZvt	textfile	2	1	TRUE	NA
Butyrivibrio	rs142855850	A	G	A	G	0.205013	0.0601948	0.1014	0.096723	FALSE	FALSE	FALSE	wePgyu	0.220842	0.049167	pyogenic arthritis	TRUE	reported	textfile	10	22587900	0.0457138	6.85543e-06	3234	Butyrivibrio	TRUE	reported	wVWZvt	textfile	2	1	TRUE	NA
Butyrivibrio	rs16934069	T	C	T	C	-0.133784	-0.0262718	0.1988	0.180033	FALSE	FALSE	FALSE	wePgyu	0.488848	0.0379573	pyogenic arthritis	TRUE	reported	textfile	9	119693164	0.0299444	8.8591e-06	3482	Butyrivibrio	TRUE	reported	wVWZvt	textfile	2	1	TRUE	NA
Butyrivibrio	rs16941336	C	T	C	T	0.127488	-0.0151809	0.2644	0.231169	FALSE	FALSE	FALSE	wePgyu	0.660214	0.0345321	pyogenic arthritis	TRUE	reported	textfile	17	20575697	0.0267936	1.53182e-06	3482	Butyrivibrio	TRUE	reported	wVWZvt	textfile	2	1	TRUE	NA
Butyrivibrio	rs17163238	G	A	G	A	0.140987	0.0193239	0.1998	0.192261	FALSE	FALSE	FALSE	wePgyu	0.597976	0.0366461	pyogenic arthritis	TRUE	reported	textfile	5	128976021	0.0309117	5.51196e-06	3482	Butyrivibrio	TRUE	reported	wVWZvt	textfile	2	1	TRUE	NA
Butyrivibrio	rs4537857	T	C	T	C	-0.12459	0.0275602	0.2922	0.332935	FALSE	FALSE	FALSE	wePgyu	0.36873	0.0306615	pyogenic arthritis	TRUE	reported	textfile	13	27292666	0.0260992	1.80192e-06	3482	Butyrivibrio	TRUE	reported	wVWZvt	textfile	2	1	TRUE	NA
Butyrivibrio	rs486484	A	G	A	G	-0.108349	-0.0189935	0.4712	0.425573	FALSE	FALSE	FALSE	wePgyu	0.516542	0.02928	pyogenic arthritis	TRUE	reported	textfile	20	811507	0.0240008	6.61084e-06	3456	Butyrivibrio	TRUE	reported	wVWZvt	textfile	2	1	TRUE	NA
Butyrivibrio	rs4928024	A	G	A	G	-0.17471	0.0242254	0.0984	0.185527	FALSE	FALSE	FALSE	wePgyu	0.516669	0.0373567	pyogenic arthritis	TRUE	reported	textfile	3	54288503	0.0389333	8.18641e-06	3481	Butyrivibrio	TRUE	reported	wVWZvt	textfile	2	1	TRUE	NA
Butyrivibrio	rs72723662	C	T	C	T	0.224078	-0.0391712	0.1004	0.144069	FALSE	FALSE	FALSE	wePgyu	0.352514	0.042132	pyogenic arthritis	TRUE	reported	textfile	14	76065563	0.0449336	7.86241e-07	3073	Butyrivibrio	TRUE	reported	wVWZvt	textfile	2	1	TRUE	NA
Butyrivibrio	rs7412979	C	G	C	G	0.186779	-0.0938671	0.0875	0.0802757	FALSE	TRUE	FALSE	wePgyu	0.0790679	0.0534513	pyogenic arthritis	TRUE	reported	textfile	1	235580646	0.0389112	1.70567e-06	3480	Butyrivibrio	TRUE	reported	wVWZvt	textfile	2	1	TRUE	NA
Butyrivibrio	rs74622183	A	G	A	G	-0.201027	-0.000284639	0.0875	0.0885987	FALSE	FALSE	FALSE	wePgyu	0.995544	0.0509643	pyogenic arthritis	TRUE	reported	textfile	14	34150977	0.0428204	2.45748e-06	3478	Butyrivibrio	TRUE	reported	wVWZvt	textfile	2	1	TRUE	NA
Butyrivibrio	rs77356209	T	C	T	C	0.216874	0.0359858	0.0477	0.0458044	FALSE	FALSE	FALSE	wePgyu	0.605786	0.0697266	pyogenic arthritis	TRUE	reported	textfile	18	10267733	0.0483299	6.6643e-06	3379	Butyrivibrio	TRUE	reported	wVWZvt	textfile	2	1	TRUE	NA
Butyrivibrio	rs7752361	A	G	A	G	-0.11923	-0.0506025	0.504	0.478782	FALSE	FALSE	FALSE	wePgyu	0.0809226	0.0289927	pyogenic arthritis	TRUE	reported	textfile	6	111780705	0.0239975	7.69113e-07	3481	Butyrivibrio	TRUE	reported	wVWZvt	textfile	2	1	TRUE	NA
Butyrivibrio	rs7763512	G	A	G	A	0.119846	0.0209941	0.3827	0.423906	FALSE	FALSE	FALSE	wePgyu	0.473192	0.0292684	pyogenic arthritis	TRUE	reported	textfile	6	21960091	0.0253367	3.10655e-06	3259	Butyrivibrio	TRUE	reported	wVWZvt	textfile	2	1	TRUE	NA
Butyrivibrio	rs9349693	A	G	A	G	0.117973	0.0748793	0.3111	0.29111	FALSE	FALSE	FALSE	wePgyu	0.0184629	0.0317796	pyogenic arthritis	TRUE	reported	textfile	6	53939724	0.0259861	5.54958e-06	3482	Butyrivibrio	TRUE	reported	wVWZvt	textfile	2	1	TRUE	NA
Butyricicoccus	rs10084203	A	G	A	G	0.0549699	0.00568769	0.2416	0.130698	FALSE	FALSE	FALSE	wePgyu	0.895072	0.0431249	pyogenic arthritis	TRUE	reported	textfile	2	191304149	0.0123563	8.58646e-06	17135	Butyricicoccus	TRUE	reported	vf2owN	textfile	2	1	TRUE	NA
Butyricicoccus	rs12034718	A	G	A	G	0.0701199	0.0598576	0.165	0.224142	FALSE	FALSE	FALSE	wePgyu	0.0842093	0.0346645	pyogenic arthritis	TRUE	reported	textfile	1	67379595	0.0158213	9.57686e-06	16237	Butyricicoccus	TRUE	reported	vf2owN	textfile	2	1	TRUE	NA
Butyricicoccus	rs12585793	T	C	T	C	-0.262206	-0.0665603	0.0527	0.0288815	FALSE	FALSE	FALSE	wePgyu	0.447491	0.0876249	pyogenic arthritis	TRUE	reported	textfile	13	27018240	0.0564729	5.79191e-06	3135	Butyricicoccus	TRUE	reported	vf2owN	textfile	2	1	TRUE	NA
Butyricicoccus	rs2017189	G	T	G	T	-0.0506956	-0.0309444	0.4215	0.47194	FALSE	FALSE	FALSE	wePgyu	0.284875	0.0289354	pyogenic arthritis	TRUE	reported	textfile	4	7460153	0.011024	3.87256e-06	17133	Butyricicoccus	TRUE	reported	vf2owN	textfile	2	1	TRUE	NA
Butyricicoccus	rs4962426	G	T	G	T	0.0614216	-0.0113241	0.1978	0.196048	FALSE	FALSE	FALSE	wePgyu	0.756453	0.0365126	pyogenic arthritis	TRUE	reported	textfile	10	126908208	0.0135979	7.3849e-06	16889	Butyricicoccus	TRUE	reported	vf2owN	textfile	2	1	TRUE	NA
Butyricicoccus	rs56221232	T	C	T	C	0.0828027	0.0323551	0.1083	0.100566	FALSE	FALSE	FALSE	wePgyu	0.501828	0.0481749	pyogenic arthritis	TRUE	reported	textfile	2	153453410	0.0167401	7.6194e-07	17133	Butyricicoccus	TRUE	reported	vf2owN	textfile	2	1	TRUE	NA
Butyricicoccus	rs62478070	T	G	T	G	0.224039	-0.0680269	0.0437	0.0261665	FALSE	FALSE	FALSE	wePgyu	0.456119	0.0912803	pyogenic arthritis	TRUE	reported	textfile	7	157688150	0.0494959	5.9377e-06	4007	Butyricicoccus	TRUE	reported	vf2owN	textfile	2	1	TRUE	NA
Butyricicoccus	rs7322368	T	C	T	C	0.0815733	-0.0284455	0.0845	0.090015	FALSE	FALSE	FALSE	wePgyu	0.573066	0.0504764	pyogenic arthritis	TRUE	reported	textfile	13	100213990	0.0183167	5.5178e-06	17134	Butyricicoccus	TRUE	reported	vf2owN	textfile	2	1	TRUE	NA
Butyricicoccus	rs75238760	T	A	T	A	0.0619423	0.00861166	0.1938	0.131883	FALSE	TRUE	FALSE	wePgyu	0.841926	0.0431811	pyogenic arthritis	TRUE	reported	textfile	18	22899113	0.0139942	6.797e-06	17022	Butyricicoccus	TRUE	reported	vf2owN	textfile	2	1	TRUE	NA
CandidatusSoleaferrea	rs10090365	A	G	A	G	-0.0834413	-0.0241727	0.5586	0.478912	FALSE	FALSE	FALSE	wePgyu	0.403911	0.0289613	pyogenic arthritis	TRUE	reported	textfile	8	138638199	0.0180989	4.17309e-06	6145	CandidatusSoleaferrea	TRUE	reported	BkV2Zp	textfile	2	1	TRUE	NA
CandidatusSoleaferrea	rs10809135	T	C	T	C	0.0834858	0.0274434	0.4911	0.44462	FALSE	FALSE	FALSE	wePgyu	0.350217	0.0293773	pyogenic arthritis	TRUE	reported	textfile	9	10611282	0.0182426	5.47174e-06	5999	CandidatusSoleaferrea	TRUE	reported	BkV2Zp	textfile	2	1	TRUE	NA
CandidatusSoleaferrea	rs11153159	G	C	G	C	-0.12805	-0.0667969	0.1292	0.142213	FALSE	TRUE	FALSE	wePgyu	0.106646	0.0413999	pyogenic arthritis	TRUE	reported	textfile	6	109376647	0.0285446	4.41523e-06	6101	CandidatusSoleaferrea	TRUE	reported	BkV2Zp	textfile	2	1	TRUE	NA
CandidatusSoleaferrea	rs2193878	T	A	T	A	0.228255	-0.13412	0.0487	0.0244593	FALSE	TRUE	FALSE	wePgyu	0.15463	0.0942273	pyogenic arthritis	TRUE	reported	textfile	3	190349049	0.0509241	9.45546e-06	3088	CandidatusSoleaferrea	TRUE	reported	BkV2Zp	textfile	2	1	TRUE	NA
CandidatusSoleaferrea	rs36155147	C	T	C	T	0.104966	-0.0101529	0.3618	0.338772	FALSE	FALSE	FALSE	wePgyu	0.743685	0.0310507	pyogenic arthritis	TRUE	reported	textfile	7	352368	0.0240995	5.41138e-06	5958	CandidatusSoleaferrea	TRUE	reported	BkV2Zp	textfile	2	1	TRUE	NA
CandidatusSoleaferrea	rs4294381	T	C	T	C	0.112197	0.0379162	0.1799	0.157572	FALSE	FALSE	FALSE	wePgyu	0.340838	0.0398066	pyogenic arthritis	TRUE	reported	textfile	1	224688107	0.023186	1.3685e-06	6145	CandidatusSoleaferrea	TRUE	reported	BkV2Zp	textfile	2	1	TRUE	NA
CandidatusSoleaferrea	rs4678258	T	C	T	C	0.0986136	-0.0207776	0.2763	0.243149	FALSE	FALSE	FALSE	wePgyu	0.539942	0.0339005	pyogenic arthritis	TRUE	reported	textfile	3	137945192	0.0215646	5.53183e-06	6101	CandidatusSoleaferrea	TRUE	reported	BkV2Zp	textfile	2	1	TRUE	NA
CandidatusSoleaferrea	rs6489992	A	G	A	G	-0.0840437	0.00522299	0.3847	0.370016	FALSE	FALSE	FALSE	wePgyu	0.861601	0.0299593	pyogenic arthritis	TRUE	reported	textfile	12	115352769	0.0187031	7.88786e-06	6142	CandidatusSoleaferrea	TRUE	reported	BkV2Zp	textfile	2	1	TRUE	NA
CandidatusSoleaferrea	rs6494306	A	G	A	G	-0.0969304	-0.012063	0.1968	0.325247	FALSE	FALSE	FALSE	wePgyu	0.696126	0.0308867	pyogenic arthritis	TRUE	reported	textfile	15	62394540	0.0214221	5.80051e-06	6145	CandidatusSoleaferrea	TRUE	reported	BkV2Zp	textfile	2	1	TRUE	NA
CandidatusSoleaferrea	rs7400877	T	C	T	C	-0.0951085	0.0177107	0.2505	0.212473	FALSE	FALSE	FALSE	wePgyu	0.616481	0.0353618	pyogenic arthritis	TRUE	reported	textfile	14	76403542	0.0212799	9.29448e-06	6145	CandidatusSoleaferrea	TRUE	reported	BkV2Zp	textfile	2	1	TRUE	NA
CandidatusSoleaferrea	rs830149	C	G	C	G	0.184647	0.16619	0.0586	0.05872	FALSE	TRUE	FALSE	wePgyu	0.00443517	0.0584058	pyogenic arthritis	TRUE	reported	textfile	19	47991441	0.0397237	9.58382e-06	5065	CandidatusSoleaferrea	TRUE	reported	BkV2Zp	textfile	2	1	TRUE	NA
CandidatusSoleaferrea	rs9973954	A	G	A	G	0.0892075	-0.011089	0.3062	0.357342	FALSE	FALSE	FALSE	wePgyu	0.714488	0.0303114	pyogenic arthritis	TRUE	reported	textfile	2	19885907	0.0195401	5.94796e-06	6145	CandidatusSoleaferrea	TRUE	reported	BkV2Zp	textfile	2	1	TRUE	NA
LachnospiraceaeFCS020group	rs10093861	G	A	G	A	-0.0568869	-0.0183121	0.498	0.40742	FALSE	FALSE	FALSE	wePgyu	0.533147	0.0293835	pyogenic arthritis	TRUE	reported	textfile	8	121244406	0.0121152	3.05624e-06	13772	LachnospiraceaeFCS020group	TRUE	reported	oPzFOV	textfile	2	1	TRUE	NA
LachnospiraceaeFCS020group	rs113859143	G	C	G	C	-0.108906	0.0630469	0.0845	0.0562308	FALSE	TRUE	FALSE	wePgyu	0.315176	0.0627694	pyogenic arthritis	TRUE	reported	textfile	5	109403564	0.0242055	2.5545e-06	13238	LachnospiraceaeFCS020group	TRUE	reported	oPzFOV	textfile	2	1	TRUE	NA
LachnospiraceaeFCS020group	rs12078956	C	G	C	G	0.106101	-0.0481238	0.1213	0.108427	FALSE	TRUE	FALSE	wePgyu	0.302972	0.0467185	pyogenic arthritis	TRUE	reported	textfile	1	35328576	0.0222904	2.15431e-06	13101	LachnospiraceaeFCS020group	TRUE	reported	oPzFOV	textfile	2	1	TRUE	NA
LachnospiraceaeFCS020group	rs1254846	G	A	G	A	0.105963	-0.0232674	0.0915	0.145029	FALSE	FALSE	FALSE	wePgyu	0.571908	0.0411634	pyogenic arthritis	TRUE	reported	textfile	10	44346094	0.0232501	5.59664e-06	13172	LachnospiraceaeFCS020group	TRUE	reported	oPzFOV	textfile	2	1	TRUE	NA
LachnospiraceaeFCS020group	rs1363769	T	C	T	C	-0.200628	0.0384975	0.0328	0.0322	FALSE	FALSE	FALSE	wePgyu	0.639599	0.0822142	pyogenic arthritis	TRUE	reported	textfile	19	17865305	0.0449372	1.58163e-06	3555	LachnospiraceaeFCS020group	TRUE	reported	oPzFOV	textfile	2	1	TRUE	NA
LachnospiraceaeFCS020group	rs2322265	C	T	C	T	-0.0666305	0.00333902	0.2555	0.266923	FALSE	FALSE	FALSE	wePgyu	0.919248	0.0329352	pyogenic arthritis	TRUE	reported	textfile	4	166588085	0.0141577	5.20809e-06	13772	LachnospiraceaeFCS020group	TRUE	reported	oPzFOV	textfile	2	1	TRUE	NA
LachnospiraceaeFCS020group	rs2862811	T	C	T	C	0.0564927	0.00970848	0.4543	0.300424	FALSE	FALSE	FALSE	wePgyu	0.758815	0.0316199	pyogenic arthritis	TRUE	reported	textfile	3	165996415	0.0121736	3.91911e-06	13772	LachnospiraceaeFCS020group	TRUE	reported	oPzFOV	textfile	2	1	TRUE	NA
LachnospiraceaeFCS020group	rs35035870	T	C	T	C	-0.190615	0.0058638	0.0358	0.0391618	FALSE	FALSE	FALSE	wePgyu	0.937404	0.0746663	pyogenic arthritis	TRUE	reported	textfile	11	3248876	0.0414403	2.62028e-06	5642	LachnospiraceaeFCS020group	TRUE	reported	oPzFOV	textfile	2	1	TRUE	NA
LachnospiraceaeFCS020group	rs369444	C	G	C	G	0.125481	-0.080364	0.0636	0.072289	FALSE	TRUE	FALSE	wePgyu	0.149211	0.0557185	pyogenic arthritis	TRUE	reported	textfile	16	23631307	0.0259008	3.14826e-06	12465	LachnospiraceaeFCS020group	TRUE	reported	oPzFOV	textfile	2	1	TRUE	NA
LachnospiraceaeFCS020group	rs3999074	G	T	G	T	-0.0550587	0.00351136	0.4781	0.492067	FALSE	FALSE	FALSE	wePgyu	0.903616	0.0289968	pyogenic arthritis	TRUE	reported	textfile	10	65563647	0.0121847	6.55048e-06	13772	LachnospiraceaeFCS020group	TRUE	reported	oPzFOV	textfile	2	1	TRUE	NA
LachnospiraceaeFCS020group	rs4452603	T	G	T	G	0.0604208	-0.0183841	0.2863	0.272539	FALSE	FALSE	FALSE	wePgyu	0.574349	0.0327319	pyogenic arthritis	TRUE	reported	textfile	6	71966268	0.0135965	8.9819e-06	13487	LachnospiraceaeFCS020group	TRUE	reported	oPzFOV	textfile	2	1	TRUE	NA
LachnospiraceaeFCS020group	rs7249113	G	A	G	A	0.0679483	-0.072145	0.2813	0.297385	FALSE	FALSE	FALSE	wePgyu	0.0227871	0.0316844	pyogenic arthritis	TRUE	reported	textfile	19	2571232	0.0133496	3.72097e-07	13534	LachnospiraceaeFCS020group	TRUE	reported	oPzFOV	textfile	2	1	TRUE	NA
LachnospiraceaeFCS020group	rs72793667	A	G	A	G	-0.116881	0.0690739	0.0835	0.039471	FALSE	FALSE	FALSE	wePgyu	0.359279	0.0753473	pyogenic arthritis	TRUE	reported	textfile	2	53946431	0.0246589	1.63421e-06	12396	LachnospiraceaeFCS020group	TRUE	reported	oPzFOV	textfile	2	1	TRUE	NA
LachnospiraceaeFCS020group	rs9308097	A	G	A	G	0.055381	-0.0271494	0.4523	0.494078	FALSE	FALSE	FALSE	wePgyu	0.348414	0.0289541	pyogenic arthritis	TRUE	reported	textfile	4	165786478	0.0123659	7.4729e-06	13542	LachnospiraceaeFCS020group	TRUE	reported	oPzFOV	textfile	2	1	TRUE	NA
LachnospiraceaeFCS020group	rs9788306	C	T	C	T	-0.062804	-0.0331926	0.2843	0.288328	FALSE	FALSE	FALSE	wePgyu	0.300101	0.0320325	pyogenic arthritis	TRUE	reported	textfile	13	40419314	0.0130744	1.38618e-06	13772	LachnospiraceaeFCS020group	TRUE	reported	oPzFOV	textfile	2	1	TRUE	NA
Odoribacter	rs10093869	A	G	A	G	-0.0577795	-0.0155374	0.3757	0.423615	FALSE	FALSE	FALSE	wePgyu	0.596138	0.0293179	pyogenic arthritis	TRUE	reported	textfile	8	1266824	0.0125389	3.67441e-06	14218	Odoribacter	TRUE	reported	Xdn9Yy	textfile	2	1	TRUE	NA
Odoribacter	rs10423795	C	T	C	T	0.0550695	0.026812	0.4066	0.381213	FALSE	FALSE	FALSE	wePgyu	0.368978	0.0298446	pyogenic arthritis	TRUE	reported	textfile	19	49523088	0.0121164	6.57936e-06	14135	Odoribacter	TRUE	reported	Xdn9Yy	textfile	2	1	TRUE	NA
Odoribacter	rs16918425	A	T	A	T	0.0999781	0.0837131	0.0746	0.0469071	FALSE	TRUE	FALSE	wePgyu	0.223586	0.0687836	pyogenic arthritis	TRUE	reported	textfile	11	6848360	0.0223785	8.85048e-06	13689	Odoribacter	TRUE	reported	Xdn9Yy	textfile	2	1	TRUE	NA
Odoribacter	rs28417404	A	G	A	G	-0.0726896	-0.0672489	0.169	0.0961792	FALSE	FALSE	FALSE	wePgyu	0.170015	0.0490097	pyogenic arthritis	TRUE	reported	textfile	14	70944224	0.0161372	3.68032e-06	14698	Odoribacter	TRUE	reported	Xdn9Yy	textfile	2	1	TRUE	NA
Odoribacter	rs4793970	A	G	A	G	-0.0576329	-0.0465215	0.3012	0.362367	FALSE	FALSE	FALSE	wePgyu	0.123232	0.0301824	pyogenic arthritis	TRUE	reported	textfile	17	46763962	0.0129154	6.02696e-06	14687	Odoribacter	TRUE	reported	Xdn9Yy	textfile	2	1	TRUE	NA
Odoribacter	rs6856150	G	A	G	A	0.0881922	-0.0363999	0.1183	0.122939	FALSE	FALSE	FALSE	wePgyu	0.407896	0.0439823	pyogenic arthritis	TRUE	reported	textfile	4	11907559	0.0194146	6.0595e-06	14597	Odoribacter	TRUE	reported	Xdn9Yy	textfile	2	1	TRUE	NA
Odoribacter	rs74553962	T	G	T	G	0.121449	0.0399874	0.0626	0.0758994	FALSE	FALSE	FALSE	wePgyu	0.470773	0.055444	pyogenic arthritis	TRUE	reported	textfile	8	69677480	0.0264106	9.48684e-06	11803	Odoribacter	TRUE	reported	Xdn9Yy	textfile	2	1	TRUE	NA
Odoribacter	rs77779484	G	A	G	A	-0.133489	0.00574754	0.0586	0.0612746	FALSE	FALSE	FALSE	wePgyu	0.923715	0.0600236	pyogenic arthritis	TRUE	reported	textfile	12	67655943	0.0268526	6.56256e-07	11935	Odoribacter	TRUE	reported	Xdn9Yy	textfile	2	1	TRUE	NA
Enterorhabdus	rs10098492	T	C	T	C	0.132323	-0.0384738	0.0905	0.0573315	FALSE	FALSE	FALSE	wePgyu	0.53555	0.0620988	pyogenic arthritis	TRUE	reported	textfile	8	113109756	0.0293688	6.40572e-06	7361	Enterorhabdus	TRUE	reported	XuunsM	textfile	2	1	TRUE	NA
Enterorhabdus	rs114731706	T	G	T	G	0.182308	0.0411255	0.0835	0.0313839	FALSE	FALSE	FALSE	wePgyu	0.622874	0.0836257	pyogenic arthritis	TRUE	reported	textfile	2	19611953	0.0382298	2.17342e-06	5956	Enterorhabdus	TRUE	reported	XuunsM	textfile	2	1	TRUE	NA
Enterorhabdus	rs2051957	C	T	C	T	0.0843291	0.0171409	0.2346	0.198715	FALSE	FALSE	FALSE	wePgyu	0.638884	0.0365274	pyogenic arthritis	TRUE	reported	textfile	7	89709883	0.0189864	8.89859e-06	7524	Enterorhabdus	TRUE	reported	XuunsM	textfile	2	1	TRUE	NA
Enterorhabdus	rs3017103	A	G	A	G	0.0980897	0.00539367	0.1899	0.190979	FALSE	FALSE	FALSE	wePgyu	0.883939	0.0369486	pyogenic arthritis	TRUE	reported	textfile	11	62174193	0.0208995	2.94044e-06	7524	Enterorhabdus	TRUE	reported	XuunsM	textfile	2	1	TRUE	NA
Enterorhabdus	rs73331712	T	C	T	C	0.26199	0.0696416	0.0427	0.0410845	FALSE	FALSE	FALSE	wePgyu	0.339465	0.0729061	pyogenic arthritis	TRUE	reported	textfile	12	69515102	0.055123	4.84923e-06	3109	Enterorhabdus	TRUE	reported	XuunsM	textfile	2	1	TRUE	NA
Enterorhabdus	rs77655283	G	A	G	A	0.132988	-0.0548785	0.0686	0.0707636	FALSE	FALSE	FALSE	wePgyu	0.332029	0.0565738	pyogenic arthritis	TRUE	reported	textfile	2	236439879	0.0298306	5.88042e-06	7494	Enterorhabdus	TRUE	reported	XuunsM	textfile	2	1	TRUE	NA
Enterorhabdus	rs7923280	A	T	A	T	0.0860019	-0.0616185	0.3946	0.284055	FALSE	TRUE	FALSE	wePgyu	0.0565132	0.0323108	pyogenic arthritis	TRUE	reported	textfile	10	20280612	0.0169148	5.23856e-07	7524	Enterorhabdus	TRUE	reported	XuunsM	textfile	2	1	TRUE	NA
Coprococcus1	rs1010560	C	A	C	A	0.0580232	-0.019742	0.2962	0.267782	FALSE	FALSE	FALSE	wePgyu	0.546448	0.0327347	pyogenic arthritis	TRUE	reported	textfile	1	30400301	0.0122722	1.95915e-06	16723	Coprococcus1	TRUE	reported	rxicCe	textfile	2	1	TRUE	NA
Coprococcus1	rs12794898	G	T	G	T	0.0903299	-0.0566223	0.0944	0.129389	FALSE	FALSE	FALSE	wePgyu	0.193486	0.0435444	pyogenic arthritis	TRUE	reported	textfile	11	124554061	0.0197212	4.91531e-06	15186	Coprococcus1	TRUE	reported	rxicCe	textfile	2	1	TRUE	NA
Coprococcus1	rs12886051	G	C	G	C	-0.0521782	0.0191606	0.3429	0.294541	FALSE	TRUE	FALSE	wePgyu	0.546881	0.031805	pyogenic arthritis	TRUE	reported	textfile	14	29898456	0.0118051	8.00779e-06	16633	Coprococcus1	TRUE	reported	rxicCe	textfile	2	1	TRUE	NA
Coprococcus1	rs1519491	T	C	T	C	0.0499197	-0.0336419	0.4085	0.396569	FALSE	FALSE	FALSE	wePgyu	0.255975	0.0296155	pyogenic arthritis	TRUE	reported	textfile	2	22079770	0.0113558	8.95283e-06	16733	Coprococcus1	TRUE	reported	rxicCe	textfile	2	1	TRUE	NA
Coprococcus1	rs1576241	A	G	A	G	-0.0510343	0.0274597	0.4394	0.381183	FALSE	FALSE	FALSE	wePgyu	0.357183	0.0298234	pyogenic arthritis	TRUE	reported	textfile	6	72529277	0.0109535	3.32862e-06	16729	Coprococcus1	TRUE	reported	rxicCe	textfile	2	1	TRUE	NA
Coprococcus1	rs1762123	C	T	C	T	-0.0891532	-0.045092	0.0716	0.101817	FALSE	FALSE	FALSE	wePgyu	0.347091	0.0479576	pyogenic arthritis	TRUE	reported	textfile	6	150288094	0.0198554	8.01468e-06	16724	Coprococcus1	TRUE	reported	rxicCe	textfile	2	1	TRUE	NA
Coprococcus1	rs2907920	A	G	A	G	0.0561173	0.0144394	0.2903	0.28469	FALSE	FALSE	FALSE	wePgyu	0.65344	0.0321599	pyogenic arthritis	TRUE	reported	textfile	19	2600717	0.0126824	7.65327e-06	16040	Coprococcus1	TRUE	reported	rxicCe	textfile	2	1	TRUE	NA
Coprococcus1	rs4277593	G	A	G	A	-0.0585649	-0.0693195	0.4831	0.408851	FALSE	FALSE	FALSE	wePgyu	0.018276	0.0293729	pyogenic arthritis	TRUE	reported	textfile	20	4319420	0.0109914	1.13969e-07	16651	Coprococcus1	TRUE	reported	rxicCe	textfile	2	1	TRUE	NA
Coprococcus1	rs56405618	A	G	A	G	-0.08963	-0.0127684	0.1113	0.115578	FALSE	FALSE	FALSE	wePgyu	0.778624	0.0454211	pyogenic arthritis	TRUE	reported	textfile	4	174468316	0.0186508	1.57195e-06	16379	Coprococcus1	TRUE	reported	rxicCe	textfile	2	1	TRUE	NA
Coprococcus1	rs73031725	T	C	T	C	0.167591	-0.271205	0.0606	0.0311599	FALSE	FALSE	FALSE	wePgyu	0.00278195	0.090678	pyogenic arthritis	TRUE	reported	textfile	11	134622282	0.0355224	1.97917e-06	7206	Coprococcus1	TRUE	reported	rxicCe	textfile	2	1	TRUE	NA
Coprococcus1	rs73167075	T	C	T	C	0.0573137	0.0555947	0.2396	0.212253	FALSE	FALSE	FALSE	wePgyu	0.11623	0.0353927	pyogenic arthritis	TRUE	reported	textfile	3	165693143	0.0127573	8.56864e-06	16733	Coprococcus1	TRUE	reported	rxicCe	textfile	2	1	TRUE	NA
Coprococcus1	rs74101919	T	C	T	C	-0.0718989	0.0351325	0.1869	0.107376	FALSE	FALSE	FALSE	wePgyu	0.454189	0.0469403	pyogenic arthritis	TRUE	reported	textfile	1	95424321	0.0144651	1.03291e-06	16732	Coprococcus1	TRUE	reported	rxicCe	textfile	2	1	TRUE	NA
Coprococcus1	rs7784490	C	G	C	G	-0.0518543	-0.024907	0.3887	0.332449	FALSE	TRUE	FALSE	wePgyu	0.416472	0.0306526	pyogenic arthritis	TRUE	reported	textfile	7	132556835	0.0113136	4.55233e-06	16733	Coprococcus1	TRUE	reported	rxicCe	textfile	2	1	TRUE	NA
Coprococcus1	rs946513	C	T	C	T	0.205899	0.0325592	0.0547	0.046507	FALSE	FALSE	FALSE	wePgyu	0.641735	0.0699784	pyogenic arthritis	TRUE	reported	textfile	10	15913820	0.0460018	8.61855e-06	4310	Coprococcus1	TRUE	reported	rxicCe	textfile	2	1	TRUE	NA
Eubacteriumruminantiumgroup	rs10131724	A	C	A	C	-0.199832	0.00767065	0.0636	0.099513	FALSE	FALSE	FALSE	wePgyu	0.874436	0.0485401	pyogenic arthritis	TRUE	reported	textfile	14	52219066	0.0414577	2.38663e-06	5071	Eubacteriumruminantiumgroup	TRUE	reported	krwWmZ	textfile	2	1	TRUE	NA
Eubacteriumruminantiumgroup	rs10923018	G	A	G	A	0.0726438	0.0389508	0.4722	0.578852	FALSE	FALSE	FALSE	wePgyu	0.182762	0.0292358	pyogenic arthritis	TRUE	reported	textfile	1	88523399	0.0160924	6.79541e-06	7739	Eubacteriumruminantiumgroup	TRUE	reported	krwWmZ	textfile	2	1	TRUE	NA
Eubacteriumruminantiumgroup	rs112375806	T	A	T	A	0.143141	0.104337	0.1074	0.140754	FALSE	TRUE	FALSE	wePgyu	0.0100279	0.0405213	pyogenic arthritis	TRUE	reported	textfile	22	48749548	0.0293757	5.82166e-06	7123	Eubacteriumruminantiumgroup	TRUE	reported	krwWmZ	textfile	2	1	TRUE	NA
Eubacteriumruminantiumgroup	rs11637981	G	T	G	T	-0.073258	-0.0290398	0.4841	0.556007	FALSE	FALSE	FALSE	wePgyu	0.319212	0.0291541	pyogenic arthritis	TRUE	reported	textfile	15	61289622	0.0160888	5.43671e-06	7718	Eubacteriumruminantiumgroup	TRUE	reported	krwWmZ	textfile	2	1	TRUE	NA
Eubacteriumruminantiumgroup	rs13025464	T	C	T	C	-0.0737077	0.00537309	0.3827	0.403027	FALSE	FALSE	FALSE	wePgyu	0.855583	0.0295224	pyogenic arthritis	TRUE	reported	textfile	2	201610645	0.0163786	6.96842e-06	7738	Eubacteriumruminantiumgroup	TRUE	reported	krwWmZ	textfile	2	1	TRUE	NA
Eubacteriumruminantiumgroup	rs139749	C	T	C	T	-0.0845439	0.0177736	0.3419	0.341537	FALSE	FALSE	FALSE	wePgyu	0.561984	0.0306496	pyogenic arthritis	TRUE	reported	textfile	22	25303055	0.0171791	8.58845e-07	7314	Eubacteriumruminantiumgroup	TRUE	reported	krwWmZ	textfile	2	1	TRUE	NA
Eubacteriumruminantiumgroup	rs16891896	G	A	G	A	-0.174787	0.0422337	0.0586	0.084822	FALSE	FALSE	FALSE	wePgyu	0.41559	0.0518781	pyogenic arthritis	TRUE	reported	textfile	5	33897589	0.0390573	2.3812e-06	4753	Eubacteriumruminantiumgroup	TRUE	reported	krwWmZ	textfile	2	1	TRUE	NA
Eubacteriumruminantiumgroup	rs17519472	C	T	C	T	0.107804	0.0167297	0.1541	0.139198	FALSE	FALSE	FALSE	wePgyu	0.691067	0.0420971	pyogenic arthritis	TRUE	reported	textfile	12	30360954	0.0233984	4.70356e-06	7710	Eubacteriumruminantiumgroup	TRUE	reported	krwWmZ	textfile	2	1	TRUE	NA
Eubacteriumruminantiumgroup	rs209813	G	A	G	A	-0.103488	0.000754026	0.166	0.144475	FALSE	FALSE	FALSE	wePgyu	0.985344	0.0410475	pyogenic arthritis	TRUE	reported	textfile	6	11953633	0.0236391	9.23146e-06	7264	Eubacteriumruminantiumgroup	TRUE	reported	krwWmZ	textfile	2	1	TRUE	NA
Eubacteriumruminantiumgroup	rs2116427	A	G	A	G	0.0911461	-0.053762	0.2565	0.254996	FALSE	FALSE	FALSE	wePgyu	0.104959	0.0331604	pyogenic arthritis	TRUE	reported	textfile	5	121182996	0.0182353	4.67364e-07	7739	Eubacteriumruminantiumgroup	TRUE	reported	krwWmZ	textfile	2	1	TRUE	NA
Eubacteriumruminantiumgroup	rs2229917	A	G	A	G	0.153538	-0.0176098	0.0666	0.041698	FALSE	FALSE	FALSE	wePgyu	0.808501	0.0726594	pyogenic arthritis	TRUE	reported	textfile	9	130980937	0.0323922	2.15894e-06	7050	Eubacteriumruminantiumgroup	TRUE	reported	krwWmZ	textfile	2	1	TRUE	NA
Eubacteriumruminantiumgroup	rs2418654	C	T	C	T	-0.0748879	-0.0129519	0.4781	0.432942	FALSE	FALSE	FALSE	wePgyu	0.661994	0.0296272	pyogenic arthritis	TRUE	reported	textfile	2	71247578	0.0165852	6.17247e-06	7314	Eubacteriumruminantiumgroup	TRUE	reported	krwWmZ	textfile	2	1	TRUE	NA
Eubacteriumruminantiumgroup	rs2817174	C	T	C	T	-0.0734306	-0.0305573	0.4294	0.397183	FALSE	FALSE	FALSE	wePgyu	0.301509	0.0295753	pyogenic arthritis	TRUE	reported	textfile	1	3044181	0.0163687	7.8696e-06	7710	Eubacteriumruminantiumgroup	TRUE	reported	krwWmZ	textfile	2	1	TRUE	NA
Eubacteriumruminantiumgroup	rs57340348	T	C	T	C	-0.0979429	-0.017433	0.2147	0.201309	FALSE	FALSE	FALSE	wePgyu	0.630603	0.0362524	pyogenic arthritis	TRUE	reported	textfile	6	130030114	0.0212166	4.93278e-06	7314	Eubacteriumruminantiumgroup	TRUE	reported	krwWmZ	textfile	2	1	TRUE	NA
Eubacteriumruminantiumgroup	rs606117	A	G	A	G	0.0833243	-0.00389459	0.332	0.272794	FALSE	FALSE	FALSE	wePgyu	0.904537	0.0324732	pyogenic arthritis	TRUE	reported	textfile	9	2539358	0.018056	4.81639e-06	7263	Eubacteriumruminantiumgroup	TRUE	reported	krwWmZ	textfile	2	1	TRUE	NA
Eubacteriumruminantiumgroup	rs6676699	G	T	G	T	-0.0888124	-0.0666919	0.2217	0.300267	FALSE	FALSE	FALSE	wePgyu	0.0347712	0.0315923	pyogenic arthritis	TRUE	reported	textfile	1	197978281	0.0196447	6.37979e-06	7708	Eubacteriumruminantiumgroup	TRUE	reported	krwWmZ	textfile	2	1	TRUE	NA
Eubacteriumruminantiumgroup	rs7000472	A	G	A	G	-0.0762282	0.0146035	0.3618	0.417202	FALSE	FALSE	FALSE	wePgyu	0.619926	0.0294452	pyogenic arthritis	TRUE	reported	textfile	8	138626268	0.016523	4.06848e-06	7739	Eubacteriumruminantiumgroup	TRUE	reported	krwWmZ	textfile	2	1	TRUE	NA
Eubacteriumruminantiumgroup	rs72836424	C	T	C	T	-0.139825	-0.0248678	0.0954	0.110904	FALSE	FALSE	FALSE	wePgyu	0.590867	0.0462588	pyogenic arthritis	TRUE	reported	textfile	10	129037453	0.030069	2.62125e-06	7314	Eubacteriumruminantiumgroup	TRUE	reported	krwWmZ	textfile	2	1	TRUE	NA
Eubacteriumruminantiumgroup	rs73139629	A	C	A	C	-0.115098	-0.0307842	0.1322	0.0913873	FALSE	FALSE	FALSE	wePgyu	0.540726	0.0503244	pyogenic arthritis	TRUE	reported	textfile	12	63306003	0.0247909	5.36199e-06	7314	Eubacteriumruminantiumgroup	TRUE	reported	krwWmZ	textfile	2	1	TRUE	NA
Dialister	rs10138457	T	C	T	C	-0.113054	0.104399	0.0716	0.0938426	FALSE	FALSE	FALSE	wePgyu	0.0348594	0.0494787	pyogenic arthritis	TRUE	reported	textfile	14	102458052	0.0261933	7.88122e-06	10968	Dialister	TRUE	reported	Me8g5y	textfile	2	1	TRUE	NA
Dialister	rs10938938	G	A	G	A	-0.0773514	-0.0552694	0.1938	0.156883	FALSE	FALSE	FALSE	wePgyu	0.164515	0.0397608	pyogenic arthritis	TRUE	reported	textfile	4	23294359	0.0170915	7.37063e-06	11401	Dialister	TRUE	reported	Me8g5y	textfile	2	1	TRUE	NA
Dialister	rs11071887	T	C	T	C	0.0662403	-0.0290384	0.2634	0.324076	FALSE	FALSE	FALSE	wePgyu	0.349987	0.0310699	pyogenic arthritis	TRUE	reported	textfile	15	32955095	0.0146315	5.91407e-06	11989	Dialister	TRUE	reported	Me8g5y	textfile	2	1	TRUE	NA
Dialister	rs11166701	G	A	G	A	-0.0655301	0.0306337	0.5159	0.511067	FALSE	FALSE	FALSE	wePgyu	0.290792	0.0289986	pyogenic arthritis	TRUE	reported	textfile	8	138295725	0.013186	5.50746e-07	11720	Dialister	TRUE	reported	Me8g5y	textfile	2	1	TRUE	NA
Dialister	rs2314294	T	C	T	C	0.0865932	-0.0649405	0.1183	0.13592	FALSE	FALSE	FALSE	wePgyu	0.125112	0.0423433	pyogenic arthritis	TRUE	reported	textfile	16	9336862	0.0193719	8.07899e-06	11339	Dialister	TRUE	reported	Me8g5y	textfile	2	1	TRUE	NA
Dialister	rs4747450	C	A	C	A	0.0668509	0.0241154	0.2664	0.224694	FALSE	FALSE	FALSE	wePgyu	0.487388	0.0347249	pyogenic arthritis	TRUE	reported	textfile	10	23199653	0.0147685	5.83729e-06	11987	Dialister	TRUE	reported	Me8g5y	textfile	2	1	TRUE	NA
Dialister	rs4753063	G	A	G	A	-0.0596297	0.0554961	0.4414	0.44654	FALSE	FALSE	FALSE	wePgyu	0.0562095	0.0290646	pyogenic arthritis	TRUE	reported	textfile	11	92267129	0.0130052	4.85684e-06	11989	Dialister	TRUE	reported	Me8g5y	textfile	2	1	TRUE	NA
Dialister	rs517089	T	A	T	A	0.076227	0.0959026	0.169	0.169728	FALSE	TRUE	FALSE	wePgyu	0.0104993	0.0374775	pyogenic arthritis	TRUE	reported	textfile	11	10967286	0.0170411	5.13634e-06	11988	Dialister	TRUE	reported	Me8g5y	textfile	2	1	TRUE	NA
Dialister	rs75416973	A	G	A	G	0.0727223	0.00550157	0.2256	0.222855	FALSE	FALSE	FALSE	wePgyu	0.874831	0.0349251	pyogenic arthritis	TRUE	reported	textfile	1	172809633	0.016451	9.46091e-06	11402	Dialister	TRUE	reported	Me8g5y	textfile	2	1	TRUE	NA
Dialister	rs764177	C	A	C	A	-0.0601454	-0.0152763	0.338	0.365135	FALSE	FALSE	FALSE	wePgyu	0.611567	0.0300811	pyogenic arthritis	TRUE	reported	textfile	3	45809449	0.0135366	9.60772e-06	11988	Dialister	TRUE	reported	Me8g5y	textfile	2	1	TRUE	NA
Dialister	rs76680460	G	A	G	A	-0.161296	0.169087	0.0477	0.0429804	FALSE	FALSE	FALSE	wePgyu	0.0188543	0.0720011	pyogenic arthritis	TRUE	reported	textfile	9	25447080	0.0364332	8.19213e-06	7176	Dialister	TRUE	reported	Me8g5y	textfile	2	1	TRUE	NA
Eubacteriumxylanophilumgroup	rs10140184	A	C	A	C	0.0576795	0.00351619	0.4125	0.472098	FALSE	FALSE	FALSE	wePgyu	0.90485	0.0294151	pyogenic arthritis	TRUE	reported	textfile	14	73181783	0.012599	4.95862e-06	12930	Eubacteriumxylanophilumgroup	TRUE	reported	IVsIuK	textfile	2	1	TRUE	NA
Eubacteriumxylanophilumgroup	rs10917203	A	C	A	C	0.0612633	-0.0473884	0.335	0.394524	FALSE	FALSE	FALSE	wePgyu	0.109881	0.0296413	pyogenic arthritis	TRUE	reported	textfile	1	22627266	0.0130917	3.15155e-06	12930	Eubacteriumxylanophilumgroup	TRUE	reported	IVsIuK	textfile	2	1	TRUE	NA
Eubacteriumxylanophilumgroup	rs112176119	C	T	C	T	-0.113455	0.0220082	0.0646	0.0943839	FALSE	FALSE	FALSE	wePgyu	0.65783	0.0496901	pyogenic arthritis	TRUE	reported	textfile	16	73696771	0.0245762	3.32766e-06	12199	Eubacteriumxylanophilumgroup	TRUE	reported	IVsIuK	textfile	2	1	TRUE	NA
Eubacteriumxylanophilumgroup	rs12980122	C	G	C	G	-0.108274	-0.0369023	0.0845	0.0748684	FALSE	TRUE	FALSE	wePgyu	0.506258	0.0555193	pyogenic arthritis	TRUE	reported	textfile	19	8255478	0.0238257	5.01935e-06	12039	Eubacteriumxylanophilumgroup	TRUE	reported	IVsIuK	textfile	2	1	TRUE	NA
Eubacteriumxylanophilumgroup	rs13239072	G	A	G	A	0.0687427	-0.0165503	0.2753	0.275599	FALSE	FALSE	FALSE	wePgyu	0.609554	0.0324063	pyogenic arthritis	TRUE	reported	textfile	7	43566344	0.0142728	1.81783e-06	13307	Eubacteriumxylanophilumgroup	TRUE	reported	IVsIuK	textfile	2	1	TRUE	NA
Eubacteriumxylanophilumgroup	rs17830032	G	A	G	A	-0.160597	-0.00548272	0.0537	0.0813372	FALSE	FALSE	FALSE	wePgyu	0.918555	0.0536189	pyogenic arthritis	TRUE	reported	textfile	20	57995506	0.0310515	2.38893e-07	9527	Eubacteriumxylanophilumgroup	TRUE	reported	IVsIuK	textfile	2	1	TRUE	NA
Eubacteriumxylanophilumgroup	rs1999224	G	T	G	T	-0.0949051	-0.064989	0.0885	0.0965631	FALSE	FALSE	FALSE	wePgyu	0.183443	0.0488555	pyogenic arthritis	TRUE	reported	textfile	9	130498120	0.0203503	3.75492e-06	13309	Eubacteriumxylanophilumgroup	TRUE	reported	IVsIuK	textfile	2	1	TRUE	NA
Eubacteriumxylanophilumgroup	rs2012708	A	G	A	G	0.0573202	0.00194542	0.3638	0.344751	FALSE	FALSE	FALSE	wePgyu	0.949033	0.0304346	pyogenic arthritis	TRUE	reported	textfile	16	84790559	0.0126905	6.5254e-06	13306	Eubacteriumxylanophilumgroup	TRUE	reported	IVsIuK	textfile	2	1	TRUE	NA
Eubacteriumxylanophilumgroup	rs2213117	T	G	T	G	0.0877797	-0.00643585	0.161	0.163673	FALSE	FALSE	FALSE	wePgyu	0.870286	0.0394125	pyogenic arthritis	TRUE	reported	textfile	11	131009660	0.0189012	4.21329e-06	12878	Eubacteriumxylanophilumgroup	TRUE	reported	IVsIuK	textfile	2	1	TRUE	NA
Eubacteriumxylanophilumgroup	rs75586835	A	G	A	G	-0.114498	0.000715687	0.0666	0.0712284	FALSE	FALSE	FALSE	wePgyu	0.989877	0.0564082	pyogenic arthritis	TRUE	reported	textfile	4	87891938	0.0263455	9.38708e-06	12550	Eubacteriumxylanophilumgroup	TRUE	reported	IVsIuK	textfile	2	1	TRUE	NA
Eubacteriumxylanophilumgroup	rs79582700	C	G	C	G	-0.0951677	0.024832	0.1074	0.121505	FALSE	TRUE	FALSE	wePgyu	0.574481	0.0442273	pyogenic arthritis	TRUE	reported	textfile	17	66689958	0.0199969	2.40981e-06	13256	Eubacteriumxylanophilumgroup	TRUE	reported	IVsIuK	textfile	2	1	TRUE	NA
Eubacteriumfissicatenagroup	rs10147907	T	G	T	G	0.172263	0.0344934	0.0686	0.0771194	FALSE	FALSE	FALSE	wePgyu	0.532237	0.0552252	pyogenic arthritis	TRUE	reported	textfile	14	89484373	0.039601	8.27246e-06	3833	Eubacteriumfissicatenagroup	TRUE	reported	iGM2Oa	textfile	2	1	TRUE	NA
Eubacteriumfissicatenagroup	rs11818408	G	A	G	A	0.10585	-0.0182712	0.4771	0.396015	FALSE	FALSE	FALSE	wePgyu	0.537254	0.0296145	pyogenic arthritis	TRUE	reported	textfile	10	96758467	0.0237114	8.20015e-06	3590	Eubacteriumfissicatenagroup	TRUE	reported	iGM2Oa	textfile	2	1	TRUE	NA
Eubacteriumfissicatenagroup	rs11876297	T	C	T	C	0.131469	-0.00566325	0.2157	0.282261	FALSE	FALSE	FALSE	wePgyu	0.862388	0.0326723	pyogenic arthritis	TRUE	reported	textfile	18	45753272	0.0281712	2.66556e-06	3396	Eubacteriumfissicatenagroup	TRUE	reported	iGM2Oa	textfile	2	1	TRUE	NA
Eubacteriumfissicatenagroup	rs151257695	A	G	A	G	0.20951	0.0858829	0.0805	0.0703533	FALSE	FALSE	FALSE	wePgyu	0.128117	0.0564436	pyogenic arthritis	TRUE	reported	textfile	7	73043561	0.0454847	3.09681e-06	3587	Eubacteriumfissicatenagroup	TRUE	reported	iGM2Oa	textfile	2	1	TRUE	NA
Eubacteriumfissicatenagroup	rs1768152	T	C	T	C	0.139489	-0.0197376	0.1372	0.104863	FALSE	FALSE	FALSE	wePgyu	0.676474	0.0473005	pyogenic arthritis	TRUE	reported	textfile	3	39604954	0.0316186	8.70054e-06	3590	Eubacteriumfissicatenagroup	TRUE	reported	iGM2Oa	textfile	2	1	TRUE	NA
Eubacteriumfissicatenagroup	rs2733072	G	A	G	A	0.109644	0.0004374	0.4652	0.504411	FALSE	FALSE	FALSE	wePgyu	0.988001	0.0290843	pyogenic arthritis	TRUE	reported	textfile	8	5433699	0.0228306	1.49089e-06	3833	Eubacteriumfissicatenagroup	TRUE	reported	iGM2Oa	textfile	2	1	TRUE	NA
Eubacteriumfissicatenagroup	rs3771393	C	T	C	T	0.130842	0.0388906	0.2843	0.193642	FALSE	FALSE	FALSE	wePgyu	0.288442	0.0366358	pyogenic arthritis	TRUE	reported	textfile	2	71145246	0.0266671	7.37909e-07	3792	Eubacteriumfissicatenagroup	TRUE	reported	iGM2Oa	textfile	2	1	TRUE	NA
Eubacteriumfissicatenagroup	rs6934739	A	G	A	G	0.111463	-0.0136803	0.2952	0.333071	FALSE	FALSE	FALSE	wePgyu	0.65571	0.0306841	pyogenic arthritis	TRUE	reported	textfile	6	39940437	0.0252788	9.75326e-06	3831	Eubacteriumfissicatenagroup	TRUE	reported	iGM2Oa	textfile	2	1	TRUE	NA
Eubacteriumfissicatenagroup	rs7104872	G	A	G	A	0.138612	0.117329	0.1779	0.111549	FALSE	FALSE	FALSE	wePgyu	0.0109683	0.046125	pyogenic arthritis	TRUE	reported	textfile	11	115165111	0.0291906	2.7315e-06	3829	Eubacteriumfissicatenagroup	TRUE	reported	iGM2Oa	textfile	2	1	TRUE	NA
Anaerotruncus	rs10150232	A	G	A	G	0.0567088	0.0526914	0.2535	0.199667	FALSE	FALSE	FALSE	wePgyu	0.145936	0.0362379	pyogenic arthritis	TRUE	reported	textfile	14	30418008	0.0124877	6.67667e-06	16117	Anaerotruncus	TRUE	reported	KLP19c	textfile	2	1	TRUE	NA
Anaerotruncus	rs11018566	A	G	A	G	-0.156465	-0.0106221	0.0517	0.052719	FALSE	FALSE	FALSE	wePgyu	0.869324	0.0645648	pyogenic arthritis	TRUE	reported	textfile	11	89040226	0.0366032	6.13709e-06	6278	Anaerotruncus	TRUE	reported	KLP19c	textfile	2	1	TRUE	NA
Anaerotruncus	rs115414803	A	C	A	C	-0.144356	0.0494734	0.0586	0.0622987	FALSE	FALSE	FALSE	wePgyu	0.409551	0.0599908	pyogenic arthritis	TRUE	reported	textfile	4	88163243	0.0317524	6.83473e-06	9273	Anaerotruncus	TRUE	reported	KLP19c	textfile	2	1	TRUE	NA
Anaerotruncus	rs12056802	C	G	C	G	0.0774194	0.00587482	0.0825	0.127278	FALSE	TRUE	FALSE	wePgyu	0.892582	0.043505	pyogenic arthritis	TRUE	reported	textfile	8	74713100	0.0177178	6.12679e-06	16010	Anaerotruncus	TRUE	reported	KLP19c	textfile	2	1	TRUE	NA
Anaerotruncus	rs1272208	G	T	G	T	-0.0611743	-0.00990572	0.2803	0.238314	FALSE	FALSE	FALSE	wePgyu	0.770921	0.0340205	pyogenic arthritis	TRUE	reported	textfile	9	78630894	0.0129831	4.27982e-06	16117	Anaerotruncus	TRUE	reported	KLP19c	textfile	2	1	TRUE	NA
Anaerotruncus	rs1431492	C	T	C	T	-0.0654996	0.0261287	0.1829	0.157386	FALSE	FALSE	FALSE	wePgyu	0.511389	0.0397893	pyogenic arthritis	TRUE	reported	textfile	3	150855371	0.0146188	7.35565e-06	16560	Anaerotruncus	TRUE	reported	KLP19c	textfile	2	1	TRUE	NA
Anaerotruncus	rs17734739	T	C	T	C	0.0660052	0.0829325	0.1899	0.140786	FALSE	FALSE	FALSE	wePgyu	0.0459187	0.0415464	pyogenic arthritis	TRUE	reported	textfile	2	211663702	0.014908	7.42772e-06	15927	Anaerotruncus	TRUE	reported	KLP19c	textfile	2	1	TRUE	NA
Anaerotruncus	rs2704155	T	A	T	A	-0.106235	-0.132683	0.9652	0.999605	FALSE	TRUE	FALSE	wePgyu	0.859848	0.751457	pyogenic arthritis	TRUE	reported	textfile	11	54908652	0.0234815	5.4183e-06	12419	Anaerotruncus	TRUE	reported	KLP19c	textfile	2	1	TRUE	NA
Anaerotruncus	rs34449434	A	C	A	C	-0.0497004	-0.0134612	0.4563	0.393617	FALSE	FALSE	FALSE	wePgyu	0.656505	0.0302673	pyogenic arthritis	TRUE	reported	textfile	12	76523655	0.0113402	9.85065e-06	16117	Anaerotruncus	TRUE	reported	KLP19c	textfile	2	1	TRUE	NA
Anaerotruncus	rs4669806	G	T	G	T	0.0576389	-0.0212836	0.2495	0.212723	FALSE	FALSE	FALSE	wePgyu	0.545562	0.035213	pyogenic arthritis	TRUE	reported	textfile	2	12200752	0.0122994	2.4206e-06	16566	Anaerotruncus	TRUE	reported	KLP19c	textfile	2	1	TRUE	NA
Anaerotruncus	rs6494922	A	G	A	G	0.0903106	-0.114651	0.0726	0.054155	FALSE	FALSE	FALSE	wePgyu	0.0735292	0.0640677	pyogenic arthritis	TRUE	reported	textfile	15	33459867	0.0202257	6.62362e-06	16067	Anaerotruncus	TRUE	reported	KLP19c	textfile	2	1	TRUE	NA
Anaerotruncus	rs6563550	T	C	T	C	0.0877135	0.0255793	0.0785	0.0777369	FALSE	FALSE	FALSE	wePgyu	0.634926	0.053873	pyogenic arthritis	TRUE	reported	textfile	13	38058413	0.0176745	2.34517e-07	16566	Anaerotruncus	TRUE	reported	KLP19c	textfile	2	1	TRUE	NA
Anaerotruncus	rs7155595	C	A	C	A	0.0539336	0.024524	0.3091	0.302633	FALSE	FALSE	FALSE	wePgyu	0.437469	0.0315837	pyogenic arthritis	TRUE	reported	textfile	14	77502546	0.0118903	7.54982e-06	16553	Anaerotruncus	TRUE	reported	KLP19c	textfile	2	1	TRUE	NA
Anaerotruncus	rs8005030	C	T	C	T	0.0554447	-0.0430607	0.3022	0.333437	FALSE	FALSE	FALSE	wePgyu	0.159822	0.0306336	pyogenic arthritis	TRUE	reported	textfile	14	30607199	0.0117854	2.28298e-06	16548	Anaerotruncus	TRUE	reported	KLP19c	textfile	2	1	TRUE	NA
Anaerotruncus	rs9347879	T	C	T	C	0.050618	0.00450213	0.4602	0.48728	FALSE	FALSE	FALSE	wePgyu	0.876346	0.0289334	pyogenic arthritis	TRUE	reported	textfile	6	165015261	0.011049	4.22333e-06	16566	Anaerotruncus	TRUE	reported	KLP19c	textfile	2	1	TRUE	NA
ErysipelotrichaceaeUCG003	rs10164067	T	G	T	G	-0.10326	0.0301163	0.0746	0.0519188	FALSE	FALSE	FALSE	wePgyu	0.643633	0.0650987	pyogenic arthritis	TRUE	reported	textfile	18	46614602	0.0212405	1.13086e-06	14427	ErysipelotrichaceaeUCG003	TRUE	reported	cl1jNH	textfile	2	1	TRUE	NA
ErysipelotrichaceaeUCG003	rs11666127	A	G	A	G	-0.0719187	-0.00440722	0.171	0.176459	FALSE	FALSE	FALSE	wePgyu	0.907828	0.0380658	pyogenic arthritis	TRUE	reported	textfile	19	57828980	0.0161371	7.90414e-06	13813	ErysipelotrichaceaeUCG003	TRUE	reported	cl1jNH	textfile	2	1	TRUE	NA
ErysipelotrichaceaeUCG003	rs11994308	C	T	C	T	0.115417	-0.0060147	0.0696	0.0879878	FALSE	FALSE	FALSE	wePgyu	0.906089	0.0509837	pyogenic arthritis	TRUE	reported	textfile	8	91660344	0.0242503	1.32563e-06	13558	ErysipelotrichaceaeUCG003	TRUE	reported	cl1jNH	textfile	2	1	TRUE	NA
ErysipelotrichaceaeUCG003	rs12251396	A	G	A	G	-0.0705399	0.0416171	0.1938	0.154099	FALSE	FALSE	FALSE	wePgyu	0.299263	0.040093	pyogenic arthritis	TRUE	reported	textfile	10	873148	0.0158766	9.51839e-06	14211	ErysipelotrichaceaeUCG003	TRUE	reported	cl1jNH	textfile	2	1	TRUE	NA
ErysipelotrichaceaeUCG003	rs17798136	G	A	G	A	0.158818	-0.0257287	0.0616	0.0673725	FALSE	FALSE	FALSE	wePgyu	0.663418	0.0591193	pyogenic arthritis	TRUE	reported	textfile	7	33684926	0.0347674	3.23598e-06	7421	ErysipelotrichaceaeUCG003	TRUE	reported	cl1jNH	textfile	2	1	TRUE	NA
ErysipelotrichaceaeUCG003	rs28568391	A	G	A	G	-0.0583911	-0.0350519	0.4493	0.515211	FALSE	FALSE	FALSE	wePgyu	0.227366	0.0290364	pyogenic arthritis	TRUE	reported	textfile	10	125628540	0.0118741	6.41953e-07	14544	ErysipelotrichaceaeUCG003	TRUE	reported	cl1jNH	textfile	2	1	TRUE	NA
ErysipelotrichaceaeUCG003	rs4758231	G	T	G	T	-0.0551754	2.49018e-05	0.3499	0.282847	FALSE	FALSE	FALSE	wePgyu	0.999382	0.0321326	pyogenic arthritis	TRUE	reported	textfile	11	7765096	0.0122047	6.54912e-06	14890	ErysipelotrichaceaeUCG003	TRUE	reported	cl1jNH	textfile	2	1	TRUE	NA
ErysipelotrichaceaeUCG003	rs59068084	T	G	T	G	0.0564772	0.0500877	0.4215	0.390615	FALSE	FALSE	FALSE	wePgyu	0.0933082	0.0298462	pyogenic arthritis	TRUE	reported	textfile	4	113256737	0.0120224	3.11742e-06	14544	ErysipelotrichaceaeUCG003	TRUE	reported	cl1jNH	textfile	2	1	TRUE	NA
ErysipelotrichaceaeUCG003	rs59104037	A	G	A	G	-0.0951263	-0.0734452	0.0815	0.128671	FALSE	FALSE	FALSE	wePgyu	0.0905858	0.0433993	pyogenic arthritis	TRUE	reported	textfile	18	43034126	0.0204742	4.48256e-06	14848	ErysipelotrichaceaeUCG003	TRUE	reported	cl1jNH	textfile	2	1	TRUE	NA
ErysipelotrichaceaeUCG003	rs62403464	T	C	T	C	-0.0731743	0.0259708	0.164	0.181546	FALSE	FALSE	FALSE	wePgyu	0.490101	0.0376308	pyogenic arthritis	TRUE	reported	textfile	6	24220160	0.0156516	3.43738e-06	14899	ErysipelotrichaceaeUCG003	TRUE	reported	cl1jNH	textfile	2	1	TRUE	NA
ErysipelotrichaceaeUCG003	rs6875357	C	T	C	T	0.165673	0.0450488	0.0467	0.038325	FALSE	FALSE	FALSE	wePgyu	0.551879	0.0757191	pyogenic arthritis	TRUE	reported	textfile	5	32345671	0.0353831	6.69637e-06	7034	ErysipelotrichaceaeUCG003	TRUE	reported	cl1jNH	textfile	2	1	TRUE	NA
ErysipelotrichaceaeUCG003	rs73074432	C	T	C	T	0.072154	-0.0425078	0.166	0.109298	FALSE	FALSE	FALSE	wePgyu	0.360173	0.0464549	pyogenic arthritis	TRUE	reported	textfile	7	20554814	0.0164378	9.9902e-06	14217	ErysipelotrichaceaeUCG003	TRUE	reported	cl1jNH	textfile	2	1	TRUE	NA
ErysipelotrichaceaeUCG003	rs74988980	G	A	G	A	-0.133141	0.0289768	0.0437	0.0435743	FALSE	FALSE	FALSE	wePgyu	0.685855	0.0716382	pyogenic arthritis	TRUE	reported	textfile	16	80167277	0.0348574	8.64276e-06	5944	ErysipelotrichaceaeUCG003	TRUE	reported	cl1jNH	textfile	2	1	TRUE	NA
ErysipelotrichaceaeUCG003	rs75949021	T	C	T	C	-0.169667	-0.0457251	0.0457	0.0399139	FALSE	FALSE	FALSE	wePgyu	0.53735	0.0741297	pyogenic arthritis	TRUE	reported	textfile	2	175403951	0.0374238	3.57507e-06	6721	ErysipelotrichaceaeUCG003	TRUE	reported	cl1jNH	textfile	2	1	TRUE	NA
ErysipelotrichaceaeUCG003	rs76502207	T	C	T	C	0.144844	0.0411157	0.0905	0.0400199	FALSE	FALSE	FALSE	wePgyu	0.576695	0.0736552	pyogenic arthritis	TRUE	reported	textfile	15	86522244	0.0289929	6.41121e-07	10740	ErysipelotrichaceaeUCG003	TRUE	reported	cl1jNH	textfile	2	1	TRUE	NA
ErysipelotrichaceaeUCG003	rs79396538	C	G	C	G	0.0848148	-0.0108509	0.1034	0.0561176	FALSE	TRUE	FALSE	wePgyu	0.863083	0.0629219	pyogenic arthritis	TRUE	reported	textfile	14	47935928	0.0191146	8.63479e-06	13750	ErysipelotrichaceaeUCG003	TRUE	reported	cl1jNH	textfile	2	1	TRUE	NA
ErysipelotrichaceaeUCG003	rs8053479	A	G	A	G	-0.0838212	-0.0118104	0.1412	0.11683	FALSE	FALSE	FALSE	wePgyu	0.795166	0.045493	pyogenic arthritis	TRUE	reported	textfile	16	4076830	0.0186509	5.83413e-06	13813	ErysipelotrichaceaeUCG003	TRUE	reported	cl1jNH	textfile	2	1	TRUE	NA
Ruminococcus1	rs10167839	A	G	A	G	0.0519509	0.0393113	0.3439	0.361218	FALSE	FALSE	FALSE	wePgyu	0.191939	0.0301268	pyogenic arthritis	TRUE	reported	textfile	2	181882879	0.0116306	8.09254e-06	16605	Ruminococcus1	TRUE	reported	Wqv2lC	textfile	2	1	TRUE	NA
Ruminococcus1	rs10995816	C	G	C	G	-0.0762002	-0.00688253	0.1123	0.113118	FALSE	TRUE	FALSE	wePgyu	0.880491	0.0457778	pyogenic arthritis	TRUE	reported	textfile	10	65870347	0.0174689	8.38258e-06	16597	Ruminococcus1	TRUE	reported	Wqv2lC	textfile	2	1	TRUE	NA
Ruminococcus1	rs11783695	G	T	G	T	-0.0734114	0.0110643	0.1511	0.158723	FALSE	FALSE	FALSE	wePgyu	0.779922	0.0395971	pyogenic arthritis	TRUE	reported	textfile	8	144596903	0.0161398	4.72679e-06	16606	Ruminococcus1	TRUE	reported	Wqv2lC	textfile	2	1	TRUE	NA
Ruminococcus1	rs17781867	C	T	C	T	0.0999271	0.0680414	0.0924	0.0687874	FALSE	FALSE	FALSE	wePgyu	0.236074	0.0574258	pyogenic arthritis	TRUE	reported	textfile	17	71256018	0.0211728	1.96335e-06	14349	Ruminococcus1	TRUE	reported	Wqv2lC	textfile	2	1	TRUE	NA
Ruminococcus1	rs3000856	T	A	T	A	-0.0709997	-0.0154857	0.1342	0.16351	FALSE	TRUE	FALSE	wePgyu	0.693234	0.0392568	pyogenic arthritis	TRUE	reported	textfile	1	12778598	0.0162766	9.27669e-06	16126	Ruminococcus1	TRUE	reported	Wqv2lC	textfile	2	1	TRUE	NA
Ruminococcus1	rs3819978	C	T	C	T	-0.11504	-0.08419	0.0586	0.0761614	FALSE	FALSE	FALSE	wePgyu	0.124027	0.0547367	pyogenic arthritis	TRUE	reported	textfile	1	241789757	0.0260137	8.74133e-06	12769	Ruminococcus1	TRUE	reported	Wqv2lC	textfile	2	1	TRUE	NA
Ruminococcus1	rs4849717	T	A	T	A	0.132764	-0.061448	0.0527	0.0744366	FALSE	TRUE	FALSE	wePgyu	0.265942	0.0552363	pyogenic arthritis	TRUE	reported	textfile	2	119481372	0.0299816	8.82616e-06	10484	Ruminococcus1	TRUE	reported	Wqv2lC	textfile	2	1	TRUE	NA
Ruminococcus1	rs6105066	T	C	T	C	-0.0607052	-0.0195978	0.2495	0.277023	FALSE	FALSE	FALSE	wePgyu	0.547326	0.0325668	pyogenic arthritis	TRUE	reported	textfile	20	13258628	0.013425	5.05914e-06	16049	Ruminococcus1	TRUE	reported	Wqv2lC	textfile	2	1	TRUE	NA
Ruminococcus1	rs6493760	C	T	C	T	0.0535262	0.018451	0.3966	0.357233	FALSE	FALSE	FALSE	wePgyu	0.541877	0.0302487	pyogenic arthritis	TRUE	reported	textfile	15	55439182	0.0115885	3.38363e-06	16126	Ruminococcus1	TRUE	reported	Wqv2lC	textfile	2	1	TRUE	NA
Ruminococcus1	rs7117576	A	G	A	G	0.0829505	-0.0427953	0.0885	0.0918191	FALSE	FALSE	FALSE	wePgyu	0.395572	0.0503737	pyogenic arthritis	TRUE	reported	textfile	11	114023573	0.0170891	6.47979e-07	16606	Ruminococcus1	TRUE	reported	Wqv2lC	textfile	2	1	TRUE	NA
Ruminococcus1	rs7583465	C	T	C	T	0.0527654	0.00529191	0.3767	0.438984	FALSE	FALSE	FALSE	wePgyu	0.855281	0.0290151	pyogenic arthritis	TRUE	reported	textfile	2	10533921	0.0112619	2.55613e-06	16588	Ruminococcus1	TRUE	reported	Wqv2lC	textfile	2	1	TRUE	NA
Ruminococcus1	rs78572139	G	A	G	A	0.125038	-0.000639708	0.0706	0.103269	FALSE	FALSE	FALSE	wePgyu	0.989276	0.0475958	pyogenic arthritis	TRUE	reported	textfile	5	15944587	0.0279411	5.23105e-06	11667	Ruminococcus1	TRUE	reported	Wqv2lC	textfile	2	1	TRUE	NA
Ruminococcus1	rs78613526	G	A	G	A	0.167497	0.0200292	0.0427	0.0524646	FALSE	FALSE	FALSE	wePgyu	0.763247	0.0664939	pyogenic arthritis	TRUE	reported	textfile	2	65925212	0.0367639	5.11425e-06	7266	Ruminococcus1	TRUE	reported	Wqv2lC	textfile	2	1	TRUE	NA
Methanobrevibacter	rs10202904	T	G	T	G	-0.112811	-0.026702	0.4672	0.407982	FALSE	FALSE	FALSE	wePgyu	0.365584	0.0295122	pyogenic arthritis	TRUE	reported	textfile	2	125440268	0.0239106	3.08549e-06	3583	Methanobrevibacter	TRUE	reported	9SfNHC	textfile	2	1	TRUE	NA
Methanobrevibacter	rs11018665	A	T	A	T	0.113013	0.00776926	0.341	0.240826	FALSE	TRUE	FALSE	wePgyu	0.818125	0.0337856	pyogenic arthritis	TRUE	reported	textfile	11	89349287	0.0254343	7.03099e-06	3586	Methanobrevibacter	TRUE	reported	9SfNHC	textfile	2	1	TRUE	NA
Methanobrevibacter	rs1334944	T	C	T	C	0.115197	0.00219352	0.2853	0.276827	FALSE	FALSE	FALSE	wePgyu	0.945865	0.0323051	pyogenic arthritis	TRUE	reported	textfile	10	112266046	0.0255492	7.6138e-06	3586	Methanobrevibacter	TRUE	reported	9SfNHC	textfile	2	1	TRUE	NA
Methanobrevibacter	rs4779844	G	C	G	C	0.109639	0.0317022	0.3241	0.344027	FALSE	TRUE	FALSE	wePgyu	0.297813	0.0304496	pyogenic arthritis	TRUE	reported	textfile	15	31516919	0.0247979	9.28281e-06	3585	Methanobrevibacter	TRUE	reported	9SfNHC	textfile	2	1	TRUE	NA
Methanobrevibacter	rs4802933	A	G	A	G	-0.135628	0.013527	0.1779	0.233307	FALSE	FALSE	FALSE	wePgyu	0.693798	0.034358	pyogenic arthritis	TRUE	reported	textfile	19	52925820	0.0308139	9.73818e-06	3586	Methanobrevibacter	TRUE	reported	9SfNHC	textfile	2	1	TRUE	NA
Methanobrevibacter	rs6776814	T	C	T	C	-0.188956	0.025903	0.0895	0.0205976	FALSE	FALSE	FALSE	wePgyu	0.802632	0.103636	pyogenic arthritis	TRUE	reported	textfile	3	15053083	0.0419905	8.04905e-06	3283	Methanobrevibacter	TRUE	reported	9SfNHC	textfile	2	1	TRUE	NA
Methanobrevibacter	rs76029318	T	C	T	C	0.222849	-0.0103795	0.0646	0.0623274	FALSE	FALSE	FALSE	wePgyu	0.862046	0.0597311	pyogenic arthritis	TRUE	reported	textfile	13	41963791	0.0454319	1.07552e-06	3387	Methanobrevibacter	TRUE	reported	9SfNHC	textfile	2	1	TRUE	NA
Methanobrevibacter	rs894996	C	A	C	A	0.214213	0.0624143	0.0716	0.0702004	FALSE	FALSE	FALSE	wePgyu	0.269729	0.0565507	pyogenic arthritis	TRUE	reported	textfile	4	104418307	0.0456045	3.81567e-06	3479	Methanobrevibacter	TRUE	reported	9SfNHC	textfile	2	1	TRUE	NA
Eubacteriumcoprostanoligenesgroup	rs1020520	T	G	T	G	-0.0590705	0.0245127	0.2038	0.150484	FALSE	FALSE	FALSE	wePgyu	0.543648	0.0403631	pyogenic arthritis	TRUE	reported	textfile	7	33603146	0.0132929	8.88975e-06	17371	Eubacteriumcoprostanoligenesgroup	TRUE	reported	g14qbk	textfile	2	1	TRUE	NA
Eubacteriumcoprostanoligenesgroup	rs10444197	A	G	A	G	-0.0505823	-0.001014	0.3678	0.349736	FALSE	FALSE	FALSE	wePgyu	0.97339	0.030399	pyogenic arthritis	TRUE	reported	textfile	10	2215931	0.0113455	5.98464e-06	17380	Eubacteriumcoprostanoligenesgroup	TRUE	reported	g14qbk	textfile	2	1	TRUE	NA
Eubacteriumcoprostanoligenesgroup	rs11052069	T	C	T	C	0.0477832	0.00893577	0.4344	0.439869	FALSE	FALSE	FALSE	wePgyu	0.75925	0.0291575	pyogenic arthritis	TRUE	reported	textfile	12	32713919	0.0107833	9.37949e-06	17380	Eubacteriumcoprostanoligenesgroup	TRUE	reported	g14qbk	textfile	2	1	TRUE	NA
Eubacteriumcoprostanoligenesgroup	rs11720857	C	T	C	T	0.0630776	-0.0158334	0.1769	0.175921	FALSE	FALSE	FALSE	wePgyu	0.677043	0.038015	pyogenic arthritis	TRUE	reported	textfile	3	113794507	0.0144485	9.26255e-06	16960	Eubacteriumcoprostanoligenesgroup	TRUE	reported	g14qbk	textfile	2	1	TRUE	NA
Eubacteriumcoprostanoligenesgroup	rs12906958	C	T	C	T	-0.0533159	-0.0120662	0.3022	0.293131	FALSE	FALSE	FALSE	wePgyu	0.704069	0.0317669	pyogenic arthritis	TRUE	reported	textfile	15	36911598	0.0115935	4.34803e-06	17380	Eubacteriumcoprostanoligenesgroup	TRUE	reported	g14qbk	textfile	2	1	TRUE	NA
Eubacteriumcoprostanoligenesgroup	rs17159861	C	T	C	T	0.0962228	-0.0264581	0.1332	0.108589	FALSE	FALSE	FALSE	wePgyu	0.571192	0.0467212	pyogenic arthritis	TRUE	reported	textfile	7	31085162	0.0168388	1.03787e-08	17380	Eubacteriumcoprostanoligenesgroup	TRUE	reported	g14qbk	textfile	2	1	TRUE	NA
Eubacteriumcoprostanoligenesgroup	rs2644213	G	A	G	A	0.0538845	-0.0281734	0.2366	0.304155	FALSE	FALSE	FALSE	wePgyu	0.372507	0.0315921	pyogenic arthritis	TRUE	reported	textfile	10	84506096	0.0121245	9.85638e-06	17380	Eubacteriumcoprostanoligenesgroup	TRUE	reported	g14qbk	textfile	2	1	TRUE	NA
Eubacteriumcoprostanoligenesgroup	rs4076415	T	G	T	G	0.0515152	0.0168228	0.4006	0.368441	FALSE	FALSE	FALSE	wePgyu	0.575167	0.0300162	pyogenic arthritis	TRUE	reported	textfile	15	86440997	0.0110294	1.98974e-06	16960	Eubacteriumcoprostanoligenesgroup	TRUE	reported	g14qbk	textfile	2	1	TRUE	NA
Eubacteriumcoprostanoligenesgroup	rs4717831	A	T	A	T	0.0786783	0.0203858	0.1193	0.148057	FALSE	TRUE	FALSE	wePgyu	0.620649	0.0411892	pyogenic arthritis	TRUE	reported	textfile	7	73306506	0.0174038	9.17719e-06	16854	Eubacteriumcoprostanoligenesgroup	TRUE	reported	g14qbk	textfile	2	1	TRUE	NA
Eubacteriumcoprostanoligenesgroup	rs62024432	C	T	C	T	-0.0769698	0.0237882	0.1252	0.094693	FALSE	FALSE	FALSE	wePgyu	0.629468	0.0493046	pyogenic arthritis	TRUE	reported	textfile	15	97869293	0.0172101	7.50207e-06	17271	Eubacteriumcoprostanoligenesgroup	TRUE	reported	g14qbk	textfile	2	1	TRUE	NA
Eubacteriumcoprostanoligenesgroup	rs6762473	C	A	C	A	0.0521584	0.0397305	0.3569	0.339509	FALSE	FALSE	FALSE	wePgyu	0.192533	0.0304887	pyogenic arthritis	TRUE	reported	textfile	3	127139574	0.0112353	4.26113e-06	17377	Eubacteriumcoprostanoligenesgroup	TRUE	reported	g14qbk	textfile	2	1	TRUE	NA
Eubacteriumcoprostanoligenesgroup	rs76898927	G	A	G	A	0.123055	0.122899	0.0477	0.054093	FALSE	FALSE	FALSE	wePgyu	0.0548088	0.063997	pyogenic arthritis	TRUE	reported	textfile	3	81595477	0.0266375	4.78979e-06	12197	Eubacteriumcoprostanoligenesgroup	TRUE	reported	g14qbk	textfile	2	1	TRUE	NA
Eubacteriumcoprostanoligenesgroup	rs79895140	T	C	T	C	-0.0641017	-0.00273922	0.2167	0.115863	FALSE	FALSE	FALSE	wePgyu	0.952166	0.0456637	pyogenic arthritis	TRUE	reported	textfile	2	50797401	0.0141153	8.61816e-06	16139	Eubacteriumcoprostanoligenesgroup	TRUE	reported	g14qbk	textfile	2	1	TRUE	NA
Eubacteriumcoprostanoligenesgroup	rs9648214	T	C	T	C	-0.0828719	0.0380074	0.1183	0.0860966	FALSE	FALSE	FALSE	wePgyu	0.461005	0.0515569	pyogenic arthritis	TRUE	reported	textfile	7	16380806	0.016431	2.5203e-07	17379	Eubacteriumcoprostanoligenesgroup	TRUE	reported	g14qbk	textfile	2	1	TRUE	NA
Eubacteriumrectalegroup	rs10248854	C	A	C	A	-0.0527827	0.00586375	0.3598	0.394805	FALSE	FALSE	FALSE	wePgyu	0.842904	0.0295879	pyogenic arthritis	TRUE	reported	textfile	7	121281238	0.0113464	4.20676e-06	17348	Eubacteriumrectalegroup	TRUE	reported	mPEN56	textfile	2	1	TRUE	NA
Eubacteriumrectalegroup	rs10797540	A	G	A	G	0.0503179	-0.0277058	0.4344	0.444442	FALSE	FALSE	FALSE	wePgyu	0.340157	0.0290461	pyogenic arthritis	TRUE	reported	textfile	1	234530370	0.0108389	3.53384e-06	17350	Eubacteriumrectalegroup	TRUE	reported	mPEN56	textfile	2	1	TRUE	NA
Eubacteriumrectalegroup	rs10892089	C	G	C	G	-0.0635522	0.0441501	0.1968	0.183771	FALSE	TRUE	FALSE	wePgyu	0.236711	0.0373126	pyogenic arthritis	TRUE	reported	textfile	11	98523638	0.0140072	6.21821e-06	17351	Eubacteriumrectalegroup	TRUE	reported	mPEN56	textfile	2	1	TRUE	NA
Eubacteriumrectalegroup	rs143694765	T	C	T	C	0.0870025	-0.0653641	0.0944	0.101452	FALSE	FALSE	FALSE	wePgyu	0.175283	0.0482242	pyogenic arthritis	TRUE	reported	textfile	1	116082909	0.019779	9.75369e-06	15124	Eubacteriumrectalegroup	TRUE	reported	mPEN56	textfile	2	1	TRUE	NA
Eubacteriumrectalegroup	rs16960159	C	G	C	G	-0.156596	0.0123313	0.0477	0.0967093	FALSE	TRUE	FALSE	wePgyu	0.800821	0.0488785	pyogenic arthritis	TRUE	reported	textfile	18	37703874	0.0336234	4.10132e-06	8334	Eubacteriumrectalegroup	TRUE	reported	mPEN56	textfile	2	1	TRUE	NA
Eubacteriumrectalegroup	rs2884897	A	G	A	G	-0.129364	-0.013076	0.0527	0.0348836	FALSE	FALSE	FALSE	wePgyu	0.869024	0.0792976	pyogenic arthritis	TRUE	reported	textfile	11	8129537	0.0289021	6.44426e-06	10813	Eubacteriumrectalegroup	TRUE	reported	mPEN56	textfile	2	1	TRUE	NA
Eubacteriumrectalegroup	rs314726	T	C	T	C	0.0528824	-0.00163638	0.4573	0.495309	FALSE	FALSE	FALSE	wePgyu	0.955133	0.0290852	pyogenic arthritis	TRUE	reported	textfile	2	125553155	0.0109486	1.37967e-06	16966	Eubacteriumrectalegroup	TRUE	reported	mPEN56	textfile	2	1	TRUE	NA
Eubacteriumrectalegroup	rs35398954	A	G	A	G	-0.0901402	-0.0361136	0.1213	0.162228	FALSE	FALSE	FALSE	wePgyu	0.356436	0.0391613	pyogenic arthritis	TRUE	reported	textfile	15	93006765	0.0174602	5.39945e-07	16621	Eubacteriumrectalegroup	TRUE	reported	mPEN56	textfile	2	1	TRUE	NA
Eubacteriumrectalegroup	rs3980709	A	T	A	T	-0.0622701	0.0539365	0.161	0.175899	FALSE	TRUE	FALSE	wePgyu	0.156564	0.0380713	pyogenic arthritis	TRUE	reported	textfile	1	170900221	0.0140572	6.85524e-06	17340	Eubacteriumrectalegroup	TRUE	reported	mPEN56	textfile	2	1	TRUE	NA
Eubacteriumrectalegroup	rs59427698	A	G	A	G	-0.0576035	-0.0368612	0.2028	0.190566	FALSE	FALSE	FALSE	wePgyu	0.318965	0.0369875	pyogenic arthritis	TRUE	reported	textfile	9	129425745	0.0130853	5.36906e-06	16613	Eubacteriumrectalegroup	TRUE	reported	mPEN56	textfile	2	1	TRUE	NA
Eubacteriumrectalegroup	rs62547233	A	G	A	G	0.0536319	-0.104696	0.3072	0.284044	FALSE	FALSE	FALSE	wePgyu	0.00120102	0.0323272	pyogenic arthritis	TRUE	reported	textfile	9	92013419	0.0120201	9.8982e-06	17347	Eubacteriumrectalegroup	TRUE	reported	mPEN56	textfile	2	1	TRUE	NA
Eubacteriumnodatumgroup	rs10263623	C	T	C	T	0.193496	0.139842	0.1044	0.0390667	FALSE	FALSE	FALSE	wePgyu	0.0624266	0.0750524	pyogenic arthritis	TRUE	reported	textfile	7	64894137	0.0439023	8.90706e-06	3080	Eubacteriumnodatumgroup	TRUE	reported	bU6D5Q	textfile	2	1	TRUE	NA
Eubacteriumnodatumgroup	rs10458299	T	C	T	C	-0.187753	-0.00256501	0.0805	0.0748564	FALSE	FALSE	FALSE	wePgyu	0.962944	0.0552092	pyogenic arthritis	TRUE	reported	textfile	7	135052348	0.041969	8.36714e-06	3271	Eubacteriumnodatumgroup	TRUE	reported	bU6D5Q	textfile	2	1	TRUE	NA
Eubacteriumnodatumgroup	rs11006576	A	G	A	G	-0.110167	-0.0446709	0.5129	0.541362	FALSE	FALSE	FALSE	wePgyu	0.125049	0.029122	pyogenic arthritis	TRUE	reported	textfile	10	61322015	0.024593	7.98664e-06	3295	Eubacteriumnodatumgroup	TRUE	reported	bU6D5Q	textfile	2	1	TRUE	NA
Eubacteriumnodatumgroup	rs113893692	C	T	C	T	-0.185107	0.0322189	0.0984	0.123561	FALSE	FALSE	FALSE	wePgyu	0.466064	0.0442023	pyogenic arthritis	TRUE	reported	textfile	9	28245518	0.0403573	5.75702e-06	3195	Eubacteriumnodatumgroup	TRUE	reported	bU6D5Q	textfile	2	1	TRUE	NA
Eubacteriumnodatumgroup	rs34297067	A	G	A	G	-0.186907	0.0494239	0.1392	0.146627	FALSE	FALSE	FALSE	wePgyu	0.22737	0.0409423	pyogenic arthritis	TRUE	reported	textfile	14	52185888	0.0341475	6.59784e-08	3271	Eubacteriumnodatumgroup	TRUE	reported	bU6D5Q	textfile	2	1	TRUE	NA
Eubacteriumnodatumgroup	rs61841040	G	T	G	T	0.160621	0.00129924	0.166	0.198292	FALSE	FALSE	FALSE	wePgyu	0.97149	0.0363531	pyogenic arthritis	TRUE	reported	textfile	10	9659749	0.0341609	3.56141e-06	3295	Eubacteriumnodatumgroup	TRUE	reported	bU6D5Q	textfile	2	1	TRUE	NA
Eubacteriumnodatumgroup	rs6818880	A	G	A	G	-0.110081	0.0313602	0.4553	0.467257	FALSE	FALSE	FALSE	wePgyu	0.28153	0.0291211	pyogenic arthritis	TRUE	reported	textfile	4	94712747	0.0245964	7.8254e-06	3291	Eubacteriumnodatumgroup	TRUE	reported	bU6D5Q	textfile	2	1	TRUE	NA
Eubacteriumnodatumgroup	rs77910827	C	T	C	T	0.201788	-0.00168297	0.1034	0.107343	FALSE	FALSE	FALSE	wePgyu	0.971323	0.0468156	pyogenic arthritis	TRUE	reported	textfile	9	96597985	0.0413568	9.05381e-07	3271	Eubacteriumnodatumgroup	TRUE	reported	bU6D5Q	textfile	2	1	TRUE	NA
Eubacteriumnodatumgroup	rs7827125	C	T	C	T	0.1223	-0.00265074	0.2823	0.280304	FALSE	FALSE	FALSE	wePgyu	0.934365	0.0321871	pyogenic arthritis	TRUE	reported	textfile	8	4954912	0.0271331	7.17355e-06	3294	Eubacteriumnodatumgroup	TRUE	reported	bU6D5Q	textfile	2	1	TRUE	NA
Eubacteriumnodatumgroup	rs7880204	T	C	T	C	-0.125454	0.0764696	0.2475	0.244736	FALSE	FALSE	FALSE	wePgyu	0.0228987	0.0336113	pyogenic arthritis	TRUE	reported	textfile	1	171060821	0.0275303	6.83884e-06	3294	Eubacteriumnodatumgroup	TRUE	reported	bU6D5Q	textfile	2	1	TRUE	NA
Eubacteriumnodatumgroup	rs9425984	T	C	T	C	-0.130234	0.035737	0.2386	0.218479	FALSE	FALSE	FALSE	wePgyu	0.306445	0.0349435	pyogenic arthritis	TRUE	reported	textfile	1	34529736	0.0292347	7.20681e-06	3294	Eubacteriumnodatumgroup	TRUE	reported	bU6D5Q	textfile	2	1	TRUE	NA
RuminococcaceaeUCG011	rs10274562	C	T	C	T	0.110917	-0.0273268	0.3519	0.38069	FALSE	FALSE	FALSE	wePgyu	0.359077	0.0297961	pyogenic arthritis	TRUE	reported	textfile	7	11222521	0.0244556	6.49607e-06	3632	RuminococcaceaeUCG011	TRUE	reported	ZoT65P	textfile	2	1	TRUE	NA
RuminococcaceaeUCG011	rs12636310	G	A	G	A	0.132725	-0.0370165	0.2177	0.250766	FALSE	FALSE	FALSE	wePgyu	0.268842	0.0334769	pyogenic arthritis	TRUE	reported	textfile	3	185469491	0.0282037	2.81235e-06	3632	RuminococcaceaeUCG011	TRUE	reported	ZoT65P	textfile	2	1	TRUE	NA
RuminococcaceaeUCG011	rs12724320	C	T	C	T	-0.120881	-0.0252137	0.2753	0.381729	FALSE	FALSE	FALSE	wePgyu	0.397361	0.0297914	pyogenic arthritis	TRUE	reported	textfile	1	179370499	0.0249229	1.51986e-06	3632	RuminococcaceaeUCG011	TRUE	reported	ZoT65P	textfile	2	1	TRUE	NA
RuminococcaceaeUCG011	rs1416041	A	C	A	C	-0.182339	0.0614926	0.1342	0.209337	FALSE	FALSE	FALSE	wePgyu	0.084559	0.0356516	pyogenic arthritis	TRUE	reported	textfile	6	105073676	0.0339898	7.04419e-08	3632	RuminococcaceaeUCG011	TRUE	reported	ZoT65P	textfile	2	1	TRUE	NA
RuminococcaceaeUCG011	rs2729556	C	T	C	T	-0.109097	0.00700339	0.499	0.477477	FALSE	FALSE	FALSE	wePgyu	0.809648	0.0290742	pyogenic arthritis	TRUE	reported	textfile	7	111763988	0.0233699	3.18679e-06	3632	RuminococcaceaeUCG011	TRUE	reported	ZoT65P	textfile	2	1	TRUE	NA
RuminococcaceaeUCG011	rs4490371	T	C	T	C	-0.111816	-0.00270797	0.331	0.414323	FALSE	FALSE	FALSE	wePgyu	0.926812	0.0294802	pyogenic arthritis	TRUE	reported	textfile	3	76205107	0.0248963	7.74624e-06	3610	RuminococcaceaeUCG011	TRUE	reported	ZoT65P	textfile	2	1	TRUE	NA
RuminococcaceaeUCG011	rs79113084	C	T	C	T	-0.152166	-0.0513097	0.1551	0.108615	FALSE	FALSE	FALSE	wePgyu	0.275611	0.0470631	pyogenic arthritis	TRUE	reported	textfile	12	29634919	0.0317519	2.06123e-06	3610	RuminococcaceaeUCG011	TRUE	reported	ZoT65P	textfile	2	1	TRUE	NA
RuminococcaceaeUCG011	rs9729514	A	G	A	G	0.184934	0.0178419	0.1024	0.093229	FALSE	FALSE	FALSE	wePgyu	0.719528	0.0496867	pyogenic arthritis	TRUE	reported	textfile	1	219901055	0.0394616	2.36769e-06	3632	RuminococcaceaeUCG011	TRUE	reported	ZoT65P	textfile	2	1	TRUE	NA
Romboutsia	rs10279978	A	G	A	G	-0.0622202	0.0122519	0.3479	0.310636	FALSE	FALSE	FALSE	wePgyu	0.695565	0.0313097	pyogenic arthritis	TRUE	reported	textfile	7	5319387	0.0127675	1.17009e-06	14143	Romboutsia	TRUE	reported	9j6hdE	textfile	2	1	TRUE	NA
Romboutsia	rs11221428	T	C	T	C	-0.0726779	0.00916345	0.1551	0.227891	FALSE	FALSE	FALSE	wePgyu	0.790249	0.0344508	pyogenic arthritis	TRUE	reported	textfile	11	99665050	0.0158263	6.48646e-06	14187	Romboutsia	TRUE	reported	9j6hdE	textfile	2	1	TRUE	NA
Romboutsia	rs114398731	G	C	G	C	-0.131039	0.0407701	0.0358	0.0556053	FALSE	TRUE	FALSE	wePgyu	0.521354	0.0635783	pyogenic arthritis	TRUE	reported	textfile	5	57229635	0.0293815	7.95851e-06	10326	Romboutsia	TRUE	reported	9j6hdE	textfile	2	1	TRUE	NA
Romboutsia	rs16843578	C	T	C	T	-0.0875276	-0.0199707	0.0825	0.0525041	FALSE	FALSE	FALSE	wePgyu	0.758129	0.0648529	pyogenic arthritis	TRUE	reported	textfile	1	171903885	0.0196779	5.08123e-06	14186	Romboutsia	TRUE	reported	9j6hdE	textfile	2	1	TRUE	NA
Romboutsia	rs28603357	T	C	T	C	-0.214911	-0.0223772	0.0636	0.0199002	FALSE	FALSE	FALSE	wePgyu	0.830321	0.104425	pyogenic arthritis	TRUE	reported	textfile	7	106406824	0.0474739	8.52235e-06	3693	Romboutsia	TRUE	reported	9j6hdE	textfile	2	1	TRUE	NA
Romboutsia	rs34302036	A	G	A	G	0.0550261	-0.040922	0.4145	0.421859	FALSE	FALSE	FALSE	wePgyu	0.163024	0.0293353	pyogenic arthritis	TRUE	reported	textfile	7	78136725	0.0120835	5.87667e-06	14185	Romboutsia	TRUE	reported	9j6hdE	textfile	2	1	TRUE	NA
Romboutsia	rs61841503	G	A	G	A	0.092888	-0.0212961	0.1372	0.12883	FALSE	FALSE	FALSE	wePgyu	0.620963	0.0430672	pyogenic arthritis	TRUE	reported	textfile	10	17019559	0.0171454	3.99597e-08	13568	Romboutsia	TRUE	reported	9j6hdE	textfile	2	1	TRUE	NA
Romboutsia	rs62504452	A	G	A	G	-0.0710048	-0.0635481	0.166	0.138534	FALSE	FALSE	FALSE	wePgyu	0.127656	0.0417143	pyogenic arthritis	TRUE	reported	textfile	7	145760298	0.0156654	4.65831e-06	14178	Romboutsia	TRUE	reported	9j6hdE	textfile	2	1	TRUE	NA
Romboutsia	rs7109293	A	G	A	G	0.0919112	-0.00745682	0.0924	0.117074	FALSE	FALSE	FALSE	wePgyu	0.868987	0.0452077	pyogenic arthritis	TRUE	reported	textfile	11	133834657	0.0205738	6.98354e-06	14141	Romboutsia	TRUE	reported	9j6hdE	textfile	2	1	TRUE	NA
Romboutsia	rs75200530	T	G	T	G	-0.190644	-0.0629755	0.0467	0.0298894	FALSE	FALSE	FALSE	wePgyu	0.461188	0.085461	pyogenic arthritis	TRUE	reported	textfile	8	5088054	0.0421065	5.06555e-06	5246	Romboutsia	TRUE	reported	9j6hdE	textfile	2	1	TRUE	NA
Romboutsia	rs75987356	G	A	G	A	-0.129578	-0.0864524	0.0686	0.0794343	FALSE	FALSE	FALSE	wePgyu	0.110568	0.0541801	pyogenic arthritis	TRUE	reported	textfile	2	16066705	0.0280454	6.70799e-06	10466	Romboutsia	TRUE	reported	9j6hdE	textfile	2	1	TRUE	NA
Romboutsia	rs77702691	A	G	A	G	-0.094406	0.0914374	0.1024	0.0890979	FALSE	FALSE	FALSE	wePgyu	0.073421	0.0510764	pyogenic arthritis	TRUE	reported	textfile	13	88725540	0.0208544	7.36973e-06	12487	Romboutsia	TRUE	reported	9j6hdE	textfile	2	1	TRUE	NA
Romboutsia	rs9389266	T	G	T	G	0.0722815	0.0349892	0.169	0.17527	FALSE	FALSE	FALSE	wePgyu	0.356959	0.0379832	pyogenic arthritis	TRUE	reported	textfile	6	135411737	0.0162353	9.38461e-06	14187	Romboutsia	TRUE	reported	9j6hdE	textfile	2	1	TRUE	NA
Romboutsia	rs9567264	C	T	C	T	0.0580018	-0.0017471	0.3201	0.33585	FALSE	FALSE	FALSE	wePgyu	0.95455	0.0306542	pyogenic arthritis	TRUE	reported	textfile	13	32720756	0.0127495	5.75689e-06	14180	Romboutsia	TRUE	reported	9j6hdE	textfile	2	1	TRUE	NA
Lachnoclostridium	rs1031599	G	T	G	T	-0.078627	0.0685357	0.0845	0.064269	FALSE	FALSE	FALSE	wePgyu	0.249395	0.0595021	pyogenic arthritis	TRUE	reported	textfile	3	66725825	0.0175644	6.31376e-06	17398	Lachnoclostridium	TRUE	reported	BQJGVU	textfile	2	1	TRUE	NA
Lachnoclostridium	rs12566975	T	C	T	C	-0.0468097	0.0208814	0.493	0.45226	FALSE	FALSE	FALSE	wePgyu	0.471767	0.0290177	pyogenic arthritis	TRUE	reported	textfile	1	185091351	0.0105787	9.57204e-06	17921	Lachnoclostridium	TRUE	reported	BQJGVU	textfile	2	1	TRUE	NA
Lachnoclostridium	rs1528479	G	A	G	A	-0.0497798	0.0130748	0.3698	0.374456	FALSE	FALSE	FALSE	wePgyu	0.663069	0.0300102	pyogenic arthritis	TRUE	reported	textfile	2	167244051	0.0111919	9.63976e-06	17477	Lachnoclostridium	TRUE	reported	BQJGVU	textfile	2	1	TRUE	NA
Lachnoclostridium	rs1997204	T	C	T	C	-0.108075	-0.00732576	0.0527	0.044795	FALSE	FALSE	FALSE	wePgyu	0.91679	0.070118	pyogenic arthritis	TRUE	reported	textfile	12	102046595	0.0242022	5.97081e-06	14138	Lachnoclostridium	TRUE	reported	BQJGVU	textfile	2	1	TRUE	NA
Lachnoclostridium	rs2385421	A	G	A	G	0.0746186	-0.0189909	0.1044	0.120503	FALSE	FALSE	FALSE	wePgyu	0.670295	0.0446065	pyogenic arthritis	TRUE	reported	textfile	18	19743455	0.0180734	7.13717e-06	17903	Lachnoclostridium	TRUE	reported	BQJGVU	textfile	2	1	TRUE	NA
Lachnoclostridium	rs3821998	C	A	C	A	-0.0864066	0.0145136	0.0885	0.105062	FALSE	FALSE	FALSE	wePgyu	0.758646	0.0472358	pyogenic arthritis	TRUE	reported	textfile	4	38694566	0.0192519	6.72052e-06	17920	Lachnoclostridium	TRUE	reported	BQJGVU	textfile	2	1	TRUE	NA
Lachnoclostridium	rs4738679	G	A	G	A	-0.0520267	0.020084	0.3648	0.384464	FALSE	FALSE	FALSE	wePgyu	0.500177	0.0297889	pyogenic arthritis	TRUE	reported	textfile	8	59370320	0.011404	4.41754e-06	17921	Lachnoclostridium	TRUE	reported	BQJGVU	textfile	2	1	TRUE	NA
Lachnoclostridium	rs6112314	A	C	A	C	-0.0561715	0.0642345	0.3966	0.33045	FALSE	FALSE	FALSE	wePgyu	0.036181	0.0306625	pyogenic arthritis	TRUE	reported	textfile	20	19300846	0.0108174	2.43212e-07	17842	Lachnoclostridium	TRUE	reported	BQJGVU	textfile	2	1	TRUE	NA
Lachnoclostridium	rs615997	T	C	T	C	0.0511752	0.0107289	0.499	0.511523	FALSE	FALSE	FALSE	wePgyu	0.71047	0.0289015	pyogenic arthritis	TRUE	reported	textfile	3	23037786	0.0106491	2.02677e-06	17911	Lachnoclostridium	TRUE	reported	BQJGVU	textfile	2	1	TRUE	NA
Lachnoclostridium	rs61915992	A	T	A	T	0.0803876	0.0341293	0.1233	0.146614	FALSE	TRUE	FALSE	wePgyu	0.406773	0.0411402	pyogenic arthritis	TRUE	reported	textfile	12	28169306	0.0172209	2.6727e-06	16773	Lachnoclostridium	TRUE	reported	BQJGVU	textfile	2	1	TRUE	NA
Lachnoclostridium	rs62285313	A	G	A	G	0.0864203	0.00157824	0.0855	0.0972365	FALSE	FALSE	FALSE	wePgyu	0.974421	0.0492218	pyogenic arthritis	TRUE	reported	textfile	3	177470032	0.0181565	1.58331e-06	16991	Lachnoclostridium	TRUE	reported	BQJGVU	textfile	2	1	TRUE	NA
Lachnoclostridium	rs72829893	G	T	G	T	0.117472	-0.101186	0.0656	0.102392	FALSE	FALSE	FALSE	wePgyu	0.0341578	0.0477695	pyogenic arthritis	TRUE	reported	textfile	17	46694541	0.0268103	5.57766e-06	12404	Lachnoclostridium	TRUE	reported	BQJGVU	textfile	2	1	TRUE	NA
Lachnoclostridium	rs78068103	A	G	A	G	0.0886199	0.0193367	0.0915	0.116104	FALSE	FALSE	FALSE	wePgyu	0.669952	0.0453687	pyogenic arthritis	TRUE	reported	textfile	17	13816159	0.0194248	3.66519e-06	17477	Lachnoclostridium	TRUE	reported	BQJGVU	textfile	2	1	TRUE	NA
Lachnoclostridium	rs789029	C	T	C	T	-0.0641288	-0.0356345	0.1889	0.139085	FALSE	FALSE	FALSE	wePgyu	0.393114	0.0417273	pyogenic arthritis	TRUE	reported	textfile	18	1053252	0.0137974	3.75328e-06	17922	Lachnoclostridium	TRUE	reported	BQJGVU	textfile	2	1	TRUE	NA
Olsenella	rs1035588	A	G	A	G	-0.108148	0.000821692	0.3827	0.372465	FALSE	FALSE	FALSE	wePgyu	0.978132	0.0299765	pyogenic arthritis	TRUE	reported	textfile	2	150077190	0.0236848	4.85501e-06	3739	Olsenella	TRUE	reported	TNMtgj	textfile	2	1	TRUE	NA
Olsenella	rs17148768	G	A	G	A	0.140434	0.0187365	0.2117	0.168483	FALSE	FALSE	FALSE	wePgyu	0.629428	0.0388295	pyogenic arthritis	TRUE	reported	textfile	10	10777085	0.0295602	2.1984e-06	3648	Olsenella	TRUE	reported	TNMtgj	textfile	2	1	TRUE	NA
Olsenella	rs2759329	G	A	G	A	-0.111131	-0.00607567	0.34	0.36769	FALSE	FALSE	FALSE	wePgyu	0.839697	0.0300357	pyogenic arthritis	TRUE	reported	textfile	1	231960352	0.0237218	3.43201e-06	3739	Olsenella	TRUE	reported	TNMtgj	textfile	2	1	TRUE	NA
Olsenella	rs35225860	A	G	A	G	-0.223604	0.0866558	0.0567	0.0390032	FALSE	FALSE	FALSE	wePgyu	0.241471	0.0739814	pyogenic arthritis	TRUE	reported	textfile	1	247642270	0.0482391	3.87041e-06	3630	Olsenella	TRUE	reported	TNMtgj	textfile	2	1	TRUE	NA
Olsenella	rs6046522	C	T	C	T	0.122938	-0.0138264	0.2863	0.186274	FALSE	FALSE	FALSE	wePgyu	0.711295	0.0373569	pyogenic arthritis	TRUE	reported	textfile	20	19969568	0.0269928	4.48455e-06	3705	Olsenella	TRUE	reported	TNMtgj	textfile	2	1	TRUE	NA
Olsenella	rs61090148	A	G	A	G	-0.104783	-0.0194639	0.4225	0.432953	FALSE	FALSE	FALSE	wePgyu	0.504712	0.0291771	pyogenic arthritis	TRUE	reported	textfile	4	174810498	0.0231343	6.43728e-06	3739	Olsenella	TRUE	reported	TNMtgj	textfile	2	1	TRUE	NA
Olsenella	rs62112538	C	T	C	T	-0.19943	0.0578215	0.0805	0.112379	FALSE	FALSE	FALSE	wePgyu	0.210564	0.0461828	pyogenic arthritis	TRUE	reported	textfile	19	4925018	0.0407033	1.1882e-06	3630	Olsenella	TRUE	reported	TNMtgj	textfile	2	1	TRUE	NA
Olsenella	rs72691585	C	A	C	A	-0.249079	-0.0525908	0.0686	0.133661	FALSE	FALSE	FALSE	wePgyu	0.217184	0.0426163	pyogenic arthritis	TRUE	reported	textfile	9	21884425	0.0520814	2.95294e-06	3078	Olsenella	TRUE	reported	TNMtgj	textfile	2	1	TRUE	NA
Olsenella	rs7540303	C	T	C	T	0.108044	0.0399831	0.4215	0.366307	FALSE	FALSE	FALSE	wePgyu	0.181844	0.0299477	pyogenic arthritis	TRUE	reported	textfile	1	179629191	0.023638	5.32027e-06	3739	Olsenella	TRUE	reported	TNMtgj	textfile	2	1	TRUE	NA
Olsenella	rs8066522	G	A	G	A	-0.106529	0.0120261	0.3469	0.330606	FALSE	FALSE	FALSE	wePgyu	0.696583	0.0308411	pyogenic arthritis	TRUE	reported	textfile	17	59632873	0.0240379	9.70095e-06	3739	Olsenella	TRUE	reported	TNMtgj	textfile	2	1	TRUE	NA
Olsenella	rs9460691	C	A	C	A	0.119966	0.0302592	0.2167	0.194338	FALSE	FALSE	FALSE	wePgyu	0.411609	0.0368536	pyogenic arthritis	TRUE	reported	textfile	6	10422207	0.0268645	7.28354e-06	3739	Olsenella	TRUE	reported	TNMtgj	textfile	2	1	TRUE	NA
Slackia	rs10409783	A	G	A	G	0.0950828	-0.0817701	0.2833	0.292118	FALSE	FALSE	FALSE	wePgyu	0.0110762	0.0321893	pyogenic arthritis	TRUE	reported	textfile	19	4555786	0.0211239	7.69592e-06	5941	Slackia	TRUE	reported	whIU0Q	textfile	2	1	TRUE	NA
Slackia	rs112764253	T	A	T	A	0.194714	-0.0210209	0.0408	0.030221	FALSE	TRUE	FALSE	wePgyu	0.805642	0.0854326	pyogenic arthritis	TRUE	reported	textfile	7	78282725	0.0411598	3.39569e-06	5634	Slackia	TRUE	reported	whIU0Q	textfile	2	1	TRUE	NA
Slackia	rs12440440	A	G	A	G	0.0901934	0.0155601	0.3091	0.341723	FALSE	FALSE	FALSE	wePgyu	0.609507	0.0304637	pyogenic arthritis	TRUE	reported	textfile	15	34041896	0.0190582	2.62872e-06	6063	Slackia	TRUE	reported	whIU0Q	textfile	2	1	TRUE	NA
Slackia	rs13339230	C	G	C	G	0.147055	-0.000501327	0.0885	0.086859	FALSE	TRUE	FALSE	wePgyu	0.992224	0.0514387	pyogenic arthritis	TRUE	reported	textfile	16	7460475	0.0330635	7.42025e-06	6063	Slackia	TRUE	reported	whIU0Q	textfile	2	1	TRUE	NA
Slackia	rs16894137	C	T	C	T	-0.122792	0.0446364	0.1431	0.130651	FALSE	FALSE	FALSE	wePgyu	0.300169	0.0430824	pyogenic arthritis	TRUE	reported	textfile	8	96946291	0.0263047	2.71183e-06	6063	Slackia	TRUE	reported	whIU0Q	textfile	2	1	TRUE	NA
Slackia	rs35156985	T	C	T	C	-0.155709	0.134843	0.0636	0.0418779	FALSE	FALSE	FALSE	wePgyu	0.0642022	0.0728576	pyogenic arthritis	TRUE	reported	textfile	7	99451715	0.0348085	8.05947e-06	5965	Slackia	TRUE	reported	whIU0Q	textfile	2	1	TRUE	NA
Slackia	rs4492265	A	G	A	G	-0.0905757	-0.00203728	0.3101	0.30629	FALSE	FALSE	FALSE	wePgyu	0.948525	0.0315565	pyogenic arthritis	TRUE	reported	textfile	7	13523683	0.0191658	2.40925e-06	6063	Slackia	TRUE	reported	whIU0Q	textfile	2	1	TRUE	NA
Slackia	rs58767323	G	C	G	C	-0.102833	0.00552913	0.1899	0.176925	FALSE	TRUE	FALSE	wePgyu	0.883965	0.0378852	pyogenic arthritis	TRUE	reported	textfile	4	57167507	0.0227077	4.59992e-06	6063	Slackia	TRUE	reported	whIU0Q	textfile	2	1	TRUE	NA
Slackia	rs8901	C	T	C	T	0.0934594	-0.00819415	0.3708	0.292624	FALSE	FALSE	FALSE	wePgyu	0.796812	0.0318251	pyogenic arthritis	TRUE	reported	textfile	17	74267010	0.0186813	6.06998e-07	6063	Slackia	TRUE	reported	whIU0Q	textfile	2	1	TRUE	NA
LachnospiraceaeUCG010	rs10414815	T	C	T	C	0.10453	-0.0372743	0.1193	0.046278	FALSE	FALSE	FALSE	wePgyu	0.593424	0.0698177	pyogenic arthritis	TRUE	reported	textfile	19	42586245	0.0230253	4.23977e-06	11564	LachnospiraceaeUCG010	TRUE	reported	BbwaQZ	textfile	2	1	TRUE	NA
LachnospiraceaeUCG010	rs11192447	A	G	A	G	0.126592	0.0362775	0.0746	0.050079	FALSE	FALSE	FALSE	wePgyu	0.584429	0.0663299	pyogenic arthritis	TRUE	reported	textfile	10	83848397	0.024345	4.68957e-07	12695	LachnospiraceaeUCG010	TRUE	reported	BbwaQZ	textfile	2	1	TRUE	NA
LachnospiraceaeUCG010	rs12346653	C	T	C	T	0.0657686	-0.00220614	0.2744	0.209335	FALSE	FALSE	FALSE	wePgyu	0.950639	0.0356376	pyogenic arthritis	TRUE	reported	textfile	9	92267239	0.0139569	2.70321e-06	12816	LachnospiraceaeUCG010	TRUE	reported	BbwaQZ	textfile	2	1	TRUE	NA
LachnospiraceaeUCG010	rs17730011	G	A	G	A	-0.0702357	-0.0263754	0.2187	0.215671	FALSE	FALSE	FALSE	wePgyu	0.454363	0.0352537	pyogenic arthritis	TRUE	reported	textfile	6	84772845	0.015706	7.84597e-06	13226	LachnospiraceaeUCG010	TRUE	reported	BbwaQZ	textfile	2	1	TRUE	NA
LachnospiraceaeUCG010	rs2153460	A	T	A	T	-0.0684038	-0.011261	0.1839	0.163477	FALSE	TRUE	FALSE	wePgyu	0.772828	0.039009	pyogenic arthritis	TRUE	reported	textfile	9	85576178	0.0156562	9.17312e-06	13236	LachnospiraceaeUCG010	TRUE	reported	BbwaQZ	textfile	2	1	TRUE	NA
LachnospiraceaeUCG010	rs2833528	C	T	C	T	-0.0562148	-0.0159793	0.3608	0.372556	FALSE	FALSE	FALSE	wePgyu	0.593667	0.0299503	pyogenic arthritis	TRUE	reported	textfile	21	33193567	0.0127763	9.9199e-06	13233	LachnospiraceaeUCG010	TRUE	reported	BbwaQZ	textfile	2	1	TRUE	NA
LachnospiraceaeUCG010	rs336138	G	T	G	T	0.0779543	0.0384499	0.163	0.115284	FALSE	FALSE	FALSE	wePgyu	0.394041	0.0451124	pyogenic arthritis	TRUE	reported	textfile	5	8146371	0.0171865	7.48417e-06	13236	LachnospiraceaeUCG010	TRUE	reported	BbwaQZ	textfile	2	1	TRUE	NA
LachnospiraceaeUCG010	rs4576377	A	C	A	C	-0.0572001	-0.00265658	0.3837	0.367957	FALSE	FALSE	FALSE	wePgyu	0.929544	0.0300454	pyogenic arthritis	TRUE	reported	textfile	7	81410263	0.0127043	7.63056e-06	13225	LachnospiraceaeUCG010	TRUE	reported	BbwaQZ	textfile	2	1	TRUE	NA
LachnospiraceaeUCG010	rs72761829	A	T	A	T	0.111884	0.00334162	0.0716	0.0888454	FALSE	TRUE	FALSE	wePgyu	0.948045	0.0512817	pyogenic arthritis	TRUE	reported	textfile	1	224897491	0.0238893	2.57651e-06	11488	LachnospiraceaeUCG010	TRUE	reported	BbwaQZ	textfile	2	1	TRUE	NA
LachnospiraceaeUCG010	rs72894957	G	A	G	A	0.222263	-0.0502036	0.0477	0.0228109	FALSE	FALSE	FALSE	wePgyu	0.599998	0.0957348	pyogenic arthritis	TRUE	reported	textfile	2	185862591	0.0486425	5.68428e-06	4316	LachnospiraceaeUCG010	TRUE	reported	BbwaQZ	textfile	2	1	TRUE	NA
LachnospiraceaeUCG010	rs74315802	G	T	G	T	0.0867262	-0.0135539	0.1213	0.187203	FALSE	FALSE	FALSE	wePgyu	0.719447	0.0377338	pyogenic arthritis	TRUE	reported	textfile	14	29872341	0.0183477	3.19006e-06	12715	LachnospiraceaeUCG010	TRUE	reported	BbwaQZ	textfile	2	1	TRUE	NA
LachnospiraceaeUCG010	rs9981767	A	C	A	C	0.0655062	0.0874906	0.3161	0.259872	FALSE	FALSE	FALSE	wePgyu	0.00735682	0.0326428	pyogenic arthritis	TRUE	reported	textfile	21	44079875	0.0131994	9.96373e-07	12816	LachnospiraceaeUCG010	TRUE	reported	BbwaQZ	textfile	2	1	TRUE	NA
Lactococcus	rs10417872	T	G	T	G	0.118306	-0.0128538	0.2584	0.284413	FALSE	FALSE	FALSE	wePgyu	0.687705	0.0319769	pyogenic arthritis	TRUE	reported	textfile	19	28767353	0.024522	1.28678e-06	4056	Lactococcus	TRUE	reported	Ut7mnZ	textfile	2	1	TRUE	NA
Lactococcus	rs123059	T	C	T	C	-0.13671	-0.053951	0.2217	0.218701	FALSE	FALSE	FALSE	wePgyu	0.123943	0.0350688	pyogenic arthritis	TRUE	reported	textfile	17	2699935	0.0274694	1.26562e-06	3760	Lactococcus	TRUE	reported	Ut7mnZ	textfile	2	1	TRUE	NA
Lactococcus	rs12621813	G	A	G	A	0.108423	-0.0813859	0.2823	0.264549	FALSE	FALSE	FALSE	wePgyu	0.013284	0.0328691	pyogenic arthritis	TRUE	reported	textfile	2	31266049	0.0239978	6.60829e-06	4057	Lactococcus	TRUE	reported	Ut7mnZ	textfile	2	1	TRUE	NA
Lactococcus	rs17168302	G	A	G	A	0.191857	-0.0461854	0.0656	0.10736	FALSE	FALSE	FALSE	wePgyu	0.32463	0.0468893	pyogenic arthritis	TRUE	reported	textfile	7	14650221	0.0424761	6.28602e-06	4023	Lactococcus	TRUE	reported	Ut7mnZ	textfile	2	1	TRUE	NA
Lactococcus	rs2293361	C	T	C	T	-0.199221	0.000465163	0.0646	0.0535245	FALSE	FALSE	FALSE	wePgyu	0.994203	0.0640272	pyogenic arthritis	TRUE	reported	textfile	2	54114864	0.0430969	1.39593e-06	3787	Lactococcus	TRUE	reported	Ut7mnZ	textfile	2	1	TRUE	NA
Lactococcus	rs34757988	G	C	G	C	0.122294	-0.0394876	0.326	0.391046	FALSE	TRUE	FALSE	wePgyu	0.183553	0.0296923	pyogenic arthritis	TRUE	reported	textfile	18	64699550	0.0228976	8.95039e-08	4055	Lactococcus	TRUE	reported	Ut7mnZ	textfile	2	1	TRUE	NA
Lactococcus	rs4766997	C	T	C	T	0.114599	-0.0359344	0.2962	0.426168	FALSE	FALSE	FALSE	wePgyu	0.219484	0.0292649	pyogenic arthritis	TRUE	reported	textfile	12	113161438	0.023839	2.06145e-06	4053	Lactococcus	TRUE	reported	Ut7mnZ	textfile	2	1	TRUE	NA
Lactococcus	rs55910161	C	T	C	T	0.146426	0.10536	0.1352	0.111888	FALSE	FALSE	FALSE	wePgyu	0.0224636	0.0461613	pyogenic arthritis	TRUE	reported	textfile	10	71518643	0.0307367	2.36214e-06	3836	Lactococcus	TRUE	reported	Ut7mnZ	textfile	2	1	TRUE	NA
Lactococcus	rs6674304	C	T	C	T	0.200758	-0.0370437	0.0686	0.0381552	FALSE	FALSE	FALSE	wePgyu	0.628096	0.076472	pyogenic arthritis	TRUE	reported	textfile	1	116887742	0.0442121	6.17759e-06	3869	Lactococcus	TRUE	reported	Ut7mnZ	textfile	2	1	TRUE	NA
Lactococcus	rs757872	G	C	G	C	0.140799	-0.0051959	0.2058	0.169597	FALSE	TRUE	FALSE	wePgyu	0.893615	0.0388533	pyogenic arthritis	TRUE	reported	textfile	22	31532568	0.027582	4.36882e-07	3792	Lactococcus	TRUE	reported	Ut7mnZ	textfile	2	1	TRUE	NA
Lactococcus	rs7992246	T	C	T	C	0.104232	0.0457933	0.3469	0.389041	FALSE	FALSE	FALSE	wePgyu	0.123433	0.0297258	pyogenic arthritis	TRUE	reported	textfile	13	113472525	0.0230786	4.44724e-06	4057	Lactococcus	TRUE	reported	Ut7mnZ	textfile	2	1	TRUE	NA
Fusicatenibacter	rs10439674	A	G	A	G	-0.0572129	-0.0147001	0.2018	0.202374	FALSE	FALSE	FALSE	wePgyu	0.683115	0.0360107	pyogenic arthritis	TRUE	reported	textfile	21	42681392	0.0130007	7.68485e-06	17381	Fusicatenibacter	TRUE	reported	Q4h1rW	textfile	2	1	TRUE	NA
Fusicatenibacter	rs167879	C	T	C	T	-0.0659543	0.0071515	0.167	0.1486	FALSE	FALSE	FALSE	wePgyu	0.860719	0.0407589	pyogenic arthritis	TRUE	reported	textfile	20	55937366	0.0148763	5.86893e-06	16542	Fusicatenibacter	TRUE	reported	Q4h1rW	textfile	2	1	TRUE	NA
Fusicatenibacter	rs1864685	A	C	A	C	-0.0494799	-0.00904216	0.4652	0.406247	FALSE	FALSE	FALSE	wePgyu	0.757846	0.0293281	pyogenic arthritis	TRUE	reported	textfile	17	70721782	0.0108105	4.96161e-06	17374	Fusicatenibacter	TRUE	reported	Q4h1rW	textfile	2	1	TRUE	NA
Fusicatenibacter	rs2025938	G	A	G	A	-0.0967298	-0.0850822	0.0765	0.0658948	FALSE	FALSE	FALSE	wePgyu	0.147479	0.0587385	pyogenic arthritis	TRUE	reported	textfile	10	112177119	0.0205426	2.98832e-06	15626	Fusicatenibacter	TRUE	reported	Q4h1rW	textfile	2	1	TRUE	NA
Fusicatenibacter	rs206581	A	G	A	G	-0.0568339	0.0408993	0.2087	0.218118	FALSE	FALSE	FALSE	wePgyu	0.244197	0.0351199	pyogenic arthritis	TRUE	reported	textfile	18	10370596	0.0127894	8.95756e-06	17384	Fusicatenibacter	TRUE	reported	Q4h1rW	textfile	2	1	TRUE	NA
Fusicatenibacter	rs2132128	G	A	G	A	-0.0771914	-0.0194028	0.165	0.102603	FALSE	FALSE	FALSE	wePgyu	0.68726	0.0481965	pyogenic arthritis	TRUE	reported	textfile	8	15360718	0.0160344	1.07686e-06	17370	Fusicatenibacter	TRUE	reported	Q4h1rW	textfile	2	1	TRUE	NA
Fusicatenibacter	rs3303	T	C	T	C	-0.0953657	0.0625392	0.0765	0.064548	FALSE	FALSE	FALSE	wePgyu	0.291795	0.0593243	pyogenic arthritis	TRUE	reported	textfile	10	120447429	0.020407	3.93891e-06	16877	Fusicatenibacter	TRUE	reported	Q4h1rW	textfile	2	1	TRUE	NA
Fusicatenibacter	rs4378146	A	C	A	C	-0.0616691	-0.0234621	0.2416	0.255389	FALSE	FALSE	FALSE	wePgyu	0.479761	0.0332002	pyogenic arthritis	TRUE	reported	textfile	1	24927625	0.0125259	7.20451e-07	17384	Fusicatenibacter	TRUE	reported	Q4h1rW	textfile	2	1	TRUE	NA
Fusicatenibacter	rs60254196	A	G	A	G	-0.0492427	-0.0033511	0.5408	0.464797	FALSE	FALSE	FALSE	wePgyu	0.908119	0.0290361	pyogenic arthritis	TRUE	reported	textfile	7	148856720	0.0109365	5.46739e-06	16978	Fusicatenibacter	TRUE	reported	Q4h1rW	textfile	2	1	TRUE	NA
Fusicatenibacter	rs62187631	T	C	T	C	-0.0710571	-0.00528483	0.1402	0.19278	FALSE	FALSE	FALSE	wePgyu	0.885729	0.036774	pyogenic arthritis	TRUE	reported	textfile	2	226649570	0.015924	4.54526e-06	16522	Fusicatenibacter	TRUE	reported	Q4h1rW	textfile	2	1	TRUE	NA
Fusicatenibacter	rs62353480	A	G	A	G	-0.0701397	-0.0149724	0.171	0.175331	FALSE	FALSE	FALSE	wePgyu	0.696874	0.0384355	pyogenic arthritis	TRUE	reported	textfile	5	29595000	0.0145589	1.56768e-06	16119	Fusicatenibacter	TRUE	reported	Q4h1rW	textfile	2	1	TRUE	NA
Fusicatenibacter	rs6515626	G	A	G	A	0.141575	0.0096138	0.0616	0.0673253	FALSE	FALSE	FALSE	wePgyu	0.868463	0.0580503	pyogenic arthritis	TRUE	reported	textfile	20	25257001	0.0313559	7.28654e-06	7796	Fusicatenibacter	TRUE	reported	Q4h1rW	textfile	2	1	TRUE	NA
Fusicatenibacter	rs704418	T	C	T	C	0.0739124	0.00831364	0.1859	0.131395	FALSE	FALSE	FALSE	wePgyu	0.849065	0.0436844	pyogenic arthritis	TRUE	reported	textfile	3	64252803	0.0151073	7.77428e-07	16626	Fusicatenibacter	TRUE	reported	Q4h1rW	textfile	2	1	TRUE	NA
Fusicatenibacter	rs73103914	A	G	A	G	-0.0597324	-0.0515973	0.1779	0.150748	FALSE	FALSE	FALSE	wePgyu	0.203108	0.0405401	pyogenic arthritis	TRUE	reported	textfile	12	58658311	0.0134458	8.29563e-06	17384	Fusicatenibacter	TRUE	reported	Q4h1rW	textfile	2	1	TRUE	NA
Fusicatenibacter	rs792108	T	C	T	C	-0.0508345	0.0141445	0.3539	0.409644	FALSE	FALSE	FALSE	wePgyu	0.630859	0.0294358	pyogenic arthritis	TRUE	reported	textfile	2	5532793	0.0113843	8.49535e-06	16978	Fusicatenibacter	TRUE	reported	Q4h1rW	textfile	2	1	TRUE	NA
Fusicatenibacter	rs8028026	A	G	A	G	-0.0792146	-0.0255405	0.0915	0.093365	FALSE	FALSE	FALSE	wePgyu	0.609277	0.0499711	pyogenic arthritis	TRUE	reported	textfile	15	88353215	0.0180505	8.0633e-06	16522	Fusicatenibacter	TRUE	reported	Q4h1rW	textfile	2	1	TRUE	NA
Fusicatenibacter	rs8063430	T	C	T	C	-0.104026	0.0339349	0.0596	0.0509204	FALSE	FALSE	FALSE	wePgyu	0.60817	0.0661901	pyogenic arthritis	TRUE	reported	textfile	16	73821805	0.022217	4.9289e-06	15552	Fusicatenibacter	TRUE	reported	Q4h1rW	textfile	2	1	TRUE	NA
Fusicatenibacter	rs9905659	G	A	G	A	-0.061617	-0.00720164	0.1879	0.183249	FALSE	FALSE	FALSE	wePgyu	0.847615	0.0374768	pyogenic arthritis	TRUE	reported	textfile	17	70697344	0.0136576	7.30993e-06	17384	Fusicatenibacter	TRUE	reported	Q4h1rW	textfile	2	1	TRUE	NA
ChristensenellaceaeR.7group	rs10461257	A	G	A	G	-0.0551969	0.0448969	0.2853	0.352109	FALSE	FALSE	FALSE	wePgyu	0.143547	0.0306943	pyogenic arthritis	TRUE	reported	textfile	4	156131004	0.0122069	6.50746e-06	15987	ChristensenellaceaeR.7group	TRUE	reported	cB2zIq	textfile	2	1	TRUE	NA
ChristensenellaceaeR.7group	rs17081797	A	G	A	G	-0.0904325	0.0918166	0.0686	0.0642412	FALSE	FALSE	FALSE	wePgyu	0.120822	0.0591856	pyogenic arthritis	TRUE	reported	textfile	18	67555560	0.0204253	3.34031e-06	16324	ChristensenellaceaeR.7group	TRUE	reported	cB2zIq	textfile	2	1	TRUE	NA
ChristensenellaceaeR.7group	rs60954665	T	G	T	G	0.049815	0.0472242	0.5099	0.49554	FALSE	FALSE	FALSE	wePgyu	0.102527	0.0289235	pyogenic arthritis	TRUE	reported	textfile	19	35883736	0.0110787	7.13177e-06	16324	ChristensenellaceaeR.7group	TRUE	reported	cB2zIq	textfile	2	1	TRUE	NA
ChristensenellaceaeR.7group	rs62132810	A	G	A	G	-0.0828853	-0.0850161	0.1083	0.143215	FALSE	FALSE	FALSE	wePgyu	0.0414429	0.0416936	pyogenic arthritis	TRUE	reported	textfile	19	49279227	0.0179623	5.66711e-06	15066	ChristensenellaceaeR.7group	TRUE	reported	cB2zIq	textfile	2	1	TRUE	NA
ChristensenellaceaeR.7group	rs62190261	A	C	A	C	0.0958394	-0.0293917	0.0905	0.087404	FALSE	FALSE	FALSE	wePgyu	0.568942	0.0515996	pyogenic arthritis	TRUE	reported	textfile	2	230943099	0.0214723	8.74023e-06	15274	ChristensenellaceaeR.7group	TRUE	reported	cB2zIq	textfile	2	1	TRUE	NA
ChristensenellaceaeR.7group	rs62467127	C	T	C	T	0.114108	-0.13436	0.0447	0.0247479	FALSE	FALSE	FALSE	wePgyu	0.146231	0.0924726	pyogenic arthritis	TRUE	reported	textfile	7	118096925	0.0251983	3.25362e-06	12719	ChristensenellaceaeR.7group	TRUE	reported	cB2zIq	textfile	2	1	TRUE	NA
ChristensenellaceaeR.7group	rs73952017	C	T	C	T	-0.0862164	-0.00631965	0.0875	0.103035	FALSE	FALSE	FALSE	wePgyu	0.893845	0.0473594	pyogenic arthritis	TRUE	reported	textfile	18	1779609	0.0194354	8.45769e-06	15274	ChristensenellaceaeR.7group	TRUE	reported	cB2zIq	textfile	2	1	TRUE	NA
ChristensenellaceaeR.7group	rs78521377	C	T	C	T	0.124992	0.0442467	0.0527	0.030205	FALSE	FALSE	FALSE	wePgyu	0.600219	0.0844266	pyogenic arthritis	TRUE	reported	textfile	10	126448374	0.0274797	5.60674e-06	12605	ChristensenellaceaeR.7group	TRUE	reported	cB2zIq	textfile	2	1	TRUE	NA
ChristensenellaceaeR.7group	rs892686	A	G	A	G	0.0514099	-0.0114174	0.4513	0.472439	FALSE	FALSE	FALSE	wePgyu	0.694156	0.0290354	pyogenic arthritis	TRUE	reported	textfile	9	83043376	0.011136	3.96861e-06	16325	ChristensenellaceaeR.7group	TRUE	reported	cB2zIq	textfile	2	1	TRUE	NA
ChristensenellaceaeR.7group	rs999354	T	A	T	A	0.0580248	-0.0364599	0.325	0.370337	FALSE	TRUE	FALSE	wePgyu	0.222037	0.0298575	pyogenic arthritis	TRUE	reported	textfile	19	34076956	0.0117185	7.00695e-07	16324	ChristensenellaceaeR.7group	TRUE	reported	cB2zIq	textfile	2	1	TRUE	NA
Adlercreutzia	rs1046175	C	G	C	G	0.112758	0.139541	0.1262	0.069176	FALSE	TRUE	FALSE	wePgyu	0.0106199	0.0546157	pyogenic arthritis	TRUE	reported	textfile	10	135204950	0.0255994	6.35889e-06	8051	Adlercreutzia	TRUE	reported	99VMqq	textfile	2	1	TRUE	NA
Adlercreutzia	rs11604400	C	T	C	T	-0.102524	0.0422697	0.1153	0.104506	FALSE	FALSE	FALSE	wePgyu	0.373353	0.0474828	pyogenic arthritis	TRUE	reported	textfile	11	98386085	0.0234834	9.74463e-06	8107	Adlercreutzia	TRUE	reported	99VMqq	textfile	2	1	TRUE	NA
Adlercreutzia	rs12522517	A	T	A	T	-0.104884	0.00569304	0.1272	0.150915	FALSE	TRUE	FALSE	wePgyu	0.889712	0.041055	pyogenic arthritis	TRUE	reported	textfile	5	31991834	0.0234695	4.41254e-06	8187	Adlercreutzia	TRUE	reported	99VMqq	textfile	2	1	TRUE	NA
Adlercreutzia	rs13231526	C	A	C	A	0.143237	0.00860879	0.0636	0.0810048	FALSE	FALSE	FALSE	wePgyu	0.871028	0.0530253	pyogenic arthritis	TRUE	reported	textfile	7	48844151	0.0311654	4.81355e-06	8051	Adlercreutzia	TRUE	reported	99VMqq	textfile	2	1	TRUE	NA
Adlercreutzia	rs2147798	C	G	C	G	0.0922959	0.0928069	0.1958	0.250507	FALSE	TRUE	FALSE	wePgyu	0.00465565	0.0327947	pyogenic arthritis	TRUE	reported	textfile	1	201061818	0.0192121	1.39877e-06	8243	Adlercreutzia	TRUE	reported	99VMqq	textfile	2	1	TRUE	NA
Adlercreutzia	rs2717140	C	T	C	T	-0.119225	-0.0301557	0.1113	0.099721	FALSE	FALSE	FALSE	wePgyu	0.533468	0.0484256	pyogenic arthritis	TRUE	reported	textfile	18	75009770	0.0251081	2.04594e-06	8243	Adlercreutzia	TRUE	reported	99VMqq	textfile	2	1	TRUE	NA
Adlercreutzia	rs55719207	G	A	G	A	-0.0699243	-0.0342794	0.4175	0.401009	FALSE	FALSE	FALSE	wePgyu	0.249026	0.0297379	pyogenic arthritis	TRUE	reported	textfile	3	105355971	0.0158036	9.60505e-06	8243	Adlercreutzia	TRUE	reported	99VMqq	textfile	2	1	TRUE	NA
Adlercreutzia	rs6664405	T	C	T	C	-0.0953084	-0.011731	0.1441	0.146946	FALSE	FALSE	FALSE	wePgyu	0.775415	0.0411182	pyogenic arthritis	TRUE	reported	textfile	1	69444163	0.0210752	5.23422e-06	8051	Adlercreutzia	TRUE	reported	99VMqq	textfile	2	1	TRUE	NA
Adlercreutzia	rs7680684	C	T	C	T	-0.083381	-0.0339833	0.325	0.342801	FALSE	FALSE	FALSE	wePgyu	0.264873	0.0304798	pyogenic arthritis	TRUE	reported	textfile	4	171281359	0.0168901	9.76904e-07	8243	Adlercreutzia	TRUE	reported	99VMqq	textfile	2	1	TRUE	NA
Adlercreutzia	rs80078995	A	T	A	T	-0.11324	-0.0105049	0.1342	0.144623	FALSE	TRUE	FALSE	wePgyu	0.798082	0.0410618	pyogenic arthritis	TRUE	reported	textfile	5	94059857	0.0232586	1.57358e-06	8243	Adlercreutzia	TRUE	reported	99VMqq	textfile	2	1	TRUE	NA
Adlercreutzia	rs9490822	C	T	C	T	-0.0734512	0.0216657	0.4473	0.451179	FALSE	FALSE	FALSE	wePgyu	0.454725	0.0289818	pyogenic arthritis	TRUE	reported	textfile	6	123909083	0.0155789	2.54421e-06	8243	Adlercreutzia	TRUE	reported	99VMqq	textfile	2	1	TRUE	NA
Adlercreutzia	rs9915817	T	C	T	C	0.0749219	0.0356684	0.329	0.291272	FALSE	FALSE	FALSE	wePgyu	0.26531	0.0320204	pyogenic arthritis	TRUE	reported	textfile	17	48864179	0.016833	8.21673e-06	8243	Adlercreutzia	TRUE	reported	99VMqq	textfile	2	1	TRUE	NA
Oxalobacter	rs10464997	G	A	G	A	0.137691	-0.00829863	0.1531	0.184597	FALSE	FALSE	FALSE	wePgyu	0.824155	0.0373469	pyogenic arthritis	TRUE	reported	textfile	8	20902693	0.0294804	3.29754e-06	4650	Oxalobacter	TRUE	reported	EX035W	textfile	2	1	TRUE	NA
Oxalobacter	rs11108500	A	G	A	G	-0.199099	0.000767806	0.0765	0.086766	FALSE	FALSE	FALSE	wePgyu	0.988208	0.0519483	pyogenic arthritis	TRUE	reported	textfile	12	96819204	0.0427327	3.74279e-06	4303	Oxalobacter	TRUE	reported	EX035W	textfile	2	1	TRUE	NA
Oxalobacter	rs111966731	T	C	T	C	0.213114	-0.0743666	0.0716	0.0859825	FALSE	FALSE	FALSE	wePgyu	0.147786	0.0513796	pyogenic arthritis	TRUE	reported	textfile	15	93941937	0.047162	7.29863e-06	3931	Oxalobacter	TRUE	reported	EX035W	textfile	2	1	TRUE	NA
Oxalobacter	rs12002250	A	C	A	C	0.217122	0.0233858	0.0596	0.0424457	FALSE	FALSE	FALSE	wePgyu	0.745363	0.0720097	pyogenic arthritis	TRUE	reported	textfile	9	19682558	0.0466317	1.41504e-06	4297	Oxalobacter	TRUE	reported	EX035W	textfile	2	1	TRUE	NA
Oxalobacter	rs1569853	T	C	T	C	-0.138078	-0.0256199	0.1382	0.120639	FALSE	FALSE	FALSE	wePgyu	0.564056	0.0444151	pyogenic arthritis	TRUE	reported	textfile	6	38550301	0.0296981	3.64501e-06	4492	Oxalobacter	TRUE	reported	EX035W	textfile	2	1	TRUE	NA
Oxalobacter	rs36057338	G	T	G	T	0.207847	-0.174741	0.0755	0.0334236	FALSE	FALSE	FALSE	wePgyu	0.0312076	0.0811084	pyogenic arthritis	TRUE	reported	textfile	4	189935314	0.0421439	8.79803e-07	4244	Oxalobacter	TRUE	reported	EX035W	textfile	2	1	TRUE	NA
Oxalobacter	rs3862635	C	T	C	T	-0.172142	-0.0513388	0.0785	0.090558	FALSE	FALSE	FALSE	wePgyu	0.306965	0.0502528	pyogenic arthritis	TRUE	reported	textfile	11	126582578	0.0394026	9.18685e-06	4469	Oxalobacter	TRUE	reported	EX035W	textfile	2	1	TRUE	NA
Oxalobacter	rs4428215	G	A	G	A	0.130293	0.0237856	0.2604	0.254982	FALSE	FALSE	FALSE	wePgyu	0.47348	0.0331818	pyogenic arthritis	TRUE	reported	textfile	3	171947435	0.0242237	7.51071e-08	4655	Oxalobacter	TRUE	reported	EX035W	textfile	2	1	TRUE	NA
Oxalobacter	rs6000536	C	T	C	T	-0.130992	-0.0250192	0.2107	0.168943	FALSE	FALSE	FALSE	wePgyu	0.518824	0.0387799	pyogenic arthritis	TRUE	reported	textfile	22	37421469	0.0253804	2.06054e-07	4654	Oxalobacter	TRUE	reported	EX035W	textfile	2	1	TRUE	NA
Oxalobacter	rs6071435	T	A	T	A	-0.105512	0.0305165	0.3638	0.3751	FALSE	TRUE	FALSE	wePgyu	0.306613	0.0298492	pyogenic arthritis	TRUE	reported	textfile	20	59502888	0.021489	1.07431e-06	4635	Oxalobacter	TRUE	reported	EX035W	textfile	2	1	TRUE	NA
Oxalobacter	rs6993398	G	A	G	A	0.127217	-0.0182329	0.1531	0.183966	FALSE	FALSE	FALSE	wePgyu	0.624873	0.0372894	pyogenic arthritis	TRUE	reported	textfile	8	115560689	0.0278855	7.12773e-06	4656	Oxalobacter	TRUE	reported	EX035W	textfile	2	1	TRUE	NA
Oxalobacter	rs736744	C	T	C	T	0.117882	0.0643317	0.4155	0.430375	FALSE	FALSE	FALSE	wePgyu	0.0279081	0.0292606	pyogenic arthritis	TRUE	reported	textfile	9	87514407	0.0211262	2.57471e-08	4655	Oxalobacter	TRUE	reported	EX035W	textfile	2	1	TRUE	NA
RuminococcaceaeUCG003	rs10490280	C	T	C	T	-0.0672094	-0.0266649	0.2177	0.187576	FALSE	FALSE	FALSE	wePgyu	0.472577	0.0371227	pyogenic arthritis	TRUE	reported	textfile	2	37905976	0.0143309	4.15551e-06	14004	RuminococcaceaeUCG003	TRUE	reported	OYIPQg	textfile	2	1	TRUE	NA
RuminococcaceaeUCG003	rs11243416	T	C	T	C	-0.0925653	0.0234306	0.1014	0.0706259	FALSE	FALSE	FALSE	wePgyu	0.679808	0.0567704	pyogenic arthritis	TRUE	reported	textfile	9	134416970	0.0191203	1.66882e-06	14004	RuminococcaceaeUCG003	TRUE	reported	OYIPQg	textfile	2	1	TRUE	NA
RuminococcaceaeUCG003	rs11613919	G	T	G	T	0.0727604	-0.00472551	0.2127	0.220679	FALSE	FALSE	FALSE	wePgyu	0.892241	0.0348828	pyogenic arthritis	TRUE	reported	textfile	12	75496463	0.0155716	1.62509e-06	14309	RuminococcaceaeUCG003	TRUE	reported	OYIPQg	textfile	2	1	TRUE	NA
RuminococcaceaeUCG003	rs139730	G	C	G	C	-0.0577655	0.00258613	0.2863	0.253489	FALSE	TRUE	FALSE	wePgyu	0.938576	0.0335598	pyogenic arthritis	TRUE	reported	textfile	22	25292719	0.0130645	9.72112e-06	14004	RuminococcaceaeUCG003	TRUE	reported	OYIPQg	textfile	2	1	TRUE	NA
RuminococcaceaeUCG003	rs16959793	A	C	A	C	-0.062527	0.0378592	0.2803	0.41541	FALSE	FALSE	FALSE	wePgyu	0.198446	0.0294397	pyogenic arthritis	TRUE	reported	textfile	15	35071718	0.0131259	2.21709e-06	14412	RuminococcaceaeUCG003	TRUE	reported	OYIPQg	textfile	2	1	TRUE	NA
RuminococcaceaeUCG003	rs2523124	T	C	T	C	-0.0546625	0.0165718	0.3976	0.400944	FALSE	FALSE	FALSE	wePgyu	0.574103	0.0294862	pyogenic arthritis	TRUE	reported	textfile	7	97348436	0.0120823	5.7837e-06	14409	RuminococcaceaeUCG003	TRUE	reported	OYIPQg	textfile	2	1	TRUE	NA
RuminococcaceaeUCG003	rs3013089	G	A	G	A	-0.0551473	0.000781803	0.3847	0.373061	FALSE	FALSE	FALSE	wePgyu	0.979125	0.0298791	pyogenic arthritis	TRUE	reported	textfile	1	13794594	0.0120346	4.38133e-06	14408	RuminococcaceaeUCG003	TRUE	reported	OYIPQg	textfile	2	1	TRUE	NA
RuminococcaceaeUCG003	rs4452755	A	C	A	C	-0.0634463	0.0855475	0.3052	0.337339	FALSE	FALSE	FALSE	wePgyu	0.00462466	0.0302066	pyogenic arthritis	TRUE	reported	textfile	8	82026852	0.0134741	3.29335e-06	14406	RuminococcaceaeUCG003	TRUE	reported	OYIPQg	textfile	2	1	TRUE	NA
RuminococcaceaeUCG003	rs4532474	G	A	G	A	0.0769231	0.0640252	0.1491	0.164589	FALSE	FALSE	FALSE	wePgyu	0.100426	0.0389734	pyogenic arthritis	TRUE	reported	textfile	6	105781538	0.017045	4.82127e-06	14412	RuminococcaceaeUCG003	TRUE	reported	OYIPQg	textfile	2	1	TRUE	NA
RuminococcaceaeUCG003	rs4629039	T	A	T	A	0.0553742	-0.0567666	0.34	0.384128	FALSE	TRUE	FALSE	wePgyu	0.0559796	0.0297022	pyogenic arthritis	TRUE	reported	textfile	18	46485154	0.0122659	6.54355e-06	14404	RuminococcaceaeUCG003	TRUE	reported	OYIPQg	textfile	2	1	TRUE	NA
RuminococcaceaeUCG003	rs646327	G	A	G	A	0.0586696	0.0433572	0.4682	0.408762	FALSE	FALSE	FALSE	wePgyu	0.139674	0.0293548	pyogenic arthritis	TRUE	reported	textfile	19	49209851	0.0118369	7.8318e-07	14406	RuminococcaceaeUCG003	TRUE	reported	OYIPQg	textfile	2	1	TRUE	NA
RuminococcaceaeUCG003	rs6759615	A	G	A	G	0.102523	-0.038055	0.0696	0.0977438	FALSE	FALSE	FALSE	wePgyu	0.432735	0.0485073	pyogenic arthritis	TRUE	reported	textfile	2	205238716	0.0200204	7.86224e-07	14410	RuminococcaceaeUCG003	TRUE	reported	OYIPQg	textfile	2	1	TRUE	NA
RuminococcaceaeUCG003	rs73341549	T	C	T	C	-0.169857	0.100232	0.0507	0.0561758	FALSE	FALSE	FALSE	wePgyu	0.110084	0.0627306	pyogenic arthritis	TRUE	reported	textfile	7	51541468	0.0318768	1.50953e-07	6744	RuminococcaceaeUCG003	TRUE	reported	OYIPQg	textfile	2	1	TRUE	NA
RuminococcaceaeUCG003	rs78720113	A	G	A	G	-0.115348	0.0260259	0.0696	0.0778177	FALSE	FALSE	FALSE	wePgyu	0.630671	0.0541325	pyogenic arthritis	TRUE	reported	textfile	3	41982393	0.0249601	7.59261e-06	13078	RuminococcaceaeUCG003	TRUE	reported	OYIPQg	textfile	2	1	TRUE	NA
RuminococcaceaeUCG014	rs10495392	C	T	C	T	-0.082486	-0.0049348	0.1193	0.072152	FALSE	FALSE	FALSE	wePgyu	0.929781	0.056001	pyogenic arthritis	TRUE	reported	textfile	1	237422989	0.0187194	9.96329e-06	13902	RuminococcaceaeUCG014	TRUE	reported	KRmOZj	textfile	2	1	TRUE	NA
RuminococcaceaeUCG014	rs10791168	A	G	A	G	-0.0664624	0.0252922	0.1839	0.186028	FALSE	FALSE	FALSE	wePgyu	0.499725	0.0374742	pyogenic arthritis	TRUE	reported	textfile	11	131659000	0.0150069	9.76182e-06	14403	RuminococcaceaeUCG014	TRUE	reported	KRmOZj	textfile	2	1	TRUE	NA
RuminococcaceaeUCG014	rs10941294	C	T	C	T	-0.122057	-0.0798071	0.0686	0.0538434	FALSE	FALSE	FALSE	wePgyu	0.213649	0.0641746	pyogenic arthritis	TRUE	reported	textfile	5	36435597	0.0260017	2.397e-06	12615	RuminococcaceaeUCG014	TRUE	reported	KRmOZj	textfile	2	1	TRUE	NA
RuminococcaceaeUCG014	rs115777838	T	C	T	C	-0.18835	-0.0359994	0.0537	0.112497	FALSE	FALSE	FALSE	wePgyu	0.433388	0.0459524	pyogenic arthritis	TRUE	reported	textfile	5	26110626	0.0386643	4.62331e-07	5674	RuminococcaceaeUCG014	TRUE	reported	KRmOZj	textfile	2	1	TRUE	NA
RuminococcaceaeUCG014	rs12638134	T	G	T	G	0.0582548	-0.0169243	0.3897	0.417574	FALSE	FALSE	FALSE	wePgyu	0.563115	0.0292696	pyogenic arthritis	TRUE	reported	textfile	3	101334609	0.0119657	1.21144e-06	14403	RuminococcaceaeUCG014	TRUE	reported	KRmOZj	textfile	2	1	TRUE	NA
RuminococcaceaeUCG014	rs17296933	C	G	C	G	-0.0829544	-0.0309775	0.1272	0.113892	FALSE	TRUE	FALSE	wePgyu	0.497826	0.0456953	pyogenic arthritis	TRUE	reported	textfile	19	49175964	0.0185058	7.33724e-06	13177	RuminococcaceaeUCG014	TRUE	reported	KRmOZj	textfile	2	1	TRUE	NA
RuminococcaceaeUCG014	rs34402072	C	T	C	T	-0.0688023	0.0651147	0.1918	0.146635	FALSE	FALSE	FALSE	wePgyu	0.114288	0.0412324	pyogenic arthritis	TRUE	reported	textfile	8	3636548	0.0156083	9.80426e-06	13863	RuminococcaceaeUCG014	TRUE	reported	KRmOZj	textfile	2	1	TRUE	NA
RuminococcaceaeUCG014	rs439810	G	C	G	C	-0.0577127	-0.00526318	0.2972	0.32879	FALSE	TRUE	FALSE	wePgyu	0.863774	0.0306762	pyogenic arthritis	TRUE	reported	textfile	2	119467367	0.0126675	7.04188e-06	14403	RuminococcaceaeUCG014	TRUE	reported	KRmOZj	textfile	2	1	TRUE	NA
RuminococcaceaeUCG014	rs56105232	G	A	G	A	0.139276	-0.00293029	0.0726	0.0617329	FALSE	FALSE	FALSE	wePgyu	0.961604	0.0608688	pyogenic arthritis	TRUE	reported	textfile	9	14363769	0.0299132	2.9128e-06	9190	RuminococcaceaeUCG014	TRUE	reported	KRmOZj	textfile	2	1	TRUE	NA
RuminococcaceaeUCG014	rs61898819	A	T	A	T	0.0607865	0.0459454	0.2107	0.192334	FALSE	TRUE	FALSE	wePgyu	0.210167	0.0366652	pyogenic arthritis	TRUE	reported	textfile	11	126024042	0.0138761	9.91789e-06	14325	RuminococcaceaeUCG014	TRUE	reported	KRmOZj	textfile	2	1	TRUE	NA
RuminococcaceaeUCG014	rs62478832	T	A	T	A	-0.058129	0.0387741	0.2883	0.341591	FALSE	TRUE	FALSE	wePgyu	0.202923	0.0304524	pyogenic arthritis	TRUE	reported	textfile	7	109564034	0.012903	6.04427e-06	14331	RuminococcaceaeUCG014	TRUE	reported	KRmOZj	textfile	2	1	TRUE	NA
RuminococcaceaeUCG014	rs72809222	T	C	T	C	0.0671775	-0.00981527	0.2515	0.21322	FALSE	FALSE	FALSE	wePgyu	0.781806	0.0354384	pyogenic arthritis	TRUE	reported	textfile	2	57205854	0.0139838	2.41191e-06	13922	RuminococcaceaeUCG014	TRUE	reported	KRmOZj	textfile	2	1	TRUE	NA
RuminococcaceaeUCG014	rs73186226	G	A	G	A	-0.0993852	0.0602864	0.0875	0.0814032	FALSE	FALSE	FALSE	wePgyu	0.257019	0.0531877	pyogenic arthritis	TRUE	reported	textfile	3	123829361	0.0216819	6.71749e-06	13760	RuminococcaceaeUCG014	TRUE	reported	KRmOZj	textfile	2	1	TRUE	NA
RuminococcaceaeUCG014	rs74060145	C	G	C	G	-0.115767	0.0040024	0.0646	0.0786464	FALSE	TRUE	FALSE	wePgyu	0.941014	0.0540897	pyogenic arthritis	TRUE	reported	textfile	1	15322582	0.0254199	8.7051e-06	13011	RuminococcaceaeUCG014	TRUE	reported	KRmOZj	textfile	2	1	TRUE	NA
RuminococcaceaeUCG014	rs79640386	T	A	T	A	-0.110863	0.0465656	0.0646	0.133068	FALSE	TRUE	FALSE	wePgyu	0.275217	0.0426766	pyogenic arthritis	TRUE	reported	textfile	18	4084336	0.0248098	8.73755e-06	13692	RuminococcaceaeUCG014	TRUE	reported	KRmOZj	textfile	2	1	TRUE	NA
RuminococcaceaeUCG014	rs853612	A	G	A	G	-0.0528257	0.0262849	0.4026	0.39294	FALSE	FALSE	FALSE	wePgyu	0.374546	0.0296004	pyogenic arthritis	TRUE	reported	textfile	10	119928413	0.0119367	9.75451e-06	14403	RuminococcaceaeUCG014	TRUE	reported	KRmOZj	textfile	2	1	TRUE	NA
RuminococcaceaeUCG014	rs995642	C	T	C	T	0.060048	-0.0764375	0.326	0.238507	FALSE	FALSE	FALSE	wePgyu	0.0239591	0.0338551	pyogenic arthritis	TRUE	reported	textfile	2	134854659	0.0126417	1.90222e-06	14402	RuminococcaceaeUCG014	TRUE	reported	KRmOZj	textfile	2	1	TRUE	NA
Eubacteriumhalliigroup	rs10501370	C	T	C	T	-0.115589	-0.120695	0.0527	0.0625274	FALSE	FALSE	FALSE	wePgyu	0.0430874	0.0596652	pyogenic arthritis	TRUE	reported	textfile	11	58040621	0.0252489	5.41918e-06	13824	Eubacteriumhalliigroup	TRUE	reported	tC9Znw	textfile	2	1	TRUE	NA
Eubacteriumhalliigroup	rs10798999	C	T	C	T	0.0601661	-0.0722278	0.2157	0.268938	FALSE	FALSE	FALSE	wePgyu	0.0270657	0.0326739	pyogenic arthritis	TRUE	reported	textfile	1	34308917	0.0126752	2.60558e-06	16561	Eubacteriumhalliigroup	TRUE	reported	tC9Znw	textfile	2	1	TRUE	NA
Eubacteriumhalliigroup	rs117748144	T	C	T	C	-0.126582	-0.0570766	0.0427	0.0508542	FALSE	FALSE	FALSE	wePgyu	0.386905	0.0659658	pyogenic arthritis	TRUE	reported	textfile	11	11771637	0.028712	7.86002e-06	10861	Eubacteriumhalliigroup	TRUE	reported	tC9Znw	textfile	2	1	TRUE	NA
Eubacteriumhalliigroup	rs13116360	T	C	T	C	0.154124	0.148223	0.0626	0.0669488	FALSE	FALSE	FALSE	wePgyu	0.00767715	0.0555985	pyogenic arthritis	TRUE	reported	textfile	4	111885431	0.0297185	2.94487e-07	10323	Eubacteriumhalliigroup	TRUE	reported	tC9Znw	textfile	2	1	TRUE	NA
Eubacteriumhalliigroup	rs17074066	T	C	T	C	-0.0813986	-0.120126	0.0915	0.019922	FALSE	FALSE	FALSE	wePgyu	0.243592	0.103019	pyogenic arthritis	TRUE	reported	textfile	4	183709536	0.0189272	9.34905e-06	15804	Eubacteriumhalliigroup	TRUE	reported	tC9Znw	textfile	2	1	TRUE	NA
Eubacteriumhalliigroup	rs17474256	G	A	G	A	0.0810805	-0.0165395	0.1233	0.0980374	FALSE	FALSE	FALSE	wePgyu	0.736307	0.0491152	pyogenic arthritis	TRUE	reported	textfile	1	104524676	0.0184573	9.45445e-06	16460	Eubacteriumhalliigroup	TRUE	reported	tC9Znw	textfile	2	1	TRUE	NA
Eubacteriumhalliigroup	rs281379	A	G	A	G	-0.0499523	0.0431965	0.4602	0.408285	FALSE	FALSE	FALSE	wePgyu	0.141328	0.0293681	pyogenic arthritis	TRUE	reported	textfile	19	49214274	0.0112153	9.32796e-06	16130	Eubacteriumhalliigroup	TRUE	reported	tC9Znw	textfile	2	1	TRUE	NA
Eubacteriumhalliigroup	rs28584818	A	G	A	G	0.126115	-0.0294542	0.0686	0.0803958	FALSE	FALSE	FALSE	wePgyu	0.580497	0.0532955	pyogenic arthritis	TRUE	reported	textfile	3	64664456	0.0268627	4.43235e-06	11095	Eubacteriumhalliigroup	TRUE	reported	tC9Znw	textfile	2	1	TRUE	NA
Eubacteriumhalliigroup	rs60254196	A	G	A	G	-0.0522832	-0.0033511	0.5408	0.464797	FALSE	FALSE	FALSE	wePgyu	0.908119	0.0290361	pyogenic arthritis	TRUE	reported	textfile	7	148856720	0.0111865	2.69672e-06	16238	Eubacteriumhalliigroup	TRUE	reported	tC9Znw	textfile	2	1	TRUE	NA
Eubacteriumhalliigroup	rs630939	C	T	C	T	-0.0508914	-0.0581794	0.3996	0.454371	FALSE	FALSE	FALSE	wePgyu	0.0469213	0.0292799	pyogenic arthritis	TRUE	reported	textfile	18	48384463	0.0114352	9.15759e-06	16238	Eubacteriumhalliigroup	TRUE	reported	tC9Znw	textfile	2	1	TRUE	NA
Eubacteriumhalliigroup	rs6550770	T	C	T	C	-0.198087	0.138397	0.0517	0.042834	FALSE	FALSE	FALSE	wePgyu	0.0552981	0.0722123	pyogenic arthritis	TRUE	reported	textfile	3	23663416	0.0443545	4.823e-06	4279	Eubacteriumhalliigroup	TRUE	reported	tC9Znw	textfile	2	1	TRUE	NA
Eubacteriumhalliigroup	rs74018587	C	T	C	T	0.208943	-0.155312	0.0368	0.0401386	FALSE	FALSE	FALSE	wePgyu	0.0349084	0.073628	pyogenic arthritis	TRUE	reported	textfile	15	62014160	0.043822	3.70257e-06	3039	Eubacteriumhalliigroup	TRUE	reported	tC9Znw	textfile	2	1	TRUE	NA
Eubacteriumhalliigroup	rs78056098	G	T	G	T	-0.0507411	0.0114698	0.3608	0.354629	FALSE	FALSE	FALSE	wePgyu	0.703367	0.0301219	pyogenic arthritis	TRUE	reported	textfile	11	123789877	0.0113758	8.28818e-06	16568	Eubacteriumhalliigroup	TRUE	reported	tC9Znw	textfile	2	1	TRUE	NA
Eubacteriumhalliigroup	rs949971	T	G	T	G	-0.0540164	0.000834268	0.3837	0.324318	FALSE	FALSE	FALSE	wePgyu	0.978435	0.0308633	pyogenic arthritis	TRUE	reported	textfile	3	110283389	0.0116101	3.29002e-06	16566	Eubacteriumhalliigroup	TRUE	reported	tC9Znw	textfile	2	1	TRUE	NA
Anaerostipes	rs10502061	A	G	A	G	0.0835752	0.0121859	0.0944	0.114539	FALSE	FALSE	FALSE	wePgyu	0.788188	0.0453575	pyogenic arthritis	TRUE	reported	textfile	11	105615253	0.0192017	7.93539e-06	16825	Anaerostipes	TRUE	reported	IyWXBD	textfile	2	1	TRUE	NA
Anaerostipes	rs13376554	A	T	A	T	0.197389	0.0171375	0.0308	0.0255484	FALSE	TRUE	FALSE	wePgyu	0.853255	0.0926519	pyogenic arthritis	TRUE	reported	textfile	1	67595108	0.0458642	7.72059e-06	3101	Anaerostipes	TRUE	reported	IyWXBD	textfile	2	1	TRUE	NA
Anaerostipes	rs2014785	T	C	T	C	0.0515687	0.0276795	0.3887	0.44289	FALSE	FALSE	FALSE	wePgyu	0.346773	0.0294192	pyogenic arthritis	TRUE	reported	textfile	3	171100102	0.0112199	4.68061e-06	16445	Anaerostipes	TRUE	reported	IyWXBD	textfile	2	1	TRUE	NA
Anaerostipes	rs2396460	T	C	T	C	-0.0512653	-0.0199793	0.4394	0.48564	FALSE	FALSE	FALSE	wePgyu	0.491131	0.0290181	pyogenic arthritis	TRUE	reported	textfile	2	228018671	0.0109555	2.91088e-06	16912	Anaerostipes	TRUE	reported	IyWXBD	textfile	2	1	TRUE	NA
Anaerostipes	rs2804244	A	G	A	G	-0.053089	0.0100727	0.4553	0.382656	FALSE	FALSE	FALSE	wePgyu	0.735617	0.0298305	pyogenic arthritis	TRUE	reported	textfile	10	117383184	0.0110983	2.04051e-06	16926	Anaerostipes	TRUE	reported	IyWXBD	textfile	2	1	TRUE	NA
Anaerostipes	rs3900776	G	A	G	A	-0.110013	-0.0149011	0.0706	0.0279882	FALSE	FALSE	FALSE	wePgyu	0.865166	0.0877556	pyogenic arthritis	TRUE	reported	textfile	9	13525082	0.0236302	2.74765e-06	14694	Anaerostipes	TRUE	reported	IyWXBD	textfile	2	1	TRUE	NA
Anaerostipes	rs60983350	G	A	G	A	-0.0539901	-0.0486694	0.4354	0.363895	FALSE	FALSE	FALSE	wePgyu	0.115641	0.0309339	pyogenic arthritis	TRUE	reported	textfile	17	2850737	0.0116575	4.42054e-06	16344	Anaerostipes	TRUE	reported	IyWXBD	textfile	2	1	TRUE	NA
Anaerostipes	rs62157625	T	C	T	C	0.088573	0.0520156	0.1133	0.123486	FALSE	FALSE	FALSE	wePgyu	0.242193	0.0444758	pyogenic arthritis	TRUE	reported	textfile	2	142774333	0.0185548	1.44909e-06	15215	Anaerostipes	TRUE	reported	IyWXBD	textfile	2	1	TRUE	NA
Anaerostipes	rs62215703	G	A	G	A	0.0644965	0.0163546	0.2197	0.215565	FALSE	FALSE	FALSE	wePgyu	0.641387	0.0351137	pyogenic arthritis	TRUE	reported	textfile	21	25873624	0.0136702	1.9777e-06	15550	Anaerostipes	TRUE	reported	IyWXBD	textfile	2	1	TRUE	NA
Anaerostipes	rs6474958	A	G	A	G	-0.0500065	-0.038161	0.4026	0.310777	FALSE	FALSE	FALSE	wePgyu	0.221812	0.0312354	pyogenic arthritis	TRUE	reported	textfile	9	1582701	0.0112001	6.74483e-06	16918	Anaerostipes	TRUE	reported	IyWXBD	textfile	2	1	TRUE	NA
Anaerostipes	rs6726833	C	A	C	A	-0.0877497	0.0346677	0.0944	0.0801009	FALSE	FALSE	FALSE	wePgyu	0.514564	0.0531918	pyogenic arthritis	TRUE	reported	textfile	2	39351569	0.0189408	3.32217e-06	16924	Anaerostipes	TRUE	reported	IyWXBD	textfile	2	1	TRUE	NA
Anaerostipes	rs6854026	T	C	T	C	-0.0508482	-0.0498396	0.5119	0.562383	FALSE	FALSE	FALSE	wePgyu	0.0880015	0.0292137	pyogenic arthritis	TRUE	reported	textfile	4	169690814	0.0109075	3.19578e-06	16921	Anaerostipes	TRUE	reported	IyWXBD	textfile	2	1	TRUE	NA
Anaerostipes	rs7193624	C	T	C	T	0.0750642	0.0188639	0.1491	0.083019	FALSE	FALSE	FALSE	wePgyu	0.718959	0.0524215	pyogenic arthritis	TRUE	reported	textfile	16	77574020	0.0150723	5.35482e-07	16926	Anaerostipes	TRUE	reported	IyWXBD	textfile	2	1	TRUE	NA
Anaerostipes	rs7823228	G	C	G	C	-0.0621085	-0.0672228	0.2157	0.170413	FALSE	TRUE	FALSE	wePgyu	0.0812045	0.0385509	pyogenic arthritis	TRUE	reported	textfile	8	128397494	0.0136614	5.84203e-06	16445	Anaerostipes	TRUE	reported	IyWXBD	textfile	2	1	TRUE	NA
Anaerostipes	rs78735375	A	C	A	C	-0.137429	0.0918626	0.0527	0.0404373	FALSE	FALSE	FALSE	wePgyu	0.209192	0.0731512	pyogenic arthritis	TRUE	reported	textfile	19	1497547	0.0305304	5.33384e-06	10360	Anaerostipes	TRUE	reported	IyWXBD	textfile	2	1	TRUE	NA
Clostridiuminnocuumgroup	rs10506058	A	G	A	G	0.0997048	-0.0640467	0.3966	0.421419	FALSE	FALSE	FALSE	wePgyu	0.0286913	0.0292757	pyogenic arthritis	TRUE	reported	textfile	12	30268485	0.0221926	8.92443e-06	4163	Clostridiuminnocuumgroup	TRUE	reported	dGE36r	textfile	2	1	TRUE	NA
Clostridiuminnocuumgroup	rs1942371	G	A	G	A	-0.157938	0.0242131	0.1302	0.123272	FALSE	FALSE	FALSE	wePgyu	0.582834	0.0440839	pyogenic arthritis	TRUE	reported	textfile	18	69274308	0.034187	4.06337e-06	3971	Clostridiuminnocuumgroup	TRUE	reported	dGE36r	textfile	2	1	TRUE	NA
Clostridiuminnocuumgroup	rs1948423	T	A	T	A	-0.108859	-0.00617019	0.3082	0.346985	FALSE	TRUE	FALSE	wePgyu	0.839254	0.0304178	pyogenic arthritis	TRUE	reported	textfile	3	103025517	0.023425	3.4941e-06	4165	Clostridiuminnocuumgroup	TRUE	reported	dGE36r	textfile	2	1	TRUE	NA
Clostridiuminnocuumgroup	rs40656	C	T	C	T	0.142664	0.0213476	0.1889	0.206169	FALSE	FALSE	FALSE	wePgyu	0.554499	0.0361192	pyogenic arthritis	TRUE	reported	textfile	5	9368158	0.0311021	8.6152e-06	4048	Clostridiuminnocuumgroup	TRUE	reported	dGE36r	textfile	2	1	TRUE	NA
Clostridiuminnocuumgroup	rs4869133	G	A	G	A	-0.180591	0.0214565	0.0885	0.17638	FALSE	FALSE	FALSE	wePgyu	0.573692	0.0381366	pyogenic arthritis	TRUE	reported	textfile	5	95717619	0.0409505	7.24455e-06	3735	Clostridiuminnocuumgroup	TRUE	reported	dGE36r	textfile	2	1	TRUE	NA
Clostridiuminnocuumgroup	rs61267978	T	C	T	C	0.14708	-0.0365476	0.1243	0.122093	FALSE	FALSE	FALSE	wePgyu	0.410029	0.0443624	pyogenic arthritis	TRUE	reported	textfile	18	6348227	0.0320875	5.58513e-06	4165	Clostridiuminnocuumgroup	TRUE	reported	dGE36r	textfile	2	1	TRUE	NA
Clostridiuminnocuumgroup	rs6577484	G	A	G	A	0.160425	-0.0380807	0.1481	0.106296	FALSE	FALSE	FALSE	wePgyu	0.422082	0.0474339	pyogenic arthritis	TRUE	reported	textfile	1	8419420	0.0360857	8.40602e-06	3858	Clostridiuminnocuumgroup	TRUE	reported	dGE36r	textfile	2	1	TRUE	NA
Clostridiuminnocuumgroup	rs6890185	T	C	T	C	0.113424	-0.0563701	0.3111	0.323784	FALSE	FALSE	FALSE	wePgyu	0.0689239	0.030991	pyogenic arthritis	TRUE	reported	textfile	5	71186626	0.0233137	1.12244e-06	4166	Clostridiuminnocuumgroup	TRUE	reported	dGE36r	textfile	2	1	TRUE	NA
Clostridiuminnocuumgroup	rs71564433	T	A	T	A	-0.126746	-0.0462033	0.1789	0.202047	FALSE	TRUE	FALSE	wePgyu	0.203677	0.0363478	pyogenic arthritis	TRUE	reported	textfile	6	143718234	0.0274657	7.8001e-06	4164	Clostridiuminnocuumgroup	TRUE	reported	dGE36r	textfile	2	1	TRUE	NA
Clostridiuminnocuumgroup	rs77845139	A	G	A	G	-0.114993	-0.075893	0.2952	0.251861	FALSE	FALSE	FALSE	wePgyu	0.0231238	0.0334127	pyogenic arthritis	TRUE	reported	textfile	15	59704208	0.0257186	8.40622e-06	4048	Clostridiuminnocuumgroup	TRUE	reported	dGE36r	textfile	2	1	TRUE	NA
Prevotella9	rs10512344	C	G	C	G	0.247373	0.137234	0.0328	0.0191897	FALSE	TRUE	FALSE	wePgyu	0.196649	0.106288	pyogenic arthritis	TRUE	reported	textfile	9	109009495	0.0544087	3.19324e-06	3063	Prevotella9	TRUE	reported	BUoiU7	textfile	2	1	TRUE	NA
Prevotella9	rs111509883	T	C	T	C	0.171131	0.0122795	0.0845	0.110222	FALSE	FALSE	FALSE	wePgyu	0.792419	0.0466597	pyogenic arthritis	TRUE	reported	textfile	19	639161	0.0347624	1.24389e-06	6960	Prevotella9	TRUE	reported	BUoiU7	textfile	2	1	TRUE	NA
Prevotella9	rs11199734	A	T	A	T	0.0770209	-0.00764827	0.2177	0.219302	FALSE	TRUE	FALSE	wePgyu	0.827781	0.0351567	pyogenic arthritis	TRUE	reported	textfile	10	122819400	0.0169462	7.00288e-06	10263	Prevotella9	TRUE	reported	BUoiU7	textfile	2	1	TRUE	NA
Prevotella9	rs11685699	C	T	C	T	-0.141357	0.0382958	0.0825	0.0774423	FALSE	FALSE	FALSE	wePgyu	0.480147	0.0542383	pyogenic arthritis	TRUE	reported	textfile	2	11232685	0.0295665	2.02552e-06	8342	Prevotella9	TRUE	reported	BUoiU7	textfile	2	1	TRUE	NA
Prevotella9	rs117271932	A	G	A	G	0.208089	-0.0266813	0.0467	0.0557515	FALSE	FALSE	FALSE	wePgyu	0.671645	0.062944	pyogenic arthritis	TRUE	reported	textfile	22	44236460	0.0440393	2.81722e-06	4878	Prevotella9	TRUE	reported	BUoiU7	textfile	2	1	TRUE	NA
Prevotella9	rs12648235	T	C	T	C	0.0785902	0.0606215	0.1571	0.234724	FALSE	FALSE	FALSE	wePgyu	0.077614	0.0343522	pyogenic arthritis	TRUE	reported	textfile	4	161115744	0.0177676	7.39079e-06	10271	Prevotella9	TRUE	reported	BUoiU7	textfile	2	1	TRUE	NA
Prevotella9	rs1304512	G	A	G	A	0.0761593	0.000529485	0.2187	0.272372	FALSE	FALSE	FALSE	wePgyu	0.987034	0.0325805	pyogenic arthritis	TRUE	reported	textfile	5	63736025	0.0165885	5.29082e-06	9790	Prevotella9	TRUE	reported	BUoiU7	textfile	2	1	TRUE	NA
Prevotella9	rs2104588	T	C	T	C	0.105558	0.0203406	0.1193	0.056263	FALSE	FALSE	FALSE	wePgyu	0.745844	0.0627558	pyogenic arthritis	TRUE	reported	textfile	10	12497581	0.023773	8.12987e-06	9268	Prevotella9	TRUE	reported	BUoiU7	textfile	2	1	TRUE	NA
Prevotella9	rs2495052	A	G	A	G	0.0838978	-0.0369192	0.1789	0.147665	FALSE	FALSE	FALSE	wePgyu	0.365693	0.0408141	pyogenic arthritis	TRUE	reported	textfile	1	14161251	0.0188523	8.97142e-06	9790	Prevotella9	TRUE	reported	BUoiU7	textfile	2	1	TRUE	NA
Prevotella9	rs2683313	A	G	A	G	-0.0724576	0.00755681	0.3082	0.316721	FALSE	FALSE	FALSE	wePgyu	0.808245	0.0311377	pyogenic arthritis	TRUE	reported	textfile	8	19115604	0.0151603	1.68895e-06	10260	Prevotella9	TRUE	reported	BUoiU7	textfile	2	1	TRUE	NA
Prevotella9	rs4968431	G	T	G	T	0.0640113	0.0446228	0.3638	0.366361	FALSE	FALSE	FALSE	wePgyu	0.139829	0.0302235	pyogenic arthritis	TRUE	reported	textfile	17	59421778	0.0144162	8.58441e-06	10271	Prevotella9	TRUE	reported	BUoiU7	textfile	2	1	TRUE	NA
Prevotella9	rs7237249	C	T	C	T	-0.0823764	0.0803358	0.1352	0.190369	FALSE	FALSE	FALSE	wePgyu	0.0289155	0.036773	pyogenic arthritis	TRUE	reported	textfile	18	71992502	0.0182126	8.93303e-06	10271	Prevotella9	TRUE	reported	BUoiU7	textfile	2	1	TRUE	NA
Prevotella9	rs72815774	T	C	T	C	-0.176186	0.0300753	0.0706	0.0624891	FALSE	FALSE	FALSE	wePgyu	0.620326	0.0607106	pyogenic arthritis	TRUE	reported	textfile	2	91954502	0.0393068	8.78291e-06	5728	Prevotella9	TRUE	reported	BUoiU7	textfile	2	1	TRUE	NA
Prevotella9	rs746764	T	C	T	C	-0.0915772	-0.0211812	0.173	0.214058	FALSE	FALSE	FALSE	wePgyu	0.549163	0.03536	pyogenic arthritis	TRUE	reported	textfile	20	21470713	0.0193245	2.03999e-06	9385	Prevotella9	TRUE	reported	BUoiU7	textfile	2	1	TRUE	NA
Prevotella9	rs7976209	T	C	T	C	-0.0870786	-0.022705	0.167	0.154293	FALSE	FALSE	FALSE	wePgyu	0.568964	0.0398628	pyogenic arthritis	TRUE	reported	textfile	12	1794470	0.0197951	7.28343e-06	10263	Prevotella9	TRUE	reported	BUoiU7	textfile	2	1	TRUE	NA
Prevotella9	rs9428102	A	G	A	G	-0.0778845	-0.00240381	0.2366	0.216932	FALSE	FALSE	FALSE	wePgyu	0.945433	0.0351215	pyogenic arthritis	TRUE	reported	textfile	1	118852817	0.0176068	4.61734e-06	10264	Prevotella9	TRUE	reported	BUoiU7	textfile	2	1	TRUE	NA
Prevotella9	rs9613013	G	A	G	A	0.0917591	-0.013288	0.1451	0.122658	FALSE	FALSE	FALSE	wePgyu	0.763903	0.0442404	pyogenic arthritis	TRUE	reported	textfile	22	26152738	0.0202697	6.10415e-06	9790	Prevotella9	TRUE	reported	BUoiU7	textfile	2	1	TRUE	NA
LachnospiraceaeUCG008	rs10741777	T	C	T	C	-0.0973842	0.0782754	0.2614	0.30852	FALSE	FALSE	FALSE	wePgyu	0.01236	0.031289	pyogenic arthritis	TRUE	reported	textfile	11	19572557	0.0194791	7.68659e-07	7014	LachnospiraceaeUCG008	TRUE	reported	P3ISAH	textfile	2	1	TRUE	NA
LachnospiraceaeUCG008	rs10793103	C	T	C	T	0.0974344	0.00908401	0.3042	0.449421	FALSE	FALSE	FALSE	wePgyu	0.755181	0.0291328	pyogenic arthritis	TRUE	reported	textfile	11	74391775	0.0181279	9.34937e-08	7014	LachnospiraceaeUCG008	TRUE	reported	P3ISAH	textfile	2	1	TRUE	NA
LachnospiraceaeUCG008	rs10801803	G	A	G	A	-0.117029	0.0242209	0.162	0.141712	FALSE	FALSE	FALSE	wePgyu	0.558302	0.0413774	pyogenic arthritis	TRUE	reported	textfile	1	90818872	0.0243085	1.40029e-06	7017	LachnospiraceaeUCG008	TRUE	reported	P3ISAH	textfile	2	1	TRUE	NA
LachnospiraceaeUCG008	rs13024781	T	C	T	C	-0.0798769	0.00958169	0.503	0.520746	FALSE	FALSE	FALSE	wePgyu	0.741554	0.0290534	pyogenic arthritis	TRUE	reported	textfile	2	168628871	0.0168846	2.29166e-06	7016	LachnospiraceaeUCG008	TRUE	reported	P3ISAH	textfile	2	1	TRUE	NA
LachnospiraceaeUCG008	rs57091572	A	G	A	G	-0.110443	0.0042413	0.1402	0.131115	FALSE	FALSE	FALSE	wePgyu	0.921125	0.0428341	pyogenic arthritis	TRUE	reported	textfile	6	81214803	0.0235801	2.85822e-06	6950	LachnospiraceaeUCG008	TRUE	reported	P3ISAH	textfile	2	1	TRUE	NA
LachnospiraceaeUCG008	rs61944774	A	G	A	G	0.179838	-0.0330247	0.0577	0.0533373	FALSE	FALSE	FALSE	wePgyu	0.611409	0.0650012	pyogenic arthritis	TRUE	reported	textfile	12	129539818	0.0393797	6.34122e-06	6000	LachnospiraceaeUCG008	TRUE	reported	P3ISAH	textfile	2	1	TRUE	NA
LachnospiraceaeUCG008	rs62277846	C	T	C	T	0.102292	-0.0579017	0.2356	0.192761	FALSE	FALSE	FALSE	wePgyu	0.113652	0.0366005	pyogenic arthritis	TRUE	reported	textfile	2	228100140	0.0212319	1.58892e-06	7016	LachnospiraceaeUCG008	TRUE	reported	P3ISAH	textfile	2	1	TRUE	NA
LachnospiraceaeUCG008	rs67078837	T	C	T	C	-0.0845848	0.0292464	0.4583	0.417327	FALSE	FALSE	FALSE	wePgyu	0.318618	0.0293255	pyogenic arthritis	TRUE	reported	textfile	4	114220647	0.0170693	7.68189e-07	7016	LachnospiraceaeUCG008	TRUE	reported	P3ISAH	textfile	2	1	TRUE	NA
LachnospiraceaeUCG008	rs75356640	G	A	G	A	0.136523	0.0039816	0.0885	0.125282	FALSE	FALSE	FALSE	wePgyu	0.928122	0.0441384	pyogenic arthritis	TRUE	reported	textfile	15	31697284	0.0303128	9.83206e-06	6423	LachnospiraceaeUCG008	TRUE	reported	P3ISAH	textfile	2	1	TRUE	NA
LachnospiraceaeUCG008	rs955844	A	C	A	C	0.112064	0.00983902	0.1998	0.141058	FALSE	FALSE	FALSE	wePgyu	0.813496	0.0417053	pyogenic arthritis	TRUE	reported	textfile	16	84992314	0.0228369	1.80994e-06	6863	LachnospiraceaeUCG008	TRUE	reported	P3ISAH	textfile	2	1	TRUE	NA
LachnospiraceaeUCG008	rs9873555	G	C	G	C	-0.121162	-0.0278146	0.1571	0.116243	FALSE	TRUE	FALSE	wePgyu	0.539059	0.0452831	pyogenic arthritis	TRUE	reported	textfile	3	100496680	0.0233467	2.41343e-07	6577	LachnospiraceaeUCG008	TRUE	reported	P3ISAH	textfile	2	1	TRUE	NA
Haemophilus	rs10781340	G	A	G	A	0.0948915	0.00924292	0.166	0.126149	FALSE	FALSE	FALSE	wePgyu	0.833185	0.0438847	pyogenic arthritis	TRUE	reported	textfile	9	78752170	0.0203221	4.32266e-06	9037	Haemophilus	TRUE	reported	eNvzgr	textfile	2	1	TRUE	NA
Haemophilus	rs111582866	G	A	G	A	-0.124265	-0.0272533	0.1014	0.0884958	FALSE	FALSE	FALSE	wePgyu	0.594573	0.0512067	pyogenic arthritis	TRUE	reported	textfile	16	48742489	0.026016	1.27347e-06	8370	Haemophilus	TRUE	reported	eNvzgr	textfile	2	1	TRUE	NA
Haemophilus	rs12191680	C	G	C	G	0.106544	-0.0998482	0.165	0.10135	FALSE	TRUE	FALSE	wePgyu	0.0376374	0.048032	pyogenic arthritis	TRUE	reported	textfile	6	129224488	0.0200323	1.46913e-07	9115	Haemophilus	TRUE	reported	eNvzgr	textfile	2	1	TRUE	NA
Haemophilus	rs12876183	T	A	T	A	0.0749201	-0.00816201	0.2753	0.345287	FALSE	TRUE	FALSE	wePgyu	0.788599	0.0304404	pyogenic arthritis	TRUE	reported	textfile	13	85114550	0.016711	9.6249e-06	9110	Haemophilus	TRUE	reported	eNvzgr	textfile	2	1	TRUE	NA
Haemophilus	rs35509	G	A	G	A	0.128249	0.0172825	0.0785	0.0428234	FALSE	FALSE	FALSE	wePgyu	0.809931	0.0718562	pyogenic arthritis	TRUE	reported	textfile	12	115493337	0.0268779	2.00952e-06	8430	Haemophilus	TRUE	reported	eNvzgr	textfile	2	1	TRUE	NA
Haemophilus	rs4822728	T	C	T	C	0.0705861	0.00771186	0.4374	0.483204	FALSE	FALSE	FALSE	wePgyu	0.789974	0.0289544	pyogenic arthritis	TRUE	reported	textfile	22	26891808	0.0151388	3.47849e-06	9119	Haemophilus	TRUE	reported	eNvzgr	textfile	2	1	TRUE	NA
Haemophilus	rs56310940	G	C	G	C	-0.108393	0.117828	0.0825	0.122421	FALSE	TRUE	FALSE	wePgyu	0.00560106	0.0425333	pyogenic arthritis	TRUE	reported	textfile	7	24360361	0.0247052	7.23232e-06	9119	Haemophilus	TRUE	reported	eNvzgr	textfile	2	1	TRUE	NA
Haemophilus	rs76022354	C	T	C	T	0.244638	0.0638676	0.0328	0.0498119	FALSE	FALSE	FALSE	wePgyu	0.337425	0.0665796	pyogenic arthritis	TRUE	reported	textfile	10	94306385	0.0505504	1.83031e-06	3618	Haemophilus	TRUE	reported	eNvzgr	textfile	2	1	TRUE	NA
Haemophilus	rs78909003	T	C	T	C	-0.246256	0.0430926	0.0497	0.0548743	FALSE	FALSE	FALSE	wePgyu	0.496239	0.0633324	pyogenic arthritis	TRUE	reported	textfile	9	105650242	0.0503924	1.66745e-06	3559	Haemophilus	TRUE	reported	eNvzgr	textfile	2	1	TRUE	NA
Haemophilus	rs9328464	T	C	T	C	0.0723095	-0.0246762	0.492	0.44554	FALSE	FALSE	FALSE	wePgyu	0.396493	0.0291027	pyogenic arthritis	TRUE	reported	textfile	6	8350917	0.0148799	1.42269e-06	9119	Haemophilus	TRUE	reported	eNvzgr	textfile	2	1	TRUE	NA
Haemophilus	rs9382510	C	T	C	T	-0.093521	-0.07203	0.2455	0.264619	FALSE	FALSE	FALSE	wePgyu	0.02939	0.0330684	pyogenic arthritis	TRUE	reported	textfile	6	55448491	0.0172649	7.12051e-08	9117	Haemophilus	TRUE	reported	eNvzgr	textfile	2	1	TRUE	NA
Haemophilus	rs9574096	A	T	A	T	-0.0736375	-0.0224708	0.3618	0.370071	FALSE	TRUE	FALSE	wePgyu	0.452259	0.0298951	pyogenic arthritis	TRUE	reported	textfile	13	36104947	0.0155227	2.1802e-06	9118	Haemophilus	TRUE	reported	eNvzgr	textfile	2	1	TRUE	NA
Haemophilus	rs9895850	T	C	T	C	-0.192957	-0.0138767	0.0497	0.0438762	FALSE	FALSE	FALSE	wePgyu	0.844178	0.0706006	pyogenic arthritis	TRUE	reported	textfile	17	64535013	0.0416755	2.1406e-06	4592	Haemophilus	TRUE	reported	eNvzgr	textfile	2	1	TRUE	NA
Actinomyces	rs10787984	G	C	G	C	0.094316	0.0463866	0.1759	0.102154	FALSE	TRUE	FALSE	wePgyu	0.335416	0.0481557	pyogenic arthritis	TRUE	reported	textfile	10	121356829	0.0213513	9.62305e-06	7468	Actinomyces	TRUE	reported	LlA28Z	textfile	2	1	TRUE	NA
Actinomyces	rs2715439	C	T	C	T	0.0746684	-0.0058008	0.4543	0.471358	FALSE	FALSE	FALSE	wePgyu	0.841548	0.0290166	pyogenic arthritis	TRUE	reported	textfile	15	99492313	0.0164822	6.27e-06	7468	Actinomyces	TRUE	reported	LlA28Z	textfile	2	1	TRUE	NA
Actinomyces	rs34583783	G	T	G	T	0.126596	0.139935	0.1024	0.0610014	FALSE	FALSE	FALSE	wePgyu	0.021302	0.0607728	pyogenic arthritis	TRUE	reported	textfile	6	67207371	0.0268461	4.48529e-06	7468	Actinomyces	TRUE	reported	LlA28Z	textfile	2	1	TRUE	NA
Actinomyces	rs35011108	A	G	A	G	0.232634	-0.043129	0.0636	0.0679146	FALSE	FALSE	FALSE	wePgyu	0.454079	0.0576103	pyogenic arthritis	TRUE	reported	textfile	6	133007480	0.0512044	6.33832e-06	3515	Actinomyces	TRUE	reported	LlA28Z	textfile	2	1	TRUE	NA
Actinomyces	rs4073240	G	A	G	A	0.0749687	-0.0289335	0.3827	0.380319	FALSE	FALSE	FALSE	wePgyu	0.33171	0.0298076	pyogenic arthritis	TRUE	reported	textfile	6	169224781	0.0167368	7.94274e-06	7468	Actinomyces	TRUE	reported	LlA28Z	textfile	2	1	TRUE	NA
Actinomyces	rs4146653	G	A	G	A	0.0985224	0.00764862	0.1968	0.142271	FALSE	FALSE	FALSE	wePgyu	0.853834	0.0415169	pyogenic arthritis	TRUE	reported	textfile	10	4782841	0.0214182	4.49647e-06	7468	Actinomyces	TRUE	reported	LlA28Z	textfile	2	1	TRUE	NA
Actinomyces	rs71315246	A	G	A	G	-0.0969809	-0.0359071	0.1431	0.136116	FALSE	FALSE	FALSE	wePgyu	0.396446	0.042344	pyogenic arthritis	TRUE	reported	textfile	3	101352439	0.021925	9.82978e-06	7468	Actinomyces	TRUE	reported	LlA28Z	textfile	2	1	TRUE	NA
Actinomyces	rs7915461	T	C	T	C	0.18776	0.102351	0.0577	0.068455	FALSE	FALSE	FALSE	wePgyu	0.0762342	0.0577288	pyogenic arthritis	TRUE	reported	textfile	10	127532121	0.0401636	5.91984e-06	5282	Actinomyces	TRUE	reported	LlA28Z	textfile	2	1	TRUE	NA
Anaerofilum	rs10794359	T	C	T	C	-0.0953524	0.0193674	0.4871	0.466462	FALSE	FALSE	FALSE	wePgyu	0.508725	0.0293079	pyogenic arthritis	TRUE	reported	textfile	11	1051715	0.02006	2.23496e-06	4994	Anaerofilum	TRUE	reported	MzHbDD	textfile	2	1	TRUE	NA
Anaerofilum	rs1563175	A	C	A	C	0.0923834	0.0199144	0.4443	0.459158	FALSE	FALSE	FALSE	wePgyu	0.493619	0.0290906	pyogenic arthritis	TRUE	reported	textfile	2	3838940	0.0202157	5.53848e-06	5051	Anaerofilum	TRUE	reported	MzHbDD	textfile	2	1	TRUE	NA
Anaerofilum	rs17012738	T	G	T	G	0.0903417	0.0318663	0.4076	0.490844	FALSE	FALSE	FALSE	wePgyu	0.269832	0.0288788	pyogenic arthritis	TRUE	reported	textfile	2	76698142	0.0200239	7.24168e-06	5051	Anaerofilum	TRUE	reported	MzHbDD	textfile	2	1	TRUE	NA
Anaerofilum	rs17096874	C	T	C	T	-0.126337	0.0183429	0.1809	0.211194	FALSE	FALSE	FALSE	wePgyu	0.605558	0.035519	pyogenic arthritis	TRUE	reported	textfile	14	30991358	0.0268919	2.8603e-06	5051	Anaerofilum	TRUE	reported	MzHbDD	textfile	2	1	TRUE	NA
Anaerofilum	rs17105491	G	C	G	C	-0.193107	-0.0162595	0.0596	0.0615448	FALSE	TRUE	FALSE	wePgyu	0.786316	0.0599766	pyogenic arthritis	TRUE	reported	textfile	10	125294406	0.0411187	1.56819e-06	4856	Anaerofilum	TRUE	reported	MzHbDD	textfile	2	1	TRUE	NA
Anaerofilum	rs4244069	G	A	G	A	-0.146775	-0.0264152	0.1133	0.126873	FALSE	FALSE	FALSE	wePgyu	0.54449	0.0435867	pyogenic arthritis	TRUE	reported	textfile	12	67167461	0.0326594	9.81202e-06	5030	Anaerofilum	TRUE	reported	MzHbDD	textfile	2	1	TRUE	NA
Anaerofilum	rs4506496	G	A	G	A	0.10309	-0.0427028	0.337	0.294943	FALSE	FALSE	FALSE	wePgyu	0.179521	0.0318148	pyogenic arthritis	TRUE	reported	textfile	1	247145690	0.0212861	1.4866e-06	4935	Anaerofilum	TRUE	reported	MzHbDD	textfile	2	1	TRUE	NA
Anaerofilum	rs712981	A	C	A	C	0.10076	0.0139338	0.4185	0.384715	FALSE	FALSE	FALSE	wePgyu	0.639386	0.0297377	pyogenic arthritis	TRUE	reported	textfile	3	129686434	0.0202902	6.83115e-07	5051	Anaerofilum	TRUE	reported	MzHbDD	textfile	2	1	TRUE	NA
Anaerofilum	rs79598899	C	T	C	T	0.182586	0.107356	0.0825	0.0464037	FALSE	FALSE	FALSE	wePgyu	0.121628	0.0693525	pyogenic arthritis	TRUE	reported	textfile	2	191139151	0.0357284	3.74728e-07	4709	Anaerofilum	TRUE	reported	MzHbDD	textfile	2	1	TRUE	NA
Anaerofilum	rs816292	T	C	T	C	-0.113003	-0.059463	0.2425	0.294802	FALSE	FALSE	FALSE	wePgyu	0.0610169	0.0317412	pyogenic arthritis	TRUE	reported	textfile	12	117811409	0.02204	2.64038e-07	5017	Anaerofilum	TRUE	reported	MzHbDD	textfile	2	1	TRUE	NA
Anaerofilum	rs9299345	T	C	T	C	-0.1364	-0.00133509	0.1173	0.0959492	FALSE	FALSE	FALSE	wePgyu	0.978394	0.0492971	pyogenic arthritis	TRUE	reported	textfile	9	104339812	0.0302372	8.04309e-06	5051	Anaerofilum	TRUE	reported	MzHbDD	textfile	2	1	TRUE	NA
Intestinibacter	rs11109097	C	T	C	T	0.0624272	0.0254736	0.3121	0.490755	FALSE	FALSE	FALSE	wePgyu	0.381811	0.0291272	pyogenic arthritis	TRUE	reported	textfile	12	97928437	0.0138539	5.49484e-06	11886	Intestinibacter	TRUE	reported	cgOwvq	textfile	2	1	TRUE	NA
Intestinibacter	rs118030283	G	A	G	A	-0.151829	0.094652	0.0378	0.0455518	FALSE	FALSE	FALSE	wePgyu	0.173169	0.0694902	pyogenic arthritis	TRUE	reported	textfile	16	5993076	0.0324471	2.67439e-06	8830	Intestinibacter	TRUE	reported	cgOwvq	textfile	2	1	TRUE	NA
Intestinibacter	rs16938435	T	C	T	C	-0.112189	-0.0624901	0.0606	0.0970254	FALSE	FALSE	FALSE	wePgyu	0.200453	0.0488104	pyogenic arthritis	TRUE	reported	textfile	9	21502923	0.0235439	1.80097e-06	12303	Intestinibacter	TRUE	reported	cgOwvq	textfile	2	1	TRUE	NA
Intestinibacter	rs2098844	C	T	C	T	-0.0575295	-0.0273504	0.4245	0.378182	FALSE	FALSE	FALSE	wePgyu	0.361785	0.0299906	pyogenic arthritis	TRUE	reported	textfile	11	127703160	0.0128416	6.78879e-06	12291	Intestinibacter	TRUE	reported	cgOwvq	textfile	2	1	TRUE	NA
Intestinibacter	rs2702387	A	G	A	G	0.0608559	0.0297548	0.3519	0.405523	FALSE	FALSE	FALSE	wePgyu	0.311618	0.0294069	pyogenic arthritis	TRUE	reported	textfile	4	179361262	0.0132145	4.25994e-06	12291	Intestinibacter	TRUE	reported	cgOwvq	textfile	2	1	TRUE	NA
Intestinibacter	rs4327025	G	A	G	A	-0.0810346	0.0312275	0.1948	0.184803	FALSE	FALSE	FALSE	wePgyu	0.401117	0.0371921	pyogenic arthritis	TRUE	reported	textfile	15	92446683	0.0154397	1.64326e-07	12303	Intestinibacter	TRUE	reported	cgOwvq	textfile	2	1	TRUE	NA
Intestinibacter	rs447950	A	G	A	G	0.0628342	-0.00166043	0.2992	0.375656	FALSE	FALSE	FALSE	wePgyu	0.955706	0.0298946	pyogenic arthritis	TRUE	reported	textfile	5	148846426	0.0136652	5.63911e-06	12303	Intestinibacter	TRUE	reported	cgOwvq	textfile	2	1	TRUE	NA
Intestinibacter	rs478972	T	C	T	C	-0.142681	-0.0395809	0.0596	0.090558	FALSE	FALSE	FALSE	wePgyu	0.431516	0.050319	pyogenic arthritis	TRUE	reported	textfile	11	125663184	0.0297116	1.81991e-06	10333	Intestinibacter	TRUE	reported	cgOwvq	textfile	2	1	TRUE	NA
Intestinibacter	rs6062862	A	G	A	G	0.0924508	0.0320016	0.0944	0.0824433	FALSE	FALSE	FALSE	wePgyu	0.543145	0.0526287	pyogenic arthritis	TRUE	reported	textfile	20	61325223	0.0204658	6.67984e-06	12189	Intestinibacter	TRUE	reported	cgOwvq	textfile	2	1	TRUE	NA
Intestinibacter	rs62430350	T	C	T	C	0.151096	-0.00239159	0.0577	0.0370918	FALSE	FALSE	FALSE	wePgyu	0.975231	0.0770293	pyogenic arthritis	TRUE	reported	textfile	6	170918194	0.0351476	6.84229e-06	7650	Intestinibacter	TRUE	reported	cgOwvq	textfile	2	1	TRUE	NA
Intestinibacter	rs68093214	C	T	C	T	0.0662258	-0.0521273	0.2575	0.239524	FALSE	FALSE	FALSE	wePgyu	0.123676	0.0338594	pyogenic arthritis	TRUE	reported	textfile	3	70657785	0.0149877	9.25769e-06	11886	Intestinibacter	TRUE	reported	cgOwvq	textfile	2	1	TRUE	NA
Intestinibacter	rs6875660	C	T	C	T	0.0890455	-0.0705733	0.1233	0.0603776	FALSE	FALSE	FALSE	wePgyu	0.245405	0.0607562	pyogenic arthritis	TRUE	reported	textfile	5	159686256	0.0193905	3.05781e-06	12293	Intestinibacter	TRUE	reported	cgOwvq	textfile	2	1	TRUE	NA
Intestinibacter	rs893394	G	A	G	A	0.0583322	0.0160166	0.4195	0.453515	FALSE	FALSE	FALSE	wePgyu	0.58584	0.0293951	pyogenic arthritis	TRUE	reported	textfile	2	20054971	0.0130729	7.85038e-06	11886	Intestinibacter	TRUE	reported	cgOwvq	textfile	2	1	TRUE	NA
Intestinibacter	rs9348442	C	T	C	T	0.099082	-0.0512034	0.0875	0.126116	FALSE	FALSE	FALSE	wePgyu	0.241861	0.0437506	pyogenic arthritis	TRUE	reported	textfile	6	10303945	0.0221625	6.25936e-06	12303	Intestinibacter	TRUE	reported	cgOwvq	textfile	2	1	TRUE	NA
Coprococcus3	rs10810043	A	G	A	G	0.0515518	0.0131076	0.3897	0.336277	FALSE	FALSE	FALSE	wePgyu	0.67005	0.0307632	pyogenic arthritis	TRUE	reported	textfile	9	13799809	0.0115923	9.27424e-06	15833	Coprococcus3	TRUE	reported	7SCyyC	textfile	2	1	TRUE	NA
Coprococcus3	rs11077359	T	C	T	C	-0.0645443	-0.0440274	0.1998	0.171315	FALSE	FALSE	FALSE	wePgyu	0.253576	0.0385628	pyogenic arthritis	TRUE	reported	textfile	17	76343961	0.0148833	9.63598e-06	15378	Coprococcus3	TRUE	reported	7SCyyC	textfile	2	1	TRUE	NA
Coprococcus3	rs11080344	C	T	C	T	0.0516921	0.0424032	0.4742	0.444849	FALSE	FALSE	FALSE	wePgyu	0.14474	0.0290759	pyogenic arthritis	TRUE	reported	textfile	17	26104511	0.0113054	4.78692e-06	15835	Coprococcus3	TRUE	reported	7SCyyC	textfile	2	1	TRUE	NA
Coprococcus3	rs13247359	G	A	G	A	0.051211	-0.0398221	0.4801	0.446793	FALSE	FALSE	FALSE	wePgyu	0.17234	0.0291796	pyogenic arthritis	TRUE	reported	textfile	7	76357726	0.0113031	7.32611e-06	15833	Coprococcus3	TRUE	reported	7SCyyC	textfile	2	1	TRUE	NA
Coprococcus3	rs13394391	C	T	C	T	-0.0709302	-0.00891734	0.16	0.154575	FALSE	FALSE	FALSE	wePgyu	0.824058	0.0401089	pyogenic arthritis	TRUE	reported	textfile	2	240727657	0.0150918	2.20317e-06	15834	Coprococcus3	TRUE	reported	7SCyyC	textfile	2	1	TRUE	NA
Coprococcus3	rs178271	T	C	T	C	0.145257	-0.0772253	0.0527	0.016855	FALSE	FALSE	FALSE	wePgyu	0.495708	0.113357	pyogenic arthritis	TRUE	reported	textfile	22	21331556	0.0294239	7.81088e-07	10794	Coprococcus3	TRUE	reported	7SCyyC	textfile	2	1	TRUE	NA
Coprococcus3	rs4575475	G	A	G	A	0.0619514	-0.0526487	0.2366	0.231326	FALSE	FALSE	FALSE	wePgyu	0.126168	0.0344246	pyogenic arthritis	TRUE	reported	textfile	14	99141751	0.0137787	7.04284e-06	15154	Coprococcus3	TRUE	reported	7SCyyC	textfile	2	1	TRUE	NA
Coprococcus3	rs7521171	G	A	G	A	-0.0596434	-0.0189127	0.338	0.310745	FALSE	FALSE	FALSE	wePgyu	0.54737	0.0314318	pyogenic arthritis	TRUE	reported	textfile	1	149998497	0.0129279	4.32242e-06	15472	Coprococcus3	TRUE	reported	7SCyyC	textfile	2	1	TRUE	NA
Coprococcus3	rs8100692	T	C	T	C	0.0577411	-0.0159513	0.4274	0.558479	FALSE	FALSE	FALSE	wePgyu	0.583405	0.0290861	pyogenic arthritis	TRUE	reported	textfile	19	40032132	0.0113476	4.16459e-07	15829	Coprococcus3	TRUE	reported	7SCyyC	textfile	2	1	TRUE	NA
LachnospiraceaeUCG001	rs12131224	C	T	C	T	0.117095	0.0741514	0.1163	0.109044	FALSE	FALSE	FALSE	wePgyu	0.111515	0.0465945	pyogenic arthritis	TRUE	reported	textfile	1	166199362	0.02591	7.39863e-06	9676	LachnospiraceaeUCG001	TRUE	reported	av4t7q	textfile	2	1	TRUE	NA
LachnospiraceaeUCG001	rs2050911	G	A	G	A	0.0751466	-0.0297606	0.3042	0.33865	FALSE	FALSE	FALSE	wePgyu	0.330341	0.0305731	pyogenic arthritis	TRUE	reported	textfile	1	82384407	0.0153934	1.10648e-06	10148	LachnospiraceaeUCG001	TRUE	reported	av4t7q	textfile	2	1	TRUE	NA
LachnospiraceaeUCG001	rs2371284	T	C	T	C	-0.0761893	-0.0511942	0.2227	0.231731	FALSE	FALSE	FALSE	wePgyu	0.137545	0.0344743	pyogenic arthritis	TRUE	reported	textfile	12	56256262	0.0170127	7.55967e-06	9961	LachnospiraceaeUCG001	TRUE	reported	av4t7q	textfile	2	1	TRUE	NA
LachnospiraceaeUCG001	rs437876	T	C	T	C	0.0784637	0.0513162	0.3728	0.354201	FALSE	FALSE	FALSE	wePgyu	0.0921298	0.030468	pyogenic arthritis	TRUE	reported	textfile	3	42568440	0.0144768	7.1655e-08	10150	LachnospiraceaeUCG001	TRUE	reported	av4t7q	textfile	2	1	TRUE	NA
LachnospiraceaeUCG001	rs4981345	T	C	T	C	-0.0681973	0.00773748	0.3509	0.328998	FALSE	FALSE	FALSE	wePgyu	0.802096	0.0308715	pyogenic arthritis	TRUE	reported	textfile	14	21455973	0.0149831	6.08596e-06	9961	LachnospiraceaeUCG001	TRUE	reported	av4t7q	textfile	2	1	TRUE	NA
LachnospiraceaeUCG001	rs573933	T	C	T	C	-0.107898	-0.103084	0.1024	0.107567	FALSE	FALSE	FALSE	wePgyu	0.0277901	0.0468512	pyogenic arthritis	TRUE	reported	textfile	9	14477851	0.0232346	3.10508e-06	10150	LachnospiraceaeUCG001	TRUE	reported	av4t7q	textfile	2	1	TRUE	NA
LachnospiraceaeUCG001	rs62496417	T	G	T	G	-0.0748504	-0.005806	0.2714	0.214708	FALSE	FALSE	FALSE	wePgyu	0.868856	0.0351642	pyogenic arthritis	TRUE	reported	textfile	7	96965504	0.0165681	5.87504e-06	10150	LachnospiraceaeUCG001	TRUE	reported	av4t7q	textfile	2	1	TRUE	NA
LachnospiraceaeUCG001	rs7213933	T	A	T	A	-0.0816269	0.0394731	0.1948	0.158568	FALSE	TRUE	FALSE	wePgyu	0.319769	0.0396742	pyogenic arthritis	TRUE	reported	textfile	17	36155074	0.01838	9.01671e-06	9961	LachnospiraceaeUCG001	TRUE	reported	av4t7q	textfile	2	1	TRUE	NA
LachnospiraceaeUCG001	rs7341608	T	C	T	C	-0.0784757	-0.0675303	0.1899	0.1344	FALSE	FALSE	FALSE	wePgyu	0.112812	0.0425876	pyogenic arthritis	TRUE	reported	textfile	8	56839500	0.0177648	9.48124e-06	9917	LachnospiraceaeUCG001	TRUE	reported	av4t7q	textfile	2	1	TRUE	NA
LachnospiraceaeUCG001	rs74034332	G	A	G	A	0.168045	-0.0114541	0.0457	0.0616963	FALSE	FALSE	FALSE	wePgyu	0.84802	0.0597675	pyogenic arthritis	TRUE	reported	textfile	16	79092359	0.0382637	3.33351e-06	6004	LachnospiraceaeUCG001	TRUE	reported	av4t7q	textfile	2	1	TRUE	NA
LachnospiraceaeUCG001	rs78848836	A	G	A	G	-0.118868	-0.0742962	0.0835	0.10265	FALSE	FALSE	FALSE	wePgyu	0.118842	0.0476364	pyogenic arthritis	TRUE	reported	textfile	1	53773248	0.0259753	3.38171e-06	9506	LachnospiraceaeUCG001	TRUE	reported	av4t7q	textfile	2	1	TRUE	NA
LachnospiraceaeUCG001	rs79476906	T	A	T	A	-0.087088	-0.00328997	0.1441	0.15124	FALSE	TRUE	FALSE	wePgyu	0.935168	0.0404451	pyogenic arthritis	TRUE	reported	textfile	1	108102470	0.0197008	8.27425e-06	9917	LachnospiraceaeUCG001	TRUE	reported	av4t7q	textfile	2	1	TRUE	NA
LachnospiraceaeUCG001	rs8104225	A	G	A	G	0.0892098	-0.00647748	0.1491	0.218022	FALSE	FALSE	FALSE	wePgyu	0.854057	0.0352143	pyogenic arthritis	TRUE	reported	textfile	19	13962924	0.0197665	8.04216e-06	9908	LachnospiraceaeUCG001	TRUE	reported	av4t7q	textfile	2	1	TRUE	NA
LachnospiraceaeUCG001	rs9403580	C	T	C	T	0.107801	0.0197984	0.1093	0.129242	FALSE	FALSE	FALSE	wePgyu	0.645602	0.0430511	pyogenic arthritis	TRUE	reported	textfile	6	145006780	0.0229777	3.46785e-06	10095	LachnospiraceaeUCG001	TRUE	reported	av4t7q	textfile	2	1	TRUE	NA
LachnospiraceaeUCG001	rs985416	C	T	C	T	0.0970258	-0.0532742	0.2058	0.180207	FALSE	FALSE	FALSE	wePgyu	0.155968	0.0375497	pyogenic arthritis	TRUE	reported	textfile	3	148269083	0.0181807	1.45591e-07	9917	LachnospiraceaeUCG001	TRUE	reported	av4t7q	textfile	2	1	TRUE	NA
Ruminiclostridium5	rs10827477	A	G	A	G	-0.0547387	0.0219446	0.3151	0.351103	FALSE	FALSE	FALSE	wePgyu	0.469353	0.0303299	pyogenic arthritis	TRUE	reported	textfile	10	35262588	0.0115163	2.19177e-06	17391	Ruminiclostridium5	TRUE	reported	XZONF9	textfile	2	1	TRUE	NA
Ruminiclostridium5	rs113753996	T	C	T	C	0.0820689	0.00472504	0.1372	0.181819	FALSE	FALSE	FALSE	wePgyu	0.899679	0.0374805	pyogenic arthritis	TRUE	reported	textfile	5	32477664	0.0174463	3.98895e-06	16680	Ruminiclostridium5	TRUE	reported	XZONF9	textfile	2	1	TRUE	NA
Ruminiclostridium5	rs1223978	T	C	T	C	0.0484169	0.0321954	0.4801	0.467785	FALSE	FALSE	FALSE	wePgyu	0.268649	0.029105	pyogenic arthritis	TRUE	reported	textfile	13	108775162	0.0108254	8.16186e-06	17381	Ruminiclostridium5	TRUE	reported	XZONF9	textfile	2	1	TRUE	NA
Ruminiclostridium5	rs1492620	T	C	T	C	-0.0830505	-0.00127087	0.0805	0.131193	FALSE	FALSE	FALSE	wePgyu	0.97657	0.0432726	pyogenic arthritis	TRUE	reported	textfile	6	50405920	0.0180073	3.52577e-06	17397	Ruminiclostridium5	TRUE	reported	XZONF9	textfile	2	1	TRUE	NA
Ruminiclostridium5	rs243585	C	G	C	G	-0.0585939	-0.0197489	0.3012	0.284542	FALSE	TRUE	FALSE	wePgyu	0.54277	0.0324482	pyogenic arthritis	TRUE	reported	textfile	21	19151940	0.0121017	1.32681e-06	16906	Ruminiclostridium5	TRUE	reported	XZONF9	textfile	2	1	TRUE	NA
Ruminiclostridium5	rs2791343	T	C	T	C	0.051717	-0.0575772	0.34	0.398713	FALSE	FALSE	FALSE	wePgyu	0.05118	0.0295272	pyogenic arthritis	TRUE	reported	textfile	8	131316030	0.0113369	5.53959e-06	17392	Ruminiclostridium5	TRUE	reported	XZONF9	textfile	2	1	TRUE	NA
Ruminiclostridium5	rs2801960	C	G	C	G	0.0520975	0.0373607	0.3181	0.295205	FALSE	TRUE	FALSE	wePgyu	0.239275	0.0317477	pyogenic arthritis	TRUE	reported	textfile	1	41878680	0.0115111	6.20872e-06	17387	Ruminiclostridium5	TRUE	reported	XZONF9	textfile	2	1	TRUE	NA
Ruminiclostridium5	rs2833828	G	A	G	A	0.0489617	0.0276836	0.4533	0.410729	FALSE	FALSE	FALSE	wePgyu	0.347267	0.0294536	pyogenic arthritis	TRUE	reported	textfile	21	33811886	0.0108702	6.81651e-06	17397	Ruminiclostridium5	TRUE	reported	XZONF9	textfile	2	1	TRUE	NA
Ruminiclostridium5	rs4955951	A	G	A	G	-0.0713749	-0.0210714	0.0924	0.116709	FALSE	FALSE	FALSE	wePgyu	0.638609	0.0448667	pyogenic arthritis	TRUE	reported	textfile	3	55243531	0.0165826	9.95519e-06	17397	Ruminiclostridium5	TRUE	reported	XZONF9	textfile	2	1	TRUE	NA
Ruminiclostridium5	rs6121460	G	A	G	A	0.0932955	-0.0106723	0.0805	0.0816062	FALSE	FALSE	FALSE	wePgyu	0.84066	0.0530831	pyogenic arthritis	TRUE	reported	textfile	20	60293505	0.0199206	2.64107e-06	17318	Ruminiclostridium5	TRUE	reported	XZONF9	textfile	2	1	TRUE	NA
Ruminiclostridium5	rs73002572	G	C	G	C	0.181548	-0.0510333	0.0547	0.117727	FALSE	TRUE	FALSE	wePgyu	0.25882	0.0451948	pyogenic arthritis	TRUE	reported	textfile	2	103755970	0.0414078	8.8222e-06	3761	Ruminiclostridium5	TRUE	reported	XZONF9	textfile	2	1	TRUE	NA
Ruminiclostridium5	rs79968837	A	G	A	G	-0.0950311	-0.0877633	0.0686	0.0509932	FALSE	FALSE	FALSE	wePgyu	0.183606	0.0660006	pyogenic arthritis	TRUE	reported	textfile	20	41177956	0.0193507	1.14623e-06	16602	Ruminiclostridium5	TRUE	reported	XZONF9	textfile	2	1	TRUE	NA
Ruminiclostridium5	rs8053158	A	G	A	G	-0.0740543	0.0189853	0.1203	0.121046	FALSE	FALSE	FALSE	wePgyu	0.669661	0.0445025	pyogenic arthritis	TRUE	reported	textfile	16	86769909	0.0159151	5.89806e-06	17397	Ruminiclostridium5	TRUE	reported	XZONF9	textfile	2	1	TRUE	NA
Ruminiclostridium6	rs10829821	T	C	T	C	-0.097606	-0.0126559	0.0855	0.0920584	FALSE	FALSE	FALSE	wePgyu	0.799863	0.0499198	pyogenic arthritis	TRUE	reported	textfile	10	132651293	0.0216072	3.47141e-06	12802	Ruminiclostridium6	TRUE	reported	VyBmlu	textfile	2	1	TRUE	NA
Ruminiclostridium6	rs116969552	A	G	A	G	-0.166823	-0.0987697	0.0358	0.0286341	FALSE	FALSE	FALSE	wePgyu	0.258743	0.0874557	pyogenic arthritis	TRUE	reported	textfile	10	128214403	0.0376681	9.15949e-06	6824	Ruminiclostridium6	TRUE	reported	VyBmlu	textfile	2	1	TRUE	NA
Ruminiclostridium6	rs11992182	A	C	A	C	0.0625299	-0.0576707	0.2883	0.221652	FALSE	FALSE	FALSE	wePgyu	0.097051	0.0347556	pyogenic arthritis	TRUE	reported	textfile	8	79766499	0.0137876	4.64839e-06	13381	Ruminiclostridium6	TRUE	reported	VyBmlu	textfile	2	1	TRUE	NA
Ruminiclostridium6	rs1756364	G	T	G	T	0.0999189	-0.00378187	0.1213	0.132084	FALSE	FALSE	FALSE	wePgyu	0.931384	0.0439223	pyogenic arthritis	TRUE	reported	textfile	14	20954661	0.0197169	2.53654e-07	12933	Ruminiclostridium6	TRUE	reported	VyBmlu	textfile	2	1	TRUE	NA
Ruminiclostridium6	rs1871858	C	G	C	G	-0.105422	0.0486367	0.0795	0.111583	FALSE	TRUE	FALSE	wePgyu	0.289818	0.0459478	pyogenic arthritis	TRUE	reported	textfile	15	61047117	0.0237274	9.11606e-06	12818	Ruminiclostridium6	TRUE	reported	VyBmlu	textfile	2	1	TRUE	NA
Ruminiclostridium6	rs2548459	C	T	C	T	0.0554866	0.0446605	0.4702	0.409764	FALSE	FALSE	FALSE	wePgyu	0.128087	0.0293493	pyogenic arthritis	TRUE	reported	textfile	19	49209339	0.0122755	6.40206e-06	13377	Ruminiclostridium6	TRUE	reported	VyBmlu	textfile	2	1	TRUE	NA
Ruminiclostridium6	rs35362464	C	A	C	A	0.0720077	-0.0214869	0.1511	0.139393	FALSE	FALSE	FALSE	wePgyu	0.606386	0.0417026	pyogenic arthritis	TRUE	reported	textfile	4	36478011	0.0165387	8.99138e-06	13308	Ruminiclostridium6	TRUE	reported	VyBmlu	textfile	2	1	TRUE	NA
Ruminiclostridium6	rs61060922	T	G	T	G	0.15913	0.0389515	0.0447	0.0329078	FALSE	FALSE	FALSE	wePgyu	0.63421	0.0818638	pyogenic arthritis	TRUE	reported	textfile	16	72136154	0.0322283	1.08647e-06	8955	Ruminiclostridium6	TRUE	reported	VyBmlu	textfile	2	1	TRUE	NA
Ruminiclostridium6	rs663262	T	C	T	C	-0.13498	0.00132705	0.0517	0.033577	FALSE	FALSE	FALSE	wePgyu	0.986853	0.0805337	pyogenic arthritis	TRUE	reported	textfile	11	86179076	0.0310715	3.39417e-06	7876	Ruminiclostridium6	TRUE	reported	VyBmlu	textfile	2	1	TRUE	NA
Ruminiclostridium6	rs67479537	T	C	T	C	0.118994	0.0518174	0.0795	0.0480802	FALSE	FALSE	FALSE	wePgyu	0.444803	0.0678144	pyogenic arthritis	TRUE	reported	textfile	19	10115515	0.026487	9.302e-06	11613	Ruminiclostridium6	TRUE	reported	VyBmlu	textfile	2	1	TRUE	NA
Ruminiclostridium6	rs71414120	T	G	T	G	0.200894	0.0363211	0.0765	0.0521259	FALSE	FALSE	FALSE	wePgyu	0.578414	0.0653607	pyogenic arthritis	TRUE	reported	textfile	14	56938952	0.0406434	1.07697e-06	5567	Ruminiclostridium6	TRUE	reported	VyBmlu	textfile	2	1	TRUE	NA
Ruminiclostridium6	rs72991535	T	G	T	G	0.135604	-0.0926111	0.0596	0.0350794	FALSE	FALSE	FALSE	wePgyu	0.238809	0.0786194	pyogenic arthritis	TRUE	reported	textfile	18	76018244	0.0295174	4.95367e-06	9642	Ruminiclostridium6	TRUE	reported	VyBmlu	textfile	2	1	TRUE	NA
Ruminiclostridium6	rs73176030	T	C	T	C	0.058665	-0.00157672	0.3181	0.272534	FALSE	FALSE	FALSE	wePgyu	0.961278	0.0324766	pyogenic arthritis	TRUE	reported	textfile	7	101271282	0.013208	7.28883e-06	13378	Ruminiclostridium6	TRUE	reported	VyBmlu	textfile	2	1	TRUE	NA
Ruminiclostridium6	rs77193512	A	G	A	G	0.0736533	-0.00178489	0.167	0.247077	FALSE	FALSE	FALSE	wePgyu	0.95753	0.0335169	pyogenic arthritis	TRUE	reported	textfile	11	40289063	0.0153163	1.29587e-06	13380	Ruminiclostridium6	TRUE	reported	VyBmlu	textfile	2	1	TRUE	NA
Ruminiclostridium6	rs792058	G	A	G	A	0.0554234	0.029629	0.4274	0.433535	FALSE	FALSE	FALSE	wePgyu	0.312129	0.0293135	pyogenic arthritis	TRUE	reported	textfile	2	5548605	0.0125423	8.57953e-06	12933	Ruminiclostridium6	TRUE	reported	VyBmlu	textfile	2	1	TRUE	NA
Ruminiclostridium6	rs79968172	G	A	G	A	0.11614	0.0896786	0.0557	0.0585436	FALSE	FALSE	FALSE	wePgyu	0.145782	0.061652	pyogenic arthritis	TRUE	reported	textfile	1	240503826	0.0243083	1.66054e-06	12802	Ruminiclostridium6	TRUE	reported	VyBmlu	textfile	2	1	TRUE	NA
Ruminiclostridium6	rs9555756	A	C	A	C	-0.0804138	-0.0126809	0.1243	0.0841368	FALSE	FALSE	FALSE	wePgyu	0.808031	0.052192	pyogenic arthritis	TRUE	reported	textfile	13	111703249	0.0176692	7.10127e-06	13369	Ruminiclostridium6	TRUE	reported	VyBmlu	textfile	2	1	TRUE	NA
Bifidobacterium	rs10841473	G	C	G	C	-0.0624207	0.0816353	0.2704	0.231296	FALSE	TRUE	FALSE	wePgyu	0.0172938	0.0342948	pyogenic arthritis	TRUE	reported	textfile	12	20378911	0.0129438	1.64522e-06	14777	Bifidobacterium	TRUE	reported	eKNUbu	textfile	2	1	TRUE	NA
Bifidobacterium	rs12022129	G	A	G	A	0.0619356	0.0510019	0.2207	0.274731	FALSE	FALSE	FALSE	wePgyu	0.115531	0.0324066	pyogenic arthritis	TRUE	reported	textfile	1	207003374	0.0138937	7.99643e-06	14776	Bifidobacterium	TRUE	reported	eKNUbu	textfile	2	1	TRUE	NA
Bifidobacterium	rs182549	C	T	C	T	0.119703	0.0312283	0.4911	0.398742	FALSE	FALSE	FALSE	wePgyu	0.296344	0.0299034	pyogenic arthritis	TRUE	reported	textfile	2	136616754	0.0127294	1.27822e-20	14778	Bifidobacterium	TRUE	reported	eKNUbu	textfile	2	1	TRUE	NA
Bifidobacterium	rs2491158	G	A	G	A	0.0712624	0.122302	0.1819	0.133369	FALSE	FALSE	FALSE	wePgyu	0.00299688	0.041206	pyogenic arthritis	TRUE	reported	textfile	10	126089703	0.015983	8.04716e-06	14021	Bifidobacterium	TRUE	reported	eKNUbu	textfile	2	1	TRUE	NA
Bifidobacterium	rs2686790	T	C	T	C	0.070741	-0.0676582	0.1153	0.148138	FALSE	FALSE	FALSE	wePgyu	0.0960661	0.0406542	pyogenic arthritis	TRUE	reported	textfile	7	48090746	0.0157926	7.49893e-06	14778	Bifidobacterium	TRUE	reported	eKNUbu	textfile	2	1	TRUE	NA
Bifidobacterium	rs540489	T	G	T	G	-0.0637641	-0.0171953	0.2336	0.176648	FALSE	FALSE	FALSE	wePgyu	0.650964	0.038007	pyogenic arthritis	TRUE	reported	textfile	17	72897722	0.0138746	5.19458e-06	14561	Bifidobacterium	TRUE	reported	eKNUbu	textfile	2	1	TRUE	NA
Bifidobacterium	rs55888705	A	G	A	G	0.0546319	0.0562127	0.3867	0.279906	FALSE	FALSE	FALSE	wePgyu	0.0800018	0.0321092	pyogenic arthritis	TRUE	reported	textfile	4	1517826	0.0121139	6.67019e-06	14777	Bifidobacterium	TRUE	reported	eKNUbu	textfile	2	1	TRUE	NA
Bifidobacterium	rs56108664	T	C	T	C	0.0729971	0.0540471	0.1849	0.128909	FALSE	FALSE	FALSE	wePgyu	0.208447	0.0429679	pyogenic arthritis	TRUE	reported	textfile	5	537890	0.0157926	2.4402e-06	13916	Bifidobacterium	TRUE	reported	eKNUbu	textfile	2	1	TRUE	NA
Bifidobacterium	rs5746486	T	C	T	C	-0.0536216	0.0205244	0.3539	0.38846	FALSE	FALSE	FALSE	wePgyu	0.488318	0.0296173	pyogenic arthritis	TRUE	reported	textfile	22	18354272	0.0120801	8.99955e-06	14778	Bifidobacterium	TRUE	reported	eKNUbu	textfile	2	1	TRUE	NA
Bifidobacterium	rs62181700	G	A	G	A	-0.0624643	-0.01144	0.2813	0.247947	FALSE	FALSE	FALSE	wePgyu	0.733404	0.0335876	pyogenic arthritis	TRUE	reported	textfile	2	189805784	0.0131205	2.17246e-06	14774	Bifidobacterium	TRUE	reported	eKNUbu	textfile	2	1	TRUE	NA
Bifidobacterium	rs7322849	T	C	T	C	0.112428	-0.0252366	0.0964	0.0906684	FALSE	FALSE	FALSE	wePgyu	0.61631	0.0503637	pyogenic arthritis	TRUE	reported	textfile	13	112859829	0.0201813	1.08368e-08	14778	Bifidobacterium	TRUE	reported	eKNUbu	textfile	2	1	TRUE	NA
Bifidobacterium	rs75344046	C	T	C	T	0.232354	-0.0854557	0.0497	0.0471084	FALSE	FALSE	FALSE	wePgyu	0.211545	0.0684013	pyogenic arthritis	TRUE	reported	textfile	21	31861790	0.0505979	4.86354e-06	3856	Bifidobacterium	TRUE	reported	eKNUbu	textfile	2	1	TRUE	NA
Bifidobacterium	rs76671854	C	G	C	G	-0.0846055	0.0349	0.1252	0.124742	FALSE	TRUE	FALSE	wePgyu	0.426339	0.0438733	pyogenic arthritis	TRUE	reported	textfile	5	169748189	0.0184003	3.9567e-06	13806	Bifidobacterium	TRUE	reported	eKNUbu	textfile	2	1	TRUE	NA
Bifidobacterium	rs857444	C	T	C	T	0.0558234	-0.039548	0.3608	0.369907	FALSE	FALSE	FALSE	wePgyu	0.188057	0.0300437	pyogenic arthritis	TRUE	reported	textfile	6	14617591	0.0121219	3.57097e-06	14777	Bifidobacterium	TRUE	reported	eKNUbu	textfile	2	1	TRUE	NA
Paraprevotella	rs10842464	T	C	T	C	-0.0758215	0.0103998	0.4185	0.302187	FALSE	FALSE	FALSE	wePgyu	0.742098	0.0316029	pyogenic arthritis	TRUE	reported	textfile	12	25249743	0.0172568	6.59715e-06	7178	Paraprevotella	TRUE	reported	mOFqlR	textfile	2	1	TRUE	NA
Paraprevotella	rs140997932	T	C	T	C	-0.162376	0.0361607	0.0646	0.0560793	FALSE	FALSE	FALSE	wePgyu	0.56723	0.0632028	pyogenic arthritis	TRUE	reported	textfile	3	149298792	0.0354178	2.11119e-06	6187	Paraprevotella	TRUE	reported	mOFqlR	textfile	2	1	TRUE	NA
Paraprevotella	rs145020347	A	G	A	G	-0.12465	0.0338671	0.1392	0.146204	FALSE	FALSE	FALSE	wePgyu	0.408922	0.0410117	pyogenic arthritis	TRUE	reported	textfile	11	114526679	0.0262323	4.03009e-06	6859	Paraprevotella	TRUE	reported	mOFqlR	textfile	2	1	TRUE	NA
Paraprevotella	rs17109926	A	G	A	G	-0.0988335	-0.00710519	0.1879	0.272837	FALSE	FALSE	FALSE	wePgyu	0.826989	0.0325084	pyogenic arthritis	TRUE	reported	textfile	12	71978728	0.0216172	6.75279e-06	7179	Paraprevotella	TRUE	reported	mOFqlR	textfile	2	1	TRUE	NA
Paraprevotella	rs17785622	A	G	A	G	0.248065	0.019585	0.0596	0.0385574	FALSE	FALSE	FALSE	wePgyu	0.796063	0.0757803	pyogenic arthritis	TRUE	reported	textfile	6	83459314	0.0524304	1.92659e-06	3288	Paraprevotella	TRUE	reported	mOFqlR	textfile	2	1	TRUE	NA
Paraprevotella	rs2081023	A	G	A	G	-0.122561	0.0589445	0.1024	0.142235	FALSE	FALSE	FALSE	wePgyu	0.153506	0.0412992	pyogenic arthritis	TRUE	reported	textfile	5	174606261	0.0236507	2.638e-07	7178	Paraprevotella	TRUE	reported	mOFqlR	textfile	2	1	TRUE	NA
Paraprevotella	rs3008582	T	C	T	C	0.10572	0.000523903	0.1322	0.196688	FALSE	FALSE	FALSE	wePgyu	0.988631	0.0367657	pyogenic arthritis	TRUE	reported	textfile	1	195971173	0.0227246	4.35989e-06	7175	Paraprevotella	TRUE	reported	mOFqlR	textfile	2	1	TRUE	NA
Paraprevotella	rs3801748	G	A	G	A	0.0779721	-0.00811412	0.3459	0.361303	FALSE	FALSE	FALSE	wePgyu	0.787305	0.0300733	pyogenic arthritis	TRUE	reported	textfile	7	81759508	0.0171691	5.20177e-06	7179	Paraprevotella	TRUE	reported	mOFqlR	textfile	2	1	TRUE	NA
Paraprevotella	rs4756632	G	T	G	T	-0.138905	-0.0201799	0.0934	0.129505	FALSE	FALSE	FALSE	wePgyu	0.638425	0.0429449	pyogenic arthritis	TRUE	reported	textfile	11	41079703	0.0289897	3.81747e-06	7179	Paraprevotella	TRUE	reported	mOFqlR	textfile	2	1	TRUE	NA
Paraprevotella	rs4767113	C	T	C	T	0.0882466	0.0559899	0.2873	0.327725	FALSE	FALSE	FALSE	wePgyu	0.0700987	0.030912	pyogenic arthritis	TRUE	reported	textfile	12	114131978	0.018382	2.14357e-06	6900	Paraprevotella	TRUE	reported	mOFqlR	textfile	2	1	TRUE	NA
Paraprevotella	rs7240324	T	G	T	G	-0.10229	0.00188048	0.1909	0.246971	FALSE	FALSE	FALSE	wePgyu	0.955231	0.0334969	pyogenic arthritis	TRUE	reported	textfile	18	69623804	0.0226948	5.95902e-06	6900	Paraprevotella	TRUE	reported	mOFqlR	textfile	2	1	TRUE	NA
Paraprevotella	rs9602779	A	C	A	C	-0.106692	0.035988	0.173	0.242092	FALSE	FALSE	FALSE	wePgyu	0.285059	0.0336644	pyogenic arthritis	TRUE	reported	textfile	13	86162420	0.0220263	6.92746e-07	7177	Paraprevotella	TRUE	reported	mOFqlR	textfile	2	1	TRUE	NA
Paraprevotella	rs9900242	A	G	A	G	-0.0852967	-0.0240708	0.3608	0.342131	FALSE	FALSE	FALSE	wePgyu	0.429262	0.0304517	pyogenic arthritis	TRUE	reported	textfile	17	69135631	0.0175212	1.14068e-06	6900	Paraprevotella	TRUE	reported	mOFqlR	textfile	2	1	TRUE	NA
RuminococcaceaeUCG005	rs10873449	T	C	T	C	0.0654843	-0.00327134	0.169	0.191219	FALSE	FALSE	FALSE	wePgyu	0.929241	0.0368396	pyogenic arthritis	TRUE	reported	textfile	14	94630731	0.0143973	4.11169e-06	16098	RuminococcaceaeUCG005	TRUE	reported	LnESW1	textfile	2	1	TRUE	NA
RuminococcaceaeUCG005	rs10937802	G	A	G	A	0.0755811	-0.0437118	0.0974	0.11993	FALSE	FALSE	FALSE	wePgyu	0.326567	0.044556	pyogenic arthritis	TRUE	reported	textfile	4	7302344	0.0168226	8.17353e-06	15821	RuminococcaceaeUCG005	TRUE	reported	LnESW1	textfile	2	1	TRUE	NA
RuminococcaceaeUCG005	rs10950694	T	C	T	C	0.0577628	0.0233586	0.4235	0.359173	FALSE	FALSE	FALSE	wePgyu	0.438987	0.0301828	pyogenic arthritis	TRUE	reported	textfile	7	18026604	0.011412	4.298e-07	15821	RuminococcaceaeUCG005	TRUE	reported	LnESW1	textfile	2	1	TRUE	NA
RuminococcaceaeUCG005	rs114279581	A	G	A	G	-0.146604	0.0794802	0.0477	0.0750574	FALSE	FALSE	FALSE	wePgyu	0.146141	0.0546894	pyogenic arthritis	TRUE	reported	textfile	2	198122357	0.0316034	3.21853e-06	8465	RuminococcaceaeUCG005	TRUE	reported	LnESW1	textfile	2	1	TRUE	NA
RuminococcaceaeUCG005	rs12288512	A	G	A	G	0.066635	-0.00367219	0.1799	0.238686	FALSE	FALSE	FALSE	wePgyu	0.913709	0.0338885	pyogenic arthritis	TRUE	reported	textfile	11	27747671	0.0144356	3.10278e-06	15473	RuminococcaceaeUCG005	TRUE	reported	LnESW1	textfile	2	1	TRUE	NA
RuminococcaceaeUCG005	rs12458218	T	C	T	C	0.0677322	-0.0601935	0.1769	0.179157	FALSE	FALSE	FALSE	wePgyu	0.110367	0.0377023	pyogenic arthritis	TRUE	reported	textfile	18	22575871	0.0144525	2.41027e-06	16099	RuminococcaceaeUCG005	TRUE	reported	LnESW1	textfile	2	1	TRUE	NA
RuminococcaceaeUCG005	rs2893871	G	A	G	A	-0.073644	0.135348	0.1521	0.110929	FALSE	FALSE	FALSE	wePgyu	0.00236363	0.0445184	pyogenic arthritis	TRUE	reported	textfile	10	62662781	0.015548	3.53845e-06	16103	RuminococcaceaeUCG005	TRUE	reported	LnESW1	textfile	2	1	TRUE	NA
RuminococcaceaeUCG005	rs34781347	G	A	G	A	0.188685	-0.000794267	0.0596	0.0715006	FALSE	FALSE	FALSE	wePgyu	0.988744	0.0563	pyogenic arthritis	TRUE	reported	textfile	20	16312851	0.0386484	6.04728e-07	6061	RuminococcaceaeUCG005	TRUE	reported	LnESW1	textfile	2	1	TRUE	NA
RuminococcaceaeUCG005	rs35166120	C	G	C	G	-0.0686153	0.0640205	0.1849	0.223477	FALSE	TRUE	FALSE	wePgyu	0.0670749	0.0349615	pyogenic arthritis	TRUE	reported	textfile	8	3099727	0.0146252	3.75403e-06	16092	RuminococcaceaeUCG005	TRUE	reported	LnESW1	textfile	2	1	TRUE	NA
RuminococcaceaeUCG005	rs394449	A	T	A	T	0.0692909	0.0114233	0.1789	0.132803	FALSE	TRUE	FALSE	wePgyu	0.790291	0.0429555	pyogenic arthritis	TRUE	reported	textfile	17	7034575	0.0148712	2.59897e-06	15728	RuminococcaceaeUCG005	TRUE	reported	LnESW1	textfile	2	1	TRUE	NA
RuminococcaceaeUCG005	rs55793120	T	C	T	C	0.121548	0.0392945	0.0507	0.0614036	FALSE	FALSE	FALSE	wePgyu	0.519182	0.0609588	pyogenic arthritis	TRUE	reported	textfile	12	47384118	0.0279546	7.37046e-06	11224	RuminococcaceaeUCG005	TRUE	reported	LnESW1	textfile	2	1	TRUE	NA
RuminococcaceaeUCG005	rs60081663	C	G	C	G	0.158082	0.023811	0.0527	0.0313447	FALSE	TRUE	FALSE	wePgyu	0.773134	0.0825973	pyogenic arthritis	TRUE	reported	textfile	5	32755085	0.0319586	9.28113e-07	9342	RuminococcaceaeUCG005	TRUE	reported	LnESW1	textfile	2	1	TRUE	NA
RuminococcaceaeUCG005	rs72776570	C	A	C	A	0.087067	-0.0521582	0.0825	0.0969796	FALSE	FALSE	FALSE	wePgyu	0.285935	0.0488793	pyogenic arthritis	TRUE	reported	textfile	10	4240906	0.0197179	5.35716e-06	15376	RuminococcaceaeUCG005	TRUE	reported	LnESW1	textfile	2	1	TRUE	NA
RuminococcaceaeUCG005	rs7449320	C	A	C	A	0.0599163	-0.00958707	0.2207	0.233022	FALSE	FALSE	FALSE	wePgyu	0.779189	0.0341937	pyogenic arthritis	TRUE	reported	textfile	5	154003091	0.0130836	4.80776e-06	16095	RuminococcaceaeUCG005	TRUE	reported	LnESW1	textfile	2	1	TRUE	NA
RuminococcaceaeUCG005	rs7555878	A	G	A	G	0.0586677	-0.00748917	0.2803	0.246185	FALSE	FALSE	FALSE	wePgyu	0.823072	0.0334942	pyogenic arthritis	TRUE	reported	textfile	1	187906034	0.0125277	2.81022e-06	16100	RuminococcaceaeUCG005	TRUE	reported	LnESW1	textfile	2	1	TRUE	NA
RuminococcaceaeUCG005	rs7586445	G	A	G	A	0.0782349	-0.0572386	0.1262	0.130647	FALSE	FALSE	FALSE	wePgyu	0.183297	0.0430148	pyogenic arthritis	TRUE	reported	textfile	2	239509030	0.0176458	8.8145e-06	15099	RuminococcaceaeUCG005	TRUE	reported	LnESW1	textfile	2	1	TRUE	NA
RuminococcaceaeUCG005	rs898577	T	C	T	C	-0.123012	0.00713952	0.0547	0.057348	FALSE	FALSE	FALSE	wePgyu	0.909035	0.0624875	pyogenic arthritis	TRUE	reported	textfile	15	68705697	0.0286671	7.46313e-06	9991	RuminococcaceaeUCG005	TRUE	reported	LnESW1	textfile	2	1	TRUE	NA
Holdemania	rs10885477	T	C	T	C	-0.135137	-0.137998	0.0616	0.0500047	FALSE	FALSE	FALSE	wePgyu	0.0386483	0.0667328	pyogenic arthritis	TRUE	reported	textfile	10	115332413	0.0301894	8.59833e-06	8690	Holdemania	TRUE	reported	I1XuRQ	textfile	2	1	TRUE	NA
Holdemania	rs11080063	G	A	G	A	-0.0665238	-0.0649053	0.4662	0.406252	FALSE	FALSE	FALSE	wePgyu	0.0274789	0.0294402	pyogenic arthritis	TRUE	reported	textfile	17	26789271	0.0149837	6.66887e-06	9103	Holdemania	TRUE	reported	I1XuRQ	textfile	2	1	TRUE	NA
Holdemania	rs111745969	A	G	A	G	0.120677	0.0112821	0.0795	0.137454	FALSE	FALSE	FALSE	wePgyu	0.789318	0.0422242	pyogenic arthritis	TRUE	reported	textfile	15	93110222	0.0265781	3.70776e-06	8233	Holdemania	TRUE	reported	I1XuRQ	textfile	2	1	TRUE	NA
Holdemania	rs113593397	A	G	A	G	-0.128935	-0.0513648	0.1024	0.0969795	FALSE	FALSE	FALSE	wePgyu	0.294894	0.0490381	pyogenic arthritis	TRUE	reported	textfile	8	123973840	0.0282526	9.35728e-06	8296	Holdemania	TRUE	reported	I1XuRQ	textfile	2	1	TRUE	NA
Holdemania	rs116500994	G	T	G	T	-0.13755	-0.0356211	0.0517	0.0469849	FALSE	FALSE	FALSE	wePgyu	0.60204	0.068309	pyogenic arthritis	TRUE	reported	textfile	13	81685543	0.0293386	2.34479e-06	8432	Holdemania	TRUE	reported	I1XuRQ	textfile	2	1	TRUE	NA
Holdemania	rs12701617	A	G	A	G	-0.0660617	-0.0237296	0.4583	0.466503	FALSE	FALSE	FALSE	wePgyu	0.413293	0.0290052	pyogenic arthritis	TRUE	reported	textfile	7	38292857	0.0149427	9.51844e-06	9106	Holdemania	TRUE	reported	I1XuRQ	textfile	2	1	TRUE	NA
Holdemania	rs150096134	T	A	T	A	0.162139	0.0416328	0.0626	0.098307	FALSE	TRUE	FALSE	wePgyu	0.393732	0.0488151	pyogenic arthritis	TRUE	reported	textfile	12	39589195	0.0332089	2.37767e-06	6906	Holdemania	TRUE	reported	I1XuRQ	textfile	2	1	TRUE	NA
Holdemania	rs1867876	T	C	T	C	0.0842919	0.0156159	0.2942	0.297753	FALSE	FALSE	FALSE	wePgyu	0.621045	0.0315875	pyogenic arthritis	TRUE	reported	textfile	11	18768068	0.0162192	2.7388e-07	9109	Holdemania	TRUE	reported	I1XuRQ	textfile	2	1	TRUE	NA
Holdemania	rs41438744	C	G	C	G	-0.12487	0.0387096	0.0726	0.0811574	FALSE	TRUE	FALSE	wePgyu	0.468365	0.0533821	pyogenic arthritis	TRUE	reported	textfile	14	102553414	0.0270129	2.44434e-06	8839	Holdemania	TRUE	reported	I1XuRQ	textfile	2	1	TRUE	NA
Holdemania	rs4146507	C	T	C	T	0.079488	0.000731661	0.2217	0.244493	FALSE	FALSE	FALSE	wePgyu	0.982711	0.0337634	pyogenic arthritis	TRUE	reported	textfile	5	106209093	0.0177002	7.22973e-06	9108	Holdemania	TRUE	reported	I1XuRQ	textfile	2	1	TRUE	NA
Holdemania	rs55888180	C	G	C	G	0.128671	0.123859	0.0875	0.0541478	FALSE	TRUE	FALSE	wePgyu	0.0538865	0.0642505	pyogenic arthritis	TRUE	reported	textfile	17	76443497	0.0282795	5.89194e-06	8464	Holdemania	TRUE	reported	I1XuRQ	textfile	2	1	TRUE	NA
Holdemania	rs6133067	T	C	T	C	0.0910829	0.0206332	0.3111	0.218896	FALSE	FALSE	FALSE	wePgyu	0.567283	0.0360685	pyogenic arthritis	TRUE	reported	textfile	20	3839754	0.0178561	5.16929e-07	8863	Holdemania	TRUE	reported	I1XuRQ	textfile	2	1	TRUE	NA
Holdemania	rs73139538	G	A	G	A	-0.148594	0.104159	0.0527	0.0295544	FALSE	FALSE	FALSE	wePgyu	0.227262	0.0862644	pyogenic arthritis	TRUE	reported	textfile	7	63323145	0.0327469	7.77178e-06	8095	Holdemania	TRUE	reported	I1XuRQ	textfile	2	1	TRUE	NA
Holdemania	rs77293403	A	G	A	G	0.164556	-0.0261862	0.0457	0.0352843	FALSE	FALSE	FALSE	wePgyu	0.735558	0.0775332	pyogenic arthritis	TRUE	reported	textfile	5	77388406	0.0341775	1.77466e-06	7585	Holdemania	TRUE	reported	I1XuRQ	textfile	2	1	TRUE	NA
Holdemania	rs80149660	C	T	C	T	-0.232987	0.0994413	0.0586	0.0440912	FALSE	FALSE	FALSE	wePgyu	0.157932	0.0704229	pyogenic arthritis	TRUE	reported	textfile	10	129908282	0.0519183	6.04217e-06	3283	Holdemania	TRUE	reported	I1XuRQ	textfile	2	1	TRUE	NA
Holdemania	rs9500080	C	T	C	T	0.0926764	0.0133605	0.2346	0.171987	FALSE	FALSE	FALSE	wePgyu	0.728103	0.038431	pyogenic arthritis	TRUE	reported	textfile	6	105737322	0.0178886	4.08515e-07	9106	Holdemania	TRUE	reported	I1XuRQ	textfile	2	1	TRUE	NA
Holdemania	rs9529719	T	C	T	C	0.074038	0.0548991	0.325	0.324893	FALSE	FALSE	FALSE	wePgyu	0.0757897	0.0309176	pyogenic arthritis	TRUE	reported	textfile	13	70856516	0.0160494	5.96669e-06	9107	Holdemania	TRUE	reported	I1XuRQ	textfile	2	1	TRUE	NA
Holdemania	rs967319	T	C	T	C	0.0788638	0.0128406	0.2465	0.239351	FALSE	FALSE	FALSE	wePgyu	0.704729	0.0338851	pyogenic arthritis	TRUE	reported	textfile	3	60615680	0.0176744	8.38155e-06	9108	Holdemania	TRUE	reported	I1XuRQ	textfile	2	1	TRUE	NA
Collinsella	rs10890671	T	C	T	C	-0.0537401	0.0254347	0.5268	0.562618	FALSE	FALSE	FALSE	wePgyu	0.383135	0.0291638	pyogenic arthritis	TRUE	reported	textfile	11	107123199	0.0118848	6.52136e-06	14334	Collinsella	TRUE	reported	hFgfdk	textfile	2	1	TRUE	NA
Collinsella	rs11597285	G	T	G	T	-0.0537947	-0.0343786	0.4245	0.397581	FALSE	FALSE	FALSE	wePgyu	0.246191	0.0296457	pyogenic arthritis	TRUE	reported	textfile	10	8589813	0.0120548	9.37615e-06	14334	Collinsella	TRUE	reported	hFgfdk	textfile	2	1	TRUE	NA
Collinsella	rs12921100	A	T	A	T	0.0563759	0.00954015	0.3171	0.269043	FALSE	TRUE	FALSE	wePgyu	0.769969	0.0326253	pyogenic arthritis	TRUE	reported	textfile	16	77283458	0.0127019	8.2257e-06	14334	Collinsella	TRUE	reported	hFgfdk	textfile	2	1	TRUE	NA
Collinsella	rs1496626	T	C	T	C	-0.0722307	0.0186063	0.1541	0.133787	FALSE	FALSE	FALSE	wePgyu	0.661755	0.0425296	pyogenic arthritis	TRUE	reported	textfile	19	31760841	0.01616	6.78175e-06	14334	Collinsella	TRUE	reported	hFgfdk	textfile	2	1	TRUE	NA
Collinsella	rs149807560	C	A	C	A	-0.104264	-0.12535	0.0895	0.0687033	FALSE	FALSE	FALSE	wePgyu	0.0282495	0.057138	pyogenic arthritis	TRUE	reported	textfile	19	56526640	0.0235841	7.0987e-06	13473	Collinsella	TRUE	reported	hFgfdk	textfile	2	1	TRUE	NA
Collinsella	rs2103510	G	A	G	A	0.0786551	0.0247661	0.1312	0.116342	FALSE	FALSE	FALSE	wePgyu	0.582713	0.0450762	pyogenic arthritis	TRUE	reported	textfile	21	29355467	0.0168217	2.42474e-06	14334	Collinsella	TRUE	reported	hFgfdk	textfile	2	1	TRUE	NA
Collinsella	rs59414781	C	G	C	G	0.0668866	-0.0411501	0.1799	0.133624	FALSE	TRUE	FALSE	wePgyu	0.332868	0.042495	pyogenic arthritis	TRUE	reported	textfile	15	50026113	0.0149773	9.14723e-06	14334	Collinsella	TRUE	reported	hFgfdk	textfile	2	1	TRUE	NA
Collinsella	rs62448871	C	A	C	A	-0.0540309	-0.0229625	0.4612	0.536271	FALSE	FALSE	FALSE	wePgyu	0.432175	0.0292339	pyogenic arthritis	TRUE	reported	textfile	7	24465024	0.0120324	6.78253e-06	14334	Collinsella	TRUE	reported	hFgfdk	textfile	2	1	TRUE	NA
Collinsella	rs73052258	G	A	G	A	0.0930178	0.0759096	0.0964	0.0767652	FALSE	FALSE	FALSE	wePgyu	0.1632	0.0544393	pyogenic arthritis	TRUE	reported	textfile	2	195739311	0.0202658	1.7158e-06	14334	Collinsella	TRUE	reported	hFgfdk	textfile	2	1	TRUE	NA
Collinsella	rs75672793	A	G	A	G	-0.108908	-0.0529476	0.0706	0.0462138	FALSE	FALSE	FALSE	wePgyu	0.439918	0.0685556	pyogenic arthritis	TRUE	reported	textfile	4	149818294	0.0240522	6.13549e-06	12601	Collinsella	TRUE	reported	hFgfdk	textfile	2	1	TRUE	NA
Collinsella	rs9541268	C	A	C	A	0.09597	0.0653499	0.0964	0.090603	FALSE	FALSE	FALSE	wePgyu	0.195146	0.0504435	pyogenic arthritis	TRUE	reported	textfile	13	68610061	0.0197312	8.79419e-07	12914	Collinsella	TRUE	reported	hFgfdk	textfile	2	1	TRUE	NA
Tyzzerella3	rs10898797	C	T	C	T	0.12238	0.0241921	0.1571	0.109493	FALSE	FALSE	FALSE	wePgyu	0.601279	0.0462951	pyogenic arthritis	TRUE	reported	textfile	11	87588698	0.0274683	8.85446e-06	5387	Tyzzerella3	TRUE	reported	io85AF	textfile	2	1	TRUE	NA
Tyzzerella3	rs112102233	A	G	A	G	-0.216348	-0.0343271	0.0666	0.0465459	FALSE	FALSE	FALSE	wePgyu	0.61701	0.0686415	pyogenic arthritis	TRUE	reported	textfile	10	46098286	0.0477575	6.17669e-06	3857	Tyzzerella3	TRUE	reported	io85AF	textfile	2	1	TRUE	NA
Tyzzerella3	rs1232220	G	T	G	T	-0.143869	0.0442767	0.1262	0.102291	FALSE	FALSE	FALSE	wePgyu	0.357831	0.0481528	pyogenic arthritis	TRUE	reported	textfile	6	102680257	0.031828	7.90792e-06	5000	Tyzzerella3	TRUE	reported	io85AF	textfile	2	1	TRUE	NA
Tyzzerella3	rs17706273	T	C	T	C	-0.140368	0.0450826	0.1521	0.0778674	FALSE	FALSE	FALSE	wePgyu	0.405738	0.0542239	pyogenic arthritis	TRUE	reported	textfile	5	16388259	0.0274708	5.87816e-07	5395	Tyzzerella3	TRUE	reported	io85AF	textfile	2	1	TRUE	NA
Tyzzerella3	rs17809157	A	T	A	T	-0.163819	0.0644797	0.0994	0.113476	FALSE	TRUE	FALSE	wePgyu	0.161571	0.0460632	pyogenic arthritis	TRUE	reported	textfile	7	82547827	0.0336386	1.54133e-06	4621	Tyzzerella3	TRUE	reported	io85AF	textfile	2	1	TRUE	NA
Tyzzerella3	rs191093	G	A	G	A	0.159008	-0.0565955	0.0795	0.106896	FALSE	FALSE	FALSE	wePgyu	0.22978	0.0471266	pyogenic arthritis	TRUE	reported	textfile	12	77390329	0.0353306	6.76393e-06	4621	Tyzzerella3	TRUE	reported	io85AF	textfile	2	1	TRUE	NA
Tyzzerella3	rs4904512	T	C	T	C	-0.117151	-0.016079	0.1988	0.129237	FALSE	FALSE	FALSE	wePgyu	0.709218	0.043118	pyogenic arthritis	TRUE	reported	textfile	14	89595945	0.0250306	3.09269e-06	5396	Tyzzerella3	TRUE	reported	io85AF	textfile	2	1	TRUE	NA
Tyzzerella3	rs55799124	A	G	A	G	-0.11435	0.0425447	0.2068	0.27612	FALSE	FALSE	FALSE	wePgyu	0.192037	0.0326119	pyogenic arthritis	TRUE	reported	textfile	17	3738781	0.0238604	1.3355e-06	5362	Tyzzerella3	TRUE	reported	io85AF	textfile	2	1	TRUE	NA
Tyzzerella3	rs67476743	T	G	T	G	0.132164	0.0467323	0.2853	0.273673	FALSE	FALSE	FALSE	wePgyu	0.152324	0.0326486	pyogenic arthritis	TRUE	reported	textfile	19	1030320	0.022208	3.74049e-09	4948	Tyzzerella3	TRUE	reported	io85AF	textfile	2	1	TRUE	NA
Tyzzerella3	rs6920448	C	T	C	T	-0.141081	-0.0359409	0.1153	0.0940028	FALSE	FALSE	FALSE	wePgyu	0.47138	0.0499016	pyogenic arthritis	TRUE	reported	textfile	6	5755626	0.0305446	4.15376e-06	5010	Tyzzerella3	TRUE	reported	io85AF	textfile	2	1	TRUE	NA
Tyzzerella3	rs7019909	T	C	T	C	0.144156	0.0257323	0.1014	0.120098	FALSE	FALSE	FALSE	wePgyu	0.562099	0.044387	pyogenic arthritis	TRUE	reported	textfile	9	33113322	0.0301626	1.7612e-06	5396	Tyzzerella3	TRUE	reported	io85AF	textfile	2	1	TRUE	NA
Tyzzerella3	rs7333521	T	C	T	C	-0.207191	-0.0263944	0.0427	0.0316581	FALSE	FALSE	FALSE	wePgyu	0.746782	0.0817453	pyogenic arthritis	TRUE	reported	textfile	13	81593016	0.0453121	4.87602e-06	4335	Tyzzerella3	TRUE	reported	io85AF	textfile	2	1	TRUE	NA
Tyzzerella3	rs75091807	G	T	G	T	-0.184966	0.014897	0.0905	0.0618439	FALSE	FALSE	FALSE	wePgyu	0.805534	0.0605099	pyogenic arthritis	TRUE	reported	textfile	13	35023691	0.0383029	1.70674e-06	4621	Tyzzerella3	TRUE	reported	io85AF	textfile	2	1	TRUE	NA
Tyzzerella3	rs7561370	T	C	T	C	0.131341	0.0665841	0.1223	0.148601	FALSE	FALSE	FALSE	wePgyu	0.100331	0.0405197	pyogenic arthritis	TRUE	reported	textfile	2	57810406	0.0286292	1.51605e-06	5396	Tyzzerella3	TRUE	reported	io85AF	textfile	2	1	TRUE	NA
Parasutterella	rs10899911	A	G	A	G	-0.0717102	0.0261001	0.2724	0.234792	FALSE	FALSE	FALSE	wePgyu	0.44579	0.0342318	pyogenic arthritis	TRUE	reported	textfile	10	44293839	0.0148151	1.15272e-06	11386	Parasutterella	TRUE	reported	fM7j3Z	textfile	2	1	TRUE	NA
Parasutterella	rs11715853	G	A	G	A	-0.0662952	0.0283526	0.3141	0.29589	FALSE	FALSE	FALSE	wePgyu	0.372161	0.03177	pyogenic arthritis	TRUE	reported	textfile	3	30163689	0.0146114	6.22913e-06	11386	Parasutterella	TRUE	reported	fM7j3Z	textfile	2	1	TRUE	NA
Parasutterella	rs1403396	A	T	A	T	-0.0756729	-0.0152624	0.2147	0.215674	FALSE	TRUE	FALSE	wePgyu	0.666156	0.0353763	pyogenic arthritis	TRUE	reported	textfile	12	126498824	0.0159035	2.75519e-06	11378	Parasutterella	TRUE	reported	fM7j3Z	textfile	2	1	TRUE	NA
Parasutterella	rs2090816	A	C	A	C	0.0840967	0.0726113	0.1571	0.184016	FALSE	FALSE	FALSE	wePgyu	0.0547482	0.0378012	pyogenic arthritis	TRUE	reported	textfile	6	137615592	0.0177315	2.89715e-06	11385	Parasutterella	TRUE	reported	fM7j3Z	textfile	2	1	TRUE	NA
Parasutterella	rs35055552	T	C	T	C	0.109554	-0.0378071	0.0775	0.139777	FALSE	FALSE	FALSE	wePgyu	0.370642	0.0422298	pyogenic arthritis	TRUE	reported	textfile	8	114804024	0.0235433	3.34853e-06	9970	Parasutterella	TRUE	reported	fM7j3Z	textfile	2	1	TRUE	NA
Parasutterella	rs35414597	T	A	T	A	-0.0684946	-0.0116626	0.339	0.297695	FALSE	TRUE	FALSE	wePgyu	0.712146	0.031608	pyogenic arthritis	TRUE	reported	textfile	4	15565736	0.0142143	1.51206e-06	11386	Parasutterella	TRUE	reported	fM7j3Z	textfile	2	1	TRUE	NA
Parasutterella	rs55877868	A	C	A	C	-0.104458	0.00903336	0.0964	0.0996355	FALSE	FALSE	FALSE	wePgyu	0.851734	0.0483309	pyogenic arthritis	TRUE	reported	textfile	17	14692867	0.0228089	2.87068e-06	10588	Parasutterella	TRUE	reported	fM7j3Z	textfile	2	1	TRUE	NA
Parasutterella	rs62273907	A	G	A	G	0.229468	-0.0924817	0.0497	0.0674928	FALSE	FALSE	FALSE	wePgyu	0.106794	0.0573434	pyogenic arthritis	TRUE	reported	textfile	3	156550415	0.0502262	5.88384e-06	3691	Parasutterella	TRUE	reported	fM7j3Z	textfile	2	1	TRUE	NA
Parasutterella	rs6809952	G	A	G	A	-0.0684957	0.0213924	0.2734	0.278616	FALSE	FALSE	FALSE	wePgyu	0.514162	0.0327917	pyogenic arthritis	TRUE	reported	textfile	3	193896709	0.0150892	8.13349e-06	11077	Parasutterella	TRUE	reported	fM7j3Z	textfile	2	1	TRUE	NA
Parasutterella	rs6828768	C	T	C	T	0.0636852	0.0158789	0.5	0.46695	FALSE	FALSE	FALSE	wePgyu	0.58334	0.0289491	pyogenic arthritis	TRUE	reported	textfile	4	65556925	0.0132645	1.78328e-06	11386	Parasutterella	TRUE	reported	fM7j3Z	textfile	2	1	TRUE	NA
Parasutterella	rs7303158	C	T	C	T	0.0646859	0.0381906	0.4423	0.449176	FALSE	FALSE	FALSE	wePgyu	0.188657	0.029052	pyogenic arthritis	TRUE	reported	textfile	12	5275540	0.0134256	1.32776e-06	11386	Parasutterella	TRUE	reported	fM7j3Z	textfile	2	1	TRUE	NA
Parasutterella	rs7311004	T	C	T	C	-0.0617522	0.00418927	0.3757	0.443071	FALSE	FALSE	FALSE	wePgyu	0.885852	0.0291824	pyogenic arthritis	TRUE	reported	textfile	12	53260710	0.0136438	5.92054e-06	11384	Parasutterella	TRUE	reported	fM7j3Z	textfile	2	1	TRUE	NA
Parasutterella	rs7572229	G	A	G	A	0.066273	-0.0786345	0.4901	0.523935	FALSE	FALSE	FALSE	wePgyu	0.0064251	0.0288539	pyogenic arthritis	TRUE	reported	textfile	2	72235444	0.0132736	6.31698e-07	11383	Parasutterella	TRUE	reported	fM7j3Z	textfile	2	1	TRUE	NA
Parasutterella	rs78383039	T	C	T	C	-0.146315	-0.051876	0.0666	0.0404587	FALSE	FALSE	FALSE	wePgyu	0.483388	0.0740173	pyogenic arthritis	TRUE	reported	textfile	2	178954708	0.0297119	1.57438e-06	9174	Parasutterella	TRUE	reported	fM7j3Z	textfile	2	1	TRUE	NA
Parasutterella	rs8039785	T	G	T	G	0.0618345	0.0154223	0.4523	0.510634	FALSE	FALSE	FALSE	wePgyu	0.593427	0.0288874	pyogenic arthritis	TRUE	reported	textfile	15	67316307	0.0133	3.62095e-06	11383	Parasutterella	TRUE	reported	fM7j3Z	textfile	2	1	TRUE	NA
Parasutterella	rs823424	G	A	G	A	-0.0713448	0.0511192	0.2097	0.252275	FALSE	FALSE	FALSE	wePgyu	0.125059	0.0333267	pyogenic arthritis	TRUE	reported	textfile	8	16674526	0.0156958	4.95295e-06	11386	Parasutterella	TRUE	reported	fM7j3Z	textfile	2	1	TRUE	NA
Ruminococcustorquesgroup	rs10904297	A	G	A	G	-0.167804	-0.128209	0.0298	0.021089	FALSE	FALSE	FALSE	wePgyu	0.202971	0.100704	pyogenic arthritis	TRUE	reported	textfile	10	4639762	0.0389812	2.68713e-06	3143	Ruminococcustorquesgroup	TRUE	reported	nXODBa	textfile	2	1	TRUE	NA
Ruminococcustorquesgroup	rs10967781	C	A	C	A	0.0507994	-0.0306152	0.3181	0.289676	FALSE	FALSE	FALSE	wePgyu	0.336961	0.0318847	pyogenic arthritis	TRUE	reported	textfile	9	27225258	0.0113322	8.36865e-06	17791	Ruminococcustorquesgroup	TRUE	reported	nXODBa	textfile	2	1	TRUE	NA
Ruminococcustorquesgroup	rs12434631	A	G	A	G	0.074697	-0.00115142	0.1402	0.106318	FALSE	FALSE	FALSE	wePgyu	0.980489	0.0470812	pyogenic arthritis	TRUE	reported	textfile	14	26130404	0.0153401	2.77247e-06	17353	Ruminococcustorquesgroup	TRUE	reported	nXODBa	textfile	2	1	TRUE	NA
Ruminococcustorquesgroup	rs13154778	T	A	T	A	0.0563358	0.0445725	0.1859	0.251536	FALSE	TRUE	FALSE	wePgyu	0.181511	0.0333597	pyogenic arthritis	TRUE	reported	textfile	5	56952803	0.0129526	7.15746e-06	17795	Ruminococcustorquesgroup	TRUE	reported	nXODBa	textfile	2	1	TRUE	NA
Ruminococcustorquesgroup	rs1475330	T	C	T	C	0.0523492	-0.0239928	0.3012	0.242008	FALSE	FALSE	FALSE	wePgyu	0.4799	0.0339618	pyogenic arthritis	TRUE	reported	textfile	6	67262102	0.01182	8.13435e-06	17353	Ruminococcustorquesgroup	TRUE	reported	nXODBa	textfile	2	1	TRUE	NA
Ruminococcustorquesgroup	rs1972694	T	A	T	A	-0.0614094	0.0119424	0.1839	0.180136	FALSE	TRUE	FALSE	wePgyu	0.751365	0.0376922	pyogenic arthritis	TRUE	reported	textfile	15	25326425	0.0137321	8.92829e-06	17353	Ruminococcustorquesgroup	TRUE	reported	nXODBa	textfile	2	1	TRUE	NA
Ruminococcustorquesgroup	rs35866622	T	C	T	C	-0.0612024	0.045308	0.4404	0.338242	FALSE	FALSE	FALSE	wePgyu	0.13736	0.0304962	pyogenic arthritis	TRUE	reported	textfile	19	49218060	0.0109421	2.21337e-08	17240	Ruminococcustorquesgroup	TRUE	reported	nXODBa	textfile	2	1	TRUE	NA
Ruminococcustorquesgroup	rs4073731	T	C	T	C	0.0651948	-0.00081975	0.1759	0.16372	FALSE	FALSE	FALSE	wePgyu	0.983304	0.0391717	pyogenic arthritis	TRUE	reported	textfile	11	132663147	0.0142221	4.0525e-06	17793	Ruminococcustorquesgroup	TRUE	reported	nXODBa	textfile	2	1	TRUE	NA
Ruminococcustorquesgroup	rs73130967	A	T	A	T	0.0770375	0.103703	0.1123	0.085552	FALSE	TRUE	FALSE	wePgyu	0.0450983	0.0517547	pyogenic arthritis	TRUE	reported	textfile	7	54781314	0.0168264	3.70741e-06	17011	Ruminococcustorquesgroup	TRUE	reported	nXODBa	textfile	2	1	TRUE	NA
Ruminococcustorquesgroup	rs77034621	T	G	T	G	-0.151553	-0.0179778	0.0527	0.0169613	FALSE	FALSE	FALSE	wePgyu	0.873087	0.112545	pyogenic arthritis	TRUE	reported	textfile	8	76769843	0.0335878	6.06872e-06	8567	Ruminococcustorquesgroup	TRUE	reported	nXODBa	textfile	2	1	TRUE	NA
Ruminococcustorquesgroup	rs773123	T	A	T	A	0.0824005	-0.025844	0.1123	0.122781	FALSE	TRUE	FALSE	wePgyu	0.557902	0.0441054	pyogenic arthritis	TRUE	reported	textfile	12	56494998	0.0173862	1.58956e-06	17011	Ruminococcustorquesgroup	TRUE	reported	nXODBa	textfile	2	1	TRUE	NA
Ruminococcustorquesgroup	rs8080469	G	A	G	A	0.0490727	0.022039	0.5189	0.496204	FALSE	FALSE	FALSE	wePgyu	0.444624	0.0288315	pyogenic arthritis	TRUE	reported	textfile	17	14532347	0.0107036	3.49522e-06	17798	Ruminococcustorquesgroup	TRUE	reported	nXODBa	textfile	2	1	TRUE	NA
Ruminococcustorquesgroup	rs8141465	A	G	A	G	0.0480778	0.0166988	0.5427	0.638734	FALSE	FALSE	FALSE	wePgyu	0.579956	0.0301722	pyogenic arthritis	TRUE	reported	textfile	22	21358653	0.0107442	9.64837e-06	17791	Ruminococcustorquesgroup	TRUE	reported	nXODBa	textfile	2	1	TRUE	NA
RuminococcaceaeUCG002	rs10916131	C	T	C	T	-0.069333	-0.0016915	0.1382	0.16285	FALSE	FALSE	FALSE	wePgyu	0.965608	0.03923	pyogenic arthritis	TRUE	reported	textfile	1	227563126	0.0146753	2.87497e-06	17097	RuminococcaceaeUCG002	TRUE	reported	Nlse6y	textfile	2	1	TRUE	NA
RuminococcaceaeUCG002	rs10927423	C	A	C	A	-0.0713617	0.0475035	0.1829	0.178042	FALSE	FALSE	FALSE	wePgyu	0.209227	0.0378305	pyogenic arthritis	TRUE	reported	textfile	1	14732458	0.0147712	8.49518e-07	17096	RuminococcaceaeUCG002	TRUE	reported	Nlse6y	textfile	2	1	TRUE	NA
RuminococcaceaeUCG002	rs10964441	G	A	G	A	-0.14906	-0.0484404	0.0527	0.104965	FALSE	FALSE	FALSE	wePgyu	0.307414	0.0474598	pyogenic arthritis	TRUE	reported	textfile	9	20131746	0.034486	7.45116e-06	5346	RuminococcaceaeUCG002	TRUE	reported	Nlse6y	textfile	2	1	TRUE	NA
RuminococcaceaeUCG002	rs113147300	A	G	A	G	-0.075842	0.0224746	0.1322	0.137591	FALSE	FALSE	FALSE	wePgyu	0.593664	0.0421239	pyogenic arthritis	TRUE	reported	textfile	9	114066670	0.0164562	7.6914e-06	16370	RuminococcaceaeUCG002	TRUE	reported	Nlse6y	textfile	2	1	TRUE	NA
RuminococcaceaeUCG002	rs11607472	A	G	A	G	-0.0780229	0.00781603	0.1074	0.0673004	FALSE	FALSE	FALSE	wePgyu	0.891765	0.0574409	pyogenic arthritis	TRUE	reported	textfile	11	43344751	0.0176325	7.18671e-06	16282	RuminococcaceaeUCG002	TRUE	reported	Nlse6y	textfile	2	1	TRUE	NA
RuminococcaceaeUCG002	rs116974815	C	A	C	A	-0.189731	0.016888	0.0577	0.0713205	FALSE	FALSE	FALSE	wePgyu	0.766371	0.0568377	pyogenic arthritis	TRUE	reported	textfile	11	111712942	0.0396566	2.02518e-06	5819	RuminococcaceaeUCG002	TRUE	reported	Nlse6y	textfile	2	1	TRUE	NA
RuminococcaceaeUCG002	rs11750293	G	T	G	T	-0.0578304	-0.00292483	0.2813	0.369559	FALSE	FALSE	FALSE	wePgyu	0.922503	0.0300659	pyogenic arthritis	TRUE	reported	textfile	5	123822114	0.0120512	1.76136e-06	17094	RuminococcaceaeUCG002	TRUE	reported	Nlse6y	textfile	2	1	TRUE	NA
RuminococcaceaeUCG002	rs12463378	A	G	A	G	-0.0522061	0.0441802	0.4175	0.302608	FALSE	FALSE	FALSE	wePgyu	0.160971	0.0315165	pyogenic arthritis	TRUE	reported	textfile	19	54475808	0.0112086	2.95523e-06	16994	RuminococcaceaeUCG002	TRUE	reported	Nlse6y	textfile	2	1	TRUE	NA
RuminococcaceaeUCG002	rs15256	C	T	C	T	0.0732376	-0.0268361	0.0865	0.116605	FALSE	FALSE	FALSE	wePgyu	0.550317	0.0449301	pyogenic arthritis	TRUE	reported	textfile	10	73820548	0.016834	9.45659e-06	17095	RuminococcaceaeUCG002	TRUE	reported	Nlse6y	textfile	2	1	TRUE	NA
RuminococcaceaeUCG002	rs362417	G	C	G	C	-0.054863	-0.0781321	0.2664	0.211887	FALSE	TRUE	FALSE	wePgyu	0.02712	0.0353573	pyogenic arthritis	TRUE	reported	textfile	14	73589896	0.0120984	7.80005e-06	17097	RuminococcaceaeUCG002	TRUE	reported	Nlse6y	textfile	2	1	TRUE	NA
RuminococcaceaeUCG002	rs55793120	T	C	T	C	0.137396	0.0392945	0.0507	0.0614036	FALSE	FALSE	FALSE	wePgyu	0.519182	0.0609588	pyogenic arthritis	TRUE	reported	textfile	12	47384118	0.027414	4.80674e-07	11669	RuminococcaceaeUCG002	TRUE	reported	Nlse6y	textfile	2	1	TRUE	NA
RuminococcaceaeUCG002	rs57079348	T	G	T	G	-0.076573	-0.0155863	0.1213	0.0566791	FALSE	FALSE	FALSE	wePgyu	0.803636	0.0626853	pyogenic arthritis	TRUE	reported	textfile	13	87920450	0.0172819	7.21822e-06	16372	RuminococcaceaeUCG002	TRUE	reported	Nlse6y	textfile	2	1	TRUE	NA
RuminococcaceaeUCG002	rs6542556	A	G	A	G	0.050974	-0.0366096	0.3449	0.381958	FALSE	FALSE	FALSE	wePgyu	0.21797	0.0297169	pyogenic arthritis	TRUE	reported	textfile	2	120757853	0.011406	7.86123e-06	17094	RuminococcaceaeUCG002	TRUE	reported	Nlse6y	textfile	2	1	TRUE	NA
RuminococcaceaeUCG002	rs6793778	C	T	C	T	-0.0558706	-0.00991964	0.2624	0.259898	FALSE	FALSE	FALSE	wePgyu	0.763361	0.0329481	pyogenic arthritis	TRUE	reported	textfile	3	24045453	0.0125258	9.81289e-06	17094	RuminococcaceaeUCG002	TRUE	reported	Nlse6y	textfile	2	1	TRUE	NA
RuminococcaceaeUCG002	rs7120052	A	C	A	C	0.0624796	-0.0474251	0.1759	0.188668	FALSE	FALSE	FALSE	wePgyu	0.199225	0.0369423	pyogenic arthritis	TRUE	reported	textfile	11	86335459	0.0135523	1.96895e-06	17097	RuminococcaceaeUCG002	TRUE	reported	Nlse6y	textfile	2	1	TRUE	NA
RuminococcaceaeUCG002	rs7155595	C	A	C	A	0.0569929	0.024524	0.3091	0.302633	FALSE	FALSE	FALSE	wePgyu	0.437469	0.0315837	pyogenic arthritis	TRUE	reported	textfile	14	77502546	0.0116986	1.14931e-06	17084	RuminococcaceaeUCG002	TRUE	reported	Nlse6y	textfile	2	1	TRUE	NA
RuminococcaceaeUCG002	rs7249614	A	G	A	G	-0.0492778	-0.0395206	0.3847	0.390515	FALSE	FALSE	FALSE	wePgyu	0.189783	0.0301404	pyogenic arthritis	TRUE	reported	textfile	19	43637890	0.0110807	9.07376e-06	16651	RuminococcaceaeUCG002	TRUE	reported	Nlse6y	textfile	2	1	TRUE	NA
RuminococcaceaeUCG002	rs72874194	G	C	G	C	-0.0770289	-0.0139576	0.0994	0.140845	FALSE	TRUE	FALSE	wePgyu	0.739261	0.0419359	pyogenic arthritis	TRUE	reported	textfile	2	45178830	0.016725	3.46664e-06	16651	RuminococcaceaeUCG002	TRUE	reported	Nlse6y	textfile	2	1	TRUE	NA
RuminococcaceaeUCG002	rs7342369	C	A	C	A	-0.0527803	-0.0273092	0.3231	0.283126	FALSE	FALSE	FALSE	wePgyu	0.396494	0.0322081	pyogenic arthritis	TRUE	reported	textfile	12	129451330	0.0116023	5.66121e-06	16651	RuminococcaceaeUCG002	TRUE	reported	Nlse6y	textfile	2	1	TRUE	NA
RuminococcaceaeUCG002	rs76847269	A	G	A	G	0.163508	-0.0274313	0.0567	0.0257374	FALSE	FALSE	FALSE	wePgyu	0.763205	0.0910506	pyogenic arthritis	TRUE	reported	textfile	5	141014951	0.0356151	5.1719e-06	7654	RuminococcaceaeUCG002	TRUE	reported	Nlse6y	textfile	2	1	TRUE	NA
RuminococcaceaeUCG002	rs77564310	A	C	A	C	-0.0713093	0.0564258	0.1789	0.206859	FALSE	FALSE	FALSE	wePgyu	0.114479	0.0357492	pyogenic arthritis	TRUE	reported	textfile	15	80713184	0.0140855	3.28614e-07	17000	RuminococcaceaeUCG002	TRUE	reported	Nlse6y	textfile	2	1	TRUE	NA
RuminococcaceaeUCG002	rs79016051	C	T	C	T	-0.0887747	0.00226642	0.0905	0.131624	FALSE	FALSE	FALSE	wePgyu	0.957906	0.0429396	pyogenic arthritis	TRUE	reported	textfile	1	238938497	0.0189424	2.33742e-06	16937	RuminococcaceaeUCG002	TRUE	reported	Nlse6y	textfile	2	1	TRUE	NA
RuminococcaceaeUCG002	rs882348	A	G	A	G	-0.0799946	0.0168262	0.1064	0.117716	FALSE	FALSE	FALSE	wePgyu	0.706645	0.0447071	pyogenic arthritis	TRUE	reported	textfile	4	23325040	0.0178618	5.44852e-06	17097	RuminococcaceaeUCG002	TRUE	reported	Nlse6y	textfile	2	1	TRUE	NA
Faecalibacterium	rs10927394	G	T	G	T	-0.232262	-0.0207815	0.0268	0.0186607	FALSE	FALSE	FALSE	wePgyu	0.846601	0.107422	pyogenic arthritis	TRUE	reported	textfile	1	245267339	0.0512364	7.01885e-06	3495	Faecalibacterium	TRUE	reported	YHCOFH	textfile	2	1	TRUE	NA
Faecalibacterium	rs114946999	C	T	C	T	-0.0861565	-0.0871438	0.0984	0.12551	FALSE	FALSE	FALSE	wePgyu	0.0455082	0.0435736	pyogenic arthritis	TRUE	reported	textfile	2	37125235	0.01896	5.69574e-06	15673	Faecalibacterium	TRUE	reported	YHCOFH	textfile	2	1	TRUE	NA
Faecalibacterium	rs11776390	T	C	T	C	-0.078354	0.119288	0.0895	0.0661196	FALSE	FALSE	FALSE	wePgyu	0.0410176	0.0583787	pyogenic arthritis	TRUE	reported	textfile	8	38593645	0.017183	6.39675e-06	16718	Faecalibacterium	TRUE	reported	YHCOFH	textfile	2	1	TRUE	NA
Faecalibacterium	rs12320842	C	G	C	G	0.094833	0.0789646	0.1322	0.134416	FALSE	TRUE	FALSE	wePgyu	0.0634059	0.0425379	pyogenic arthritis	TRUE	reported	textfile	12	83502773	0.0163962	7.56951e-09	17638	Faecalibacterium	TRUE	reported	YHCOFH	textfile	2	1	TRUE	NA
Faecalibacterium	rs1271565	C	T	C	T	-0.0576251	0.0670507	0.2724	0.261681	FALSE	FALSE	FALSE	wePgyu	0.0412316	0.0328488	pyogenic arthritis	TRUE	reported	textfile	14	64044097	0.0119649	1.30169e-06	17638	Faecalibacterium	TRUE	reported	YHCOFH	textfile	2	1	TRUE	NA
Faecalibacterium	rs12753492	A	C	A	C	0.0641305	0.0192286	0.1491	0.113472	FALSE	FALSE	FALSE	wePgyu	0.67375	0.0456731	pyogenic arthritis	TRUE	reported	textfile	1	14201546	0.0149933	8.80273e-06	17525	Faecalibacterium	TRUE	reported	YHCOFH	textfile	2	1	TRUE	NA
Faecalibacterium	rs2835874	T	C	T	C	-0.0866356	-0.146642	0.0696	0.0355981	FALSE	FALSE	FALSE	wePgyu	0.0599736	0.0779603	pyogenic arthritis	TRUE	reported	textfile	21	39027901	0.0196496	7.54405e-06	17567	Faecalibacterium	TRUE	reported	YHCOFH	textfile	2	1	TRUE	NA
Faecalibacterium	rs28376661	C	G	C	G	0.0504817	-0.0219081	0.3738	0.300479	FALSE	TRUE	FALSE	wePgyu	0.487421	0.0315489	pyogenic arthritis	TRUE	reported	textfile	15	47404021	0.0109368	3.66454e-06	18087	Faecalibacterium	TRUE	reported	YHCOFH	textfile	2	1	TRUE	NA
Faecalibacterium	rs61875484	C	G	C	G	0.0817953	-0.0246129	0.0905	0.0949228	FALSE	TRUE	FALSE	wePgyu	0.618351	0.0494049	pyogenic arthritis	TRUE	reported	textfile	10	128614990	0.018369	9.18015e-06	16718	Faecalibacterium	TRUE	reported	YHCOFH	textfile	2	1	TRUE	NA
Faecalibacterium	rs6910935	A	G	A	G	0.134864	0.0171797	0.0537	0.061154	FALSE	FALSE	FALSE	wePgyu	0.776135	0.0604151	pyogenic arthritis	TRUE	reported	textfile	6	131587157	0.0277032	1.37848e-06	12640	Faecalibacterium	TRUE	reported	YHCOFH	textfile	2	1	TRUE	NA
Faecalibacterium	rs75499067	C	T	C	T	0.227585	-0.026667	0.0636	0.0735737	FALSE	FALSE	FALSE	wePgyu	0.630864	0.0554973	pyogenic arthritis	TRUE	reported	textfile	16	6099863	0.0465522	1.76448e-06	4526	Faecalibacterium	TRUE	reported	YHCOFH	textfile	2	1	TRUE	NA
Faecalibacterium	rs79656633	T	C	T	C	0.145631	0.0576456	0.1054	0.100259	FALSE	FALSE	FALSE	wePgyu	0.234899	0.0485301	pyogenic arthritis	TRUE	reported	textfile	1	111036827	0.0323019	8.13557e-06	9080	Faecalibacterium	TRUE	reported	YHCOFH	textfile	2	1	TRUE	NA
Faecalibacterium	rs9536330	T	C	T	C	-0.048317	0.0155358	0.4085	0.472781	FALSE	FALSE	FALSE	wePgyu	0.593305	0.0290905	pyogenic arthritis	TRUE	reported	textfile	13	53567017	0.010797	5.33258e-06	18082	Faecalibacterium	TRUE	reported	YHCOFH	textfile	2	1	TRUE	NA
Ruminococcusgauvreauiigroup	rs10931481	G	A	G	A	0.0610096	0.017258	0.3111	0.29025	FALSE	FALSE	FALSE	wePgyu	0.587982	0.0318553	pyogenic arthritis	TRUE	reported	textfile	2	191954852	0.0130484	3.38211e-06	13382	Ruminococcusgauvreauiigroup	TRUE	reported	mSQf9g	textfile	2	1	TRUE	NA
Ruminococcusgauvreauiigroup	rs12079579	A	G	A	G	0.0955324	-0.0241486	0.0726	0.0844866	FALSE	FALSE	FALSE	wePgyu	0.640869	0.0517672	pyogenic arthritis	TRUE	reported	textfile	1	161880482	0.0213436	5.03725e-06	12986	Ruminococcusgauvreauiigroup	TRUE	reported	mSQf9g	textfile	2	1	TRUE	NA
Ruminococcusgauvreauiigroup	rs12539819	C	T	C	T	0.110654	0.0313019	0.0954	0.0721371	FALSE	FALSE	FALSE	wePgyu	0.584837	0.0572946	pyogenic arthritis	TRUE	reported	textfile	7	153487396	0.0240684	4.49375e-06	11860	Ruminococcusgauvreauiigroup	TRUE	reported	mSQf9g	textfile	2	1	TRUE	NA
Ruminococcusgauvreauiigroup	rs13188803	T	A	T	A	0.0709419	0.00624767	0.1879	0.273231	FALSE	TRUE	FALSE	wePgyu	0.847363	0.0324581	pyogenic arthritis	TRUE	reported	textfile	5	112627773	0.0156855	7.27559e-06	12834	Ruminococcusgauvreauiigroup	TRUE	reported	mSQf9g	textfile	2	1	TRUE	NA
Ruminococcusgauvreauiigroup	rs1391597	C	T	C	T	0.0590284	-0.0022963	0.3807	0.394238	FALSE	FALSE	FALSE	wePgyu	0.938094	0.0295664	pyogenic arthritis	TRUE	reported	textfile	12	61119266	0.0124874	1.85964e-06	13382	Ruminococcusgauvreauiigroup	TRUE	reported	mSQf9g	textfile	2	1	TRUE	NA
Ruminococcusgauvreauiigroup	rs2047242	A	G	A	G	-0.067603	0.00187854	0.2972	0.230221	FALSE	FALSE	FALSE	wePgyu	0.956579	0.0345018	pyogenic arthritis	TRUE	reported	textfile	10	29201860	0.0133738	2.46372e-07	13369	Ruminococcusgauvreauiigroup	TRUE	reported	mSQf9g	textfile	2	1	TRUE	NA
Ruminococcusgauvreauiigroup	rs2105937	A	G	A	G	0.0580215	0.0218715	0.334	0.350172	FALSE	FALSE	FALSE	wePgyu	0.470988	0.0303404	pyogenic arthritis	TRUE	reported	textfile	1	20552072	0.0127806	5.10352e-06	13364	Ruminococcusgauvreauiigroup	TRUE	reported	mSQf9g	textfile	2	1	TRUE	NA
Ruminococcusgauvreauiigroup	rs2166943	A	C	A	C	0.0566974	-0.000187899	0.4384	0.418074	FALSE	FALSE	FALSE	wePgyu	0.994875	0.029251	pyogenic arthritis	TRUE	reported	textfile	8	137090850	0.0123497	5.27717e-06	13377	Ruminococcusgauvreauiigroup	TRUE	reported	mSQf9g	textfile	2	1	TRUE	NA
Ruminococcusgauvreauiigroup	rs289410	G	A	G	A	-0.0654926	0.010949	0.2684	0.278348	FALSE	FALSE	FALSE	wePgyu	0.733704	0.0321838	pyogenic arthritis	TRUE	reported	textfile	15	85563483	0.0139101	2.27464e-06	13380	Ruminococcusgauvreauiigroup	TRUE	reported	mSQf9g	textfile	2	1	TRUE	NA
Ruminococcusgauvreauiigroup	rs431418	A	G	A	G	-0.094737	-0.000123032	0.1193	0.094489	FALSE	FALSE	FALSE	wePgyu	0.998026	0.0497233	pyogenic arthritis	TRUE	reported	textfile	5	166419552	0.0210157	5.53667e-06	13289	Ruminococcusgauvreauiigroup	TRUE	reported	mSQf9g	textfile	2	1	TRUE	NA
Ruminococcusgauvreauiigroup	rs71386687	T	G	T	G	0.121037	0.0339734	0.0596	0.116281	FALSE	FALSE	FALSE	wePgyu	0.455086	0.045482	pyogenic arthritis	TRUE	reported	textfile	16	2767894	0.02386	2.90761e-07	11340	Ruminococcusgauvreauiigroup	TRUE	reported	mSQf9g	textfile	2	1	TRUE	NA
Ruminococcusgauvreauiigroup	rs73802842	C	A	C	A	0.0736808	0.0581218	0.1431	0.240457	FALSE	FALSE	FALSE	wePgyu	0.0866742	0.0339256	pyogenic arthritis	TRUE	reported	textfile	4	18824860	0.0169665	7.48026e-06	13382	Ruminococcusgauvreauiigroup	TRUE	reported	mSQf9g	textfile	2	1	TRUE	NA
Ruminococcusgauvreauiigroup	rs9870933	A	G	A	G	0.0621643	0.0685903	0.4085	0.394667	FALSE	FALSE	FALSE	wePgyu	0.0205997	0.0296255	pyogenic arthritis	TRUE	reported	textfile	3	112372317	0.0126072	8.4912e-07	13382	Ruminococcusgauvreauiigroup	TRUE	reported	mSQf9g	textfile	2	1	TRUE	NA
LachnospiraceaeNK4A136group	rs10952110	G	T	G	T	0.0487709	-0.0007505	0.4483	0.44312	FALSE	FALSE	FALSE	wePgyu	0.979496	0.0292009	pyogenic arthritis	TRUE	reported	textfile	7	8497922	0.0109614	9.08113e-06	16764	LachnospiraceaeNK4A136group	TRUE	reported	FqVnoX	textfile	2	1	TRUE	NA
LachnospiraceaeNK4A136group	rs11263806	A	G	A	G	-0.0524615	0.0912269	0.2783	0.343537	FALSE	FALSE	FALSE	wePgyu	0.00240226	0.0300544	pyogenic arthritis	TRUE	reported	textfile	17	35240097	0.0116758	5.06517e-06	17236	LachnospiraceaeNK4A136group	TRUE	reported	FqVnoX	textfile	2	1	TRUE	NA
LachnospiraceaeNK4A136group	rs12611395	A	G	A	G	-0.0902532	-0.0950687	0.0895	0.105194	FALSE	FALSE	FALSE	wePgyu	0.0445236	0.0473183	pyogenic arthritis	TRUE	reported	textfile	19	21806125	0.0199652	5.83039e-06	16486	LachnospiraceaeNK4A136group	TRUE	reported	FqVnoX	textfile	2	1	TRUE	NA
LachnospiraceaeNK4A136group	rs160061	A	G	A	G	0.0513831	-0.0342564	0.4682	0.520352	FALSE	FALSE	FALSE	wePgyu	0.23593	0.028903	pyogenic arthritis	TRUE	reported	textfile	5	6116659	0.0108094	2.12198e-06	17234	LachnospiraceaeNK4A136group	TRUE	reported	FqVnoX	textfile	2	1	TRUE	NA
LachnospiraceaeNK4A136group	rs28540839	A	C	A	C	0.0508285	-0.0119738	0.4871	0.476452	FALSE	FALSE	FALSE	wePgyu	0.679502	0.0289823	pyogenic arthritis	TRUE	reported	textfile	8	84735080	0.0110591	9.34319e-06	16764	LachnospiraceaeNK4A136group	TRUE	reported	FqVnoX	textfile	2	1	TRUE	NA
LachnospiraceaeNK4A136group	rs2880566	T	C	T	C	0.0599578	-0.00604488	0.1879	0.147822	FALSE	FALSE	FALSE	wePgyu	0.882829	0.0410146	pyogenic arthritis	TRUE	reported	textfile	17	30016653	0.0134693	5.61428e-06	17232	LachnospiraceaeNK4A136group	TRUE	reported	FqVnoX	textfile	2	1	TRUE	NA
LachnospiraceaeNK4A136group	rs4955932	T	C	T	C	-0.0492283	-0.0341625	0.3956	0.389046	FALSE	FALSE	FALSE	wePgyu	0.253942	0.0299454	pyogenic arthritis	TRUE	reported	textfile	3	55181375	0.0109388	7.05426e-06	17236	LachnospiraceaeNK4A136group	TRUE	reported	FqVnoX	textfile	2	1	TRUE	NA
LachnospiraceaeNK4A136group	rs59805249	T	C	T	C	0.0936162	0.0105867	0.0905	0.0927983	FALSE	FALSE	FALSE	wePgyu	0.832499	0.0500558	pyogenic arthritis	TRUE	reported	textfile	5	90289997	0.0207982	9.45385e-06	15195	LachnospiraceaeNK4A136group	TRUE	reported	FqVnoX	textfile	2	1	TRUE	NA
LachnospiraceaeNK4A136group	rs68104925	T	C	T	C	-0.0549104	-0.00543351	0.3708	0.30463	FALSE	FALSE	FALSE	wePgyu	0.862827	0.0314482	pyogenic arthritis	TRUE	reported	textfile	14	100177681	0.0115385	2.36779e-06	17227	LachnospiraceaeNK4A136group	TRUE	reported	FqVnoX	textfile	2	1	TRUE	NA
LachnospiraceaeNK4A136group	rs7073658	T	G	T	G	-0.0499621	0.0544774	0.4046	0.48531	FALSE	FALSE	FALSE	wePgyu	0.0599777	0.0289626	pyogenic arthritis	TRUE	reported	textfile	10	62175024	0.0109693	5.2691e-06	17236	LachnospiraceaeNK4A136group	TRUE	reported	FqVnoX	textfile	2	1	TRUE	NA
LachnospiraceaeNK4A136group	rs73044693	A	G	A	G	-0.10758	-0.0426942	0.0666	0.0707494	FALSE	FALSE	FALSE	wePgyu	0.450503	0.0565804	pyogenic arthritis	TRUE	reported	textfile	19	51256120	0.0229884	3.57256e-06	12773	LachnospiraceaeNK4A136group	TRUE	reported	FqVnoX	textfile	2	1	TRUE	NA
[truncated: 629 more rows]

## Sheet: Supplementary Table 3
Supplementary Table 3：MR analysis of all gut microbiome on anxiety disorders
exposure	method	nsnp	b	se	pval	lo_ci	up_ci	or	or_lci95	or_uci95
Eubacteriumventriosumgroup	MR Egger	15	1.24337	0.690583	0.0950217	-0.110169	2.59691	3.46729	0.895682	13.4223
[truncated: 475 more rows]

## Sheet: Supplementary Table 4
Supplementary Table 4： MR-PRESSO analysis for the association between ten gut microbiota and PA.
[truncated: 11 more rows]
